# Supplementary material for: Comprehensive Transcriptomic Analysis of Auxin Responses in Submerged Rice Coleoptile Growth
Source: Int J Mol Sci. 2020 Feb 14;21(4):1292. doi: 10.3390/ijms21041292 (PMC7072898; doi:10.3390/ijms21041292)
Supplement: Supplementary file 1 [file ijms-21-01292-s001.zip]

Archive with 12 entries (9 files):
- ijms-702709-supplementary 3/
- ijms-702709-supplementary 3/SUP/
- ijms-702709-supplementary 3/SUP/TableS1.docx
- ijms-702709-supplementary 3/SUP/TableS2.docx
- ijms-702709-supplementary 3/SUP/TableS3.xlsx
- ijms-702709-supplementary 3/SUP/TableS4.xlsx
- SUP/
- SUP/TableS1.docx
- SUP/TableS2.docx
- SUP/TableS3.xlsx
- SUP/TableS4.xlsx
- SUP/TableS5.xlsx
