# Supplementary material for: Comprehensive Transcriptomic Analysis of Auxin Responses in Submerged Rice Coleoptile Growth
Source: Int J Mol Sci. 2020 Feb 14;21(4):1292. doi: 10.3390/ijms21041292 (PMC7072898; doi:10.3390/ijms21041292)
Supplement: Supplementary file 1 [file ijms-21-01292-s001.zip › ijms-702709-supplementary 3/SUP/TableS3.xlsx]

## Sheet: UP
Supplement table 3 The list of differentially expression genes in GO function.
			FPKM
GO function	gene id	Description	SUB	SUB-TIBA	log2.Ratio.TIBA.Etoh.	FC	FDR
Amino acid metabolism	Os09g0471000	Similar to cupin, RmlC-type.	0.58	13.62	4.55353	23.4828	1.53e-24
Amino acid metabolism	Os02g0783700	Similar to Lysine ketoglutarate reductase/saccharopine dehydrogenase.	3.44	53.7	3.96444	15.6105	5.94e-136
Amino acid metabolism	Os05g0244700	Aminotransferase, class IV family protein.	3.74	37.94	3.34261	10.1444	3.55e-56
Amino acid metabolism	Os04g0389100	Thiamine pyrophosphate enzyme	0.28	2.56	3.19265	9.14286	5.78e-07
Amino acid metabolism	Os04g0650700	Transposon protein	23.28	172.01	2.88533	7.38875	3.22e-252
Amino acid metabolism	Os06g0149900	Similar to Cysteine synthase (EC 4.2.99.8).	6.87	36.76	2.41975	5.3508	9.08e-44
Amino acid metabolism	Os06g0103300	Similar to Homogentisate 1,2-dioxygenase.	11.91	60.75	2.35071	5.10076	2.43e-96
Amino acid metabolism	Os08g0424200	Methylcrotonoyl-CoA carboxylase beta chain	6.23	31.25	2.32655	5.01605	2.54e-32
Amino acid metabolism	Os08g0468700	Similar to Nitrate reductase [NADH] 1 (EC 1.7.1.1) (NR1).	0.18	0.9	2.32193	5	0.00264442
Amino acid metabolism	Os02g0628000	Probable cytokinin riboside 5'-monophosphate phosphoribohydrolase LOGL2.	0.83	4.06	2.2903	4.89157	0.00449162
Amino acid metabolism	Os01g0682001	Similar to NADH dependent Glutamate Synthase.	5.62	27.31	2.28079	4.85943	3.77e-44
Amino acid metabolism	Os05g0475400	Similar to Alanine:glyoxylate aminotransferase-like protein (Fragment).	46.45	201.19	2.11481	4.33132	2.18e-224
Amino acid metabolism	Os03g0157900	Phosphoserine aminotransferase, chloroplast precursor (EC 2.6.1.52) (PSAT).	152.37	624.95	2.03616	4.10153	0
Amino acid metabolism	Os03g0161800	Similar to 1,2-dihydroxy-3-keto-5-methylthiopentene dioxygenase 2.	20.69	80.04	1.95179	3.86854	4.02e-46
Amino acid metabolism	Os02g0134400	Fumarate reductase/succinate dehydrogenase flavoprotein, C-terminal domain containing protein.	0.66	2.39	1.85647	3.62121	0.000190777
Amino acid metabolism	Os06g0632200	Similar to tryptophan synthase-related.	1.47	5.23	1.83099	3.55782	1.12e-06
Amino acid metabolism	Os04g0650800	D-3-phosphoglycerate dehydrogenase	142.14	490.06	1.78565	3.44773	0
Amino acid metabolism	Os04g0516600	Pyridoxal phosphate-dependent transferase, major region, subdomain 1 domain containing protein.	1.07	3.64	1.76633	3.40187	0.00117223
Amino acid metabolism	Os05g0125500	Similar to Isovaleryl-CoA dehydrogenase, mitochondrial precursor (EC 1.3.99.10) (IVD).	24.33	75.27	1.62934	3.09371	3.8e-59
Amino acid metabolism	Os03g0655100	Similar to Cupin, RmlC-type.	8.2	25.09	1.61342	3.05976	1.56e-12
Amino acid metabolism	Os02g0817700	Similar to 3-ketoacyl-CoA thiolase (Fragment).	49.86	144.6	1.53611	2.90012	1.88e-142
Amino acid metabolism	Os02g0168000	Similar to UreF.	3.44	9.84	1.51625	2.86047	1.15e-13
Amino acid metabolism	Os01g0652600	Similar to Ketol-acid reductoisomerase, chloroplast precursor (EC 1.1.1.86) (Acetohydroxy-acid reductoisomerase) (Alpha-keto-beta-hydroxylacil reductoisomerase).	105.11	297.39	1.50046	2.82932	1.4e-264
Amino acid metabolism	Os06g0149700	Cysteine synthase (EC 4.2.99.8).	5.2	14.68	1.49727	2.82308	3.71e-09
Amino acid metabolism	Os01g0314100	Catalytic domain of components of various dehydrogenase complexes containing protein.	6.8	18.96	1.47935	2.78824	7.6e-18
Amino acid metabolism	Os03g0747800	Cysteine synthase (EC 2.5.1.47) (O-acetylserine sulfhydrylase) (O- acetylserine (Thiol)-lyase) (CSase) (OAS-TL).	79.02	208.55	1.4001	2.63921	8.6e-116
Amino acid metabolism	Os11g0629500	Similar to Phosphoserine phosphatase, chloroplast precursor (EC 3.1.3.3) (PSP) (O-phosphoserine phosphohydrolase) (PSPase).	9.68	24.91	1.36365	2.57335	2.64e-13
Amino acid metabolism	Os04g0165700	Cysteine synthase (EC 2.5.1.47).	12.57	30.72	1.28919	2.44391	1.06e-16
Amino acid metabolism	Os05g0295700	Mitochondrial matrix Mmp37 domain containing protein.	3.14	7.59	1.27334	2.4172	5.63e-07
Amino acid metabolism	Os03g0718000	Similar to Anthranilate synthase beta chain.	2.56	6.08	1.24793	2.375	0.00402538
Amino acid metabolism	Os07g0188800	Similar to Methylmalonate semi-aldehyde dehydrogenase.	84.1	198.55	1.23932	2.36088	2.68e-137
Amino acid metabolism	Os01g0720700	Similar to satase isoform I.	16.36	38.54	1.23618	2.35575	8e-05
Amino acid metabolism	Os02g0744100	Methyltransferase type 11 domain containing protein.	3.54	7.87	1.15261	2.22316	0.00321598
Amino acid metabolism	Os01g0178000	Similar to Transaminase/ transferase, transferring nitrogenous groups.	7.75	16.77	1.11361	2.16387	4.02e-10
Amino acid metabolism	Os11g0142500	Similar to 2-isopropylmalate synthase B.	23.81	50.84	1.0944	2.13524	1.17e-34
Amino acid metabolism	Os01g0269000	Similar to Hydroxymethylglutaryl-CoA lyase.	9.15	18.87	1.04425	2.0623	2.91e-09
Amino acid metabolism	Os12g0138900	Similar to Plastid isopropylmalate synthase (Fragment).	15.52	31.44	1.01847	2.02577	3.76e-19
Amino acid metabolism	Os01g0375200	Similar to shikimate biosynthesis protein aroDE.	12.36	24.43	0.982975	1.97654	1.23e-13
Amino acid metabolism	Os12g0605800	Similar to Methylcrotonoyl-CoA carboxylase subunit alpha, mitochondrial.	15.29	29.98	0.971412	1.96076	6.9e-22
Amino acid metabolism	Os04g0559400	Similar to Branched-chain-amino-acid aminotransferase.	11.37	22.12	0.960119	1.94547	3.8e-08
Amino acid metabolism	Os05g0533500	Similar to Serine acetyltransferase.	14.79	28.76	0.959442	1.94456	2.4e-09
Amino acid metabolism	Os12g0264500	Enoyl-CoA hydratase/isomerase family protein	56.21	101.45	0.85187	1.80484	2.3e-48
Amino acid metabolism	Os08g0468100	Similar to Nitrate reductase.	4.71	8.47	0.846635	1.7983	0.000140101
Amino acid metabolism	Os02g0236000	Similar to Aspartate aminotransferase (EC 2.6.1.1) (Fragment).	39.12	70.33	0.846234	1.7978	2.35e-23
Amino acid metabolism	Os06g0265000	Asparagine synthetase, Long-distance transport of asparagine	59.15	102	0.786119	1.72443	4.74e-38
Amino acid metabolism	Os10g0390500	Alanine aminotransferase, Starch synthesis in developing seeds	84.88	144.56	0.768172	1.70311	5.18e-41
Amino acid metabolism	Os07g0264900	Similar to FAD binding protein.	9.91	16.68	0.751162	1.68315	0.00134364
Amino acid metabolism	Os11g0256050	ACT domain containing protein	13	21.71	0.739848	1.67	0.000460505
Amino acid metabolism	Os03g0286200	Similar to P-protein.	12.88	21.48	0.737861	1.6677	1.56e-06
Amino acid metabolism	Os05g0592300	Similar to Cupin, RmlC-type.	18.93	31.46	0.732844	1.66191	5.12e-08
Amino acid metabolism	Os01g0760600	Similar to Aspartate aminotransferase.	149.68	243.15	0.699965	1.62447	7.03e-59
Amino acid metabolism	Os04g0683800	Similar to Phosphoribosyltransferase (Fragment).	21.48	34.26	0.673531	1.59497	1.49e-16
Amino acid metabolism	Os01g0276500	Similar to Histidine biosynthesis bifunctional protein hisIE, chloroplast precursor [Includes: Phosphoribosyl-AMP cyclohydrolase (EC 3.5.4.19) (PRA-CH); Phosphoribosyl-ATP pyrophosphatase (EC 3.6.1.31) (PRA-PH)].	16.56	25.38	0.615989	1.53261	0.000981465
Amino acid metabolism	Os01g0185500	2-aminoethanethiol dioxygenase	28.15	42.98	0.610531	1.52682	3.1e-06
Biotic or abiotic stress	Os06g0195800	Similar to DNAJ heat shock N-terminal domain-containing protein.	0.01	8.85	9.78953	885	4.89e-14
Biotic or abiotic stress	Os11g0592200	Similar to Chitin-binding allergen Bra r 2 (Fragments).	0.01	6.27	9.29232	627	8.05e-08
Biotic or abiotic stress	Os04g0112100	NB-ARC domain containing protein.	0.01	1.28	7	128	1.71e-05
Biotic or abiotic stress	Os11g0462500	Similar to NB-ARC domain containing protein.	0.01	0.71	6.14975	71	0.000240079
Biotic or abiotic stress	Os11g0701100	Similar to Xylanase inhibitor protein 2.	4.38	214.74	5.61552	49.0274	0
Biotic or abiotic stress	Os03g0267000	Low molecular mass heat shock protein Oshsp18.0.	0.66	26.14	5.30765	39.6061	1.33e-30
Biotic or abiotic stress	Os02g0262800	Similar to NBS-LRR protein (Fragment).	0.19	6.77	5.15508	35.6316	5.05e-52
Biotic or abiotic stress	Os11g0701500	Similar to Class III chitinase homologue (OsChib3H-g) (Fragment).	5.02	137.81	4.77885	27.4522	4.9e-225
Biotic or abiotic stress	Os11g0702200	Glycoside hydrolase, family 18 protein.	3.4	81.84	4.5892	24.0706	2.64e-152
Biotic or abiotic stress	Os11g0701200	Glycoside hydrolase, family 18 protein.	2.36	46.99	4.3155	19.911	2.94e-78
Biotic or abiotic stress	Os12g0448900	Fatty acid alpha-dioxygenase family, Enzyme that oxygenates fatty acids into 2R-hydroperoxides	0.26	4.38	4.07435	16.8462	9.94e-15
Biotic or abiotic stress	Os11g0701800	Chitinase (EC 3.2.1.14) III C10701-rice (EC 3.2.1.14) (Class III chitinase homologue (OsChib3H-a)H-).	9.44	144.1	3.93214	15.2648	1.55e-238
Biotic or abiotic stress	Os11g0700900	Class III chitinase homologue (OsChib3H-b).	102.7	1528.99	3.89607	14.8879	0
Biotic or abiotic stress	Os03g0266900	Low molecular mass heat shock protein Oshsp17.3.	4.85	61.86	3.67295	12.7546	6.38e-62
Biotic or abiotic stress	Os03g0776900	Similar to mitochondrial import inner membrane translocase subunit TIM14.	1.78	21.25	3.57751	11.9382	5.34e-19
Biotic or abiotic stress	Os11g0701400	Chitinase (EC 3.2.1.14) III C10150-rice (EC 3.2.1.14).	27.94	325.24	3.5411	11.6407	0
Biotic or abiotic stress	Os03g0266300	Class I low-molecular-weight heat shock protein 17.9.	10.68	106.31	3.31529	9.95412	6.01e-110
Biotic or abiotic stress	Os01g0603100	NB-ARC domain containing protein.	0.2	1.78	3.15381	8.9	8.43e-07
Biotic or abiotic stress	Os08g0542200	Similar to Resistance gene analog PIC25 (Fragment).	0.11	0.92	3.06413	8.36364	0.00133514
Biotic or abiotic stress	Os11g0701000	Class III chitinase homologue (OsChib3H-c).	5.76	48.03	3.0598	8.33854	4.61e-72
Biotic or abiotic stress	Os04g0538900	Glyoxalase/bleomycin resistance protein/dioxygenase domain containing protein.	0.9	7.39	3.03758	8.21111	4.65e-06
Biotic or abiotic stress	Os05g0379500	Conserved hypothetical protein.	0.11	0.88	3	8	4.65e-06
Biotic or abiotic stress	Os10g0161400	NB-ARC domain containing protein.	0.49	3.42	2.80314	6.97959	1.63e-15
Biotic or abiotic stress	Os10g0131100	Similar to NB-ARC domain containing protein.	0.31	2.13	2.78051	6.87097	4.7e-09
Biotic or abiotic stress	Os11g0592000	Similar to Barwin.	16.24	111.22	2.77579	6.84852	4.92e-83
Biotic or abiotic stress	Os04g0526600	Similar to Alpha-amylase/subtilisin inhibitor (RASI).	1.49	9.76	2.71157	6.55034	2.42e-08
Biotic or abiotic stress	Os07g0673400	Similar to Universal stress protein.	1.61	10.13	2.6535	6.29193	9.55e-09
Biotic or abiotic stress	Os08g0411900	MLA1.	0.47	2.81	2.57984	5.97872	1.13e-05
Biotic or abiotic stress	Os05g0519700	Similar to Heat shock protein 101.	0.7	3.95	2.49643	5.64286	2.12e-15
Biotic or abiotic stress	Os06g0622700	Active form of bZIP transcription factor, Endoplasmic reticulum stress response	27.17	147.61	2.4417	5.43283	1.48e-146
Biotic or abiotic stress	Os03g0661600	Similar to Alpha-amylase/trypsin inhibitor (Antifungal protein).	4.29	23.15	2.43196	5.39627	3.88e-23
Biotic or abiotic stress	Os12g0111600	Hypoxia induced protein conserved region family protein.	28.15	151.74	2.43039	5.39041	3.64e-87
Biotic or abiotic stress	Os08g0518800	Similar to Class III chitinase homologue (OsChib3H-h) (Fragment).	2.56	12.91	2.33427	5.04297	1.52e-07
Biotic or abiotic stress	Os11g0701600	Glycoside hydrolase, family 18, catalytic domain domain containing protein.	28.52	142.03	2.31615	4.98001	1.8e-42
Biotic or abiotic stress	Os02g0758000	Similar to Low molecular weight heat shock protein precursor (Mitochondrial small heat shock protein 22).	8.25	39.73	2.26776	4.81576	6.28e-36
Biotic or abiotic stress	Os08g0518900	Chitinase (EC 3.2.1.14).	126.42	597.4	2.24047	4.72552	0
Biotic or abiotic stress	Os09g0479500	NB-ARC domain containing protein.	0.14	0.66	2.23704	4.71429	0.00723375
Biotic or abiotic stress	Os03g0230300	ATP8	6.02	27.8	2.20725	4.61794	2.04e-40
Biotic or abiotic stress	Os11g0677000	Similar to NB-ARC domain containing protein, expressed.	0.53	2.34	2.14244	4.41509	0.00276531
Biotic or abiotic stress	Os11g0249000	NB-ARC domain containing protein.	6.34	27.95	2.14029	4.40852	2.7e-63
Biotic or abiotic stress	Os01g0959100	Similar to Abscisic stress ripening protein 1.	7.91	33.31	2.07421	4.21113	9.37e-14
Biotic or abiotic stress	Os02g0707900	Universal stress protein domain containing protein	13.33	55.67	2.06222	4.17629	3.36e-32
Biotic or abiotic stress	Os11g0684100	NB-ARC domain containing protein.	0.3	1.23	2.03562	4.1	5.6e-05
Biotic or abiotic stress	Os10g0162832	Similar to LRR14.	0.61	2.47	2.01763	4.04918	4.42e-06
Biotic or abiotic stress	Os06g0698812	Disease resistance protein domain containing protein.	1.03	3.87	1.90969	3.75728	0.00638703
Biotic or abiotic stress	Os11g0606800	Similar to NB-ARC domain containing protein.	0.51	1.88	1.88216	3.68627	0.00032437
Biotic or abiotic stress	Os05g0415200	Similar to Phytochelatin synthase.	1.89	6.79	1.84503	3.59259	1.23e-06
Biotic or abiotic stress	Os09g0311600	Similar to NBS-LRR type resistance protein (Fragment).	1.86	6.5	1.80514	3.49462	4.41e-13
Biotic or abiotic stress	Os02g0181900	Similar to ClpB.	1.91	6.54	1.77572	3.42408	2.11e-13
Biotic or abiotic stress	Os06g0707700	NB-ARC domain containing protein.	1.59	5.36	1.75321	3.37107	1.17e-09
Biotic or abiotic stress	Os07g0521600	Similar to NBS-LRR protein (Fragment).	1.08	3.64	1.75291	3.37037	3.25e-09
Biotic or abiotic stress	Os02g0705400	Similar to Pathogen induced protein 2-4.	10.99	36.09	1.71541	3.28389	2.56e-18
Biotic or abiotic stress	Os12g0215950	Similar to Leucine Rich Repeat family protein, expressed.	0.66	2.13	1.69032	3.22727	0.000123337
Biotic or abiotic stress	Os08g0543500	Similar to NBS-LRR type resistance protein (Fragment).	0.34	1.09	1.68072	3.20588	0.00456548
Biotic or abiotic stress	Os06g0682900	Heat stress associated protein, Long-term acquired thermotolerance	3.26	10.41	1.67503	3.19325	7.47e-08
Biotic or abiotic stress	Os11g0429100	CC-NBS-LRR protein	0.51	1.58	1.63136	3.09804	0.000278905
Biotic or abiotic stress	Os08g0261000	NB-ARC domain containing protein.	0.46	1.42	1.62619	3.08696	0.00401156
Biotic or abiotic stress	Os04g0620950	NBS-LRR disease resistance protein	1.66	5.02	1.5965	3.0241	1.04e-10
Biotic or abiotic stress	Os08g0189200	Germin-like protein 8-3, Disease resistance	55.09	164.45	1.57779	2.98512	3.78e-74
Biotic or abiotic stress	Os01g0601700	Leucine-rich repeat domain containing protein.	0.81	2.41	1.57304	2.97531	0.000212632
Biotic or abiotic stress	Os11g0258500	Disease resistance protein domain containing protein.	0.56	1.66	1.56768	2.96429	0.00349575
Biotic or abiotic stress	Os08g0452900	Similar to Chaperone protein dnaJ.	1.31	3.86	1.55903	2.94656	0.000362021
Biotic or abiotic stress	Os05g0374500	Tetratricopeptide-like helical domain containing protein.	4.39	12.78	1.54159	2.91116	5.16e-16
Biotic or abiotic stress	Os05g0100500	Similar to Debaryomyces hansenii chromosome F of strain CBS767 of Debaryomyces hansenii.	9.09	25.56	1.49154	2.81188	2.04e-17
Biotic or abiotic stress	Os11g0222900	NB-ARC domain containing protein.	1.43	3.91	1.45115	2.73427	1.73e-05
Biotic or abiotic stress	Os11g0702100	Similar to Class III chitinase homologue (OsChib3H-h) (Fragment).	37.13	101.32	1.44826	2.72879	8.38e-52
Biotic or abiotic stress	Os12g0511900	Similar to NB-ARC domain containing protein, expressed.	0.57	1.51	1.40551	2.64912	0.00549111
Biotic or abiotic stress	Os01g0977200	Similar to dnaJ subfamily C member 7.	2.41	6.22	1.36788	2.58091	0.000358777
Biotic or abiotic stress	Os02g0134000	Similar to bifunctional coenzyme A synthase.	5.41	13.89	1.36035	2.56747	0.000860869
Biotic or abiotic stress	Os01g0603800	Similar to Triticum sp. (pAWJL3) leucine rich repeat region mRNA (Fragment).	0.85	2.16	1.3455	2.54118	0.0014449
Biotic or abiotic stress	Os08g0424700	NB-ARC domain containing protein.	1.51	3.77	1.32002	2.49669	0.000112799
Biotic or abiotic stress	Os03g0218500	Similar to 70kD heat shock protein.	1.86	4.64	1.31882	2.49462	0.000112781
Biotic or abiotic stress	Os03g0648400	Chaperone protein dnaJ	324.27	807	1.31537	2.48867	0
Biotic or abiotic stress	Os11g0211300	Similar to NBS-LRR disease resistance protein homologue (Fragment).	0.69	1.71	1.30933	2.47826	0.00103544
Biotic or abiotic stress	Os11g0592500	NB-ARC domain containing protein	1.09	2.7	1.30863	2.47706	1.21e-05
Biotic or abiotic stress	Os02g0118900	Similar to NBS-LRR disease resistance protein homologue (Fragment).	1.14	2.82	1.30666	2.47368	0.00796746
Biotic or abiotic stress	Os11g0130900	Similar to NB-ARC domain containing protein, expressed.	0.86	2.12	1.30166	2.46512	0.00403896
Biotic or abiotic stress	Os03g0599000	NB-ARC domain containing protein.	2.33	5.71	1.29316	2.45064	1.09e-08
Biotic or abiotic stress	Os05g0460000	Similar to 70 kDa heat shock cognate protein 1.	5.41	13.19	1.28574	2.43808	1.11e-11
Biotic or abiotic stress	Os01g0520600	NB-ARC domain containing protein.	0.62	1.5	1.27462	2.41935	0.00568583
Biotic or abiotic stress	Os10g0130800	disease resistance RPP13-like protein 1	6.05	14.58	1.26898	2.40992	1.58e-20
Biotic or abiotic stress	Os03g0297600	Streptomyces cyclase/dehydrase family protein.	27.6	65.48	1.24639	2.37246	5.27e-27
Biotic or abiotic stress	Os03g0854800	Similar to Poly polymerase catalytic domain containing protein, expressed.	42.48	100.53	1.24277	2.36653	4.13e-50
Biotic or abiotic stress	Os07g0106700	Similar to Aminotransferase-like protein.	88.25	208.13	1.23782	2.35841	1.22e-68
Biotic or abiotic stress	Os04g0457500	Gamma-glutamyltranspeptidase 1 precursor	1.54	3.63	1.23704	2.35714	0.00340121
Biotic or abiotic stress	Os02g0301800	NB-ARC domain containing protein.	1.85	4.36	1.2368	2.35676	4e-07
Biotic or abiotic stress	Os01g0839900	Thaumatin, pathogenesis-related family protein.	100.58	235.64	1.22824	2.34281	2.12e-79
Biotic or abiotic stress	Os12g0541300	Similar to Respiratory burst oxidase homolog protein B.	24.47	56.31	1.20238	2.30119	4.32e-60
Biotic or abiotic stress	Os08g0543100	Similar to NBS-LRR type resistance protein (Fragment).	1.27	2.91	1.19619	2.29134	0.000363577
Biotic or abiotic stress	Os12g0553200	NB-ARC domain containing protein.	4.85	11.07	1.1906	2.28247	3.91e-10
Biotic or abiotic stress	Os05g0530701	Leucine-rich repeat, plant specific containing protein.	6.35	14.38	1.17924	2.26457	5.01e-09
Biotic or abiotic stress	Os11g0676200	Similar to NBS-LRR-like protein NBA2 (Fragment).	2.69	5.98	1.15254	2.22305	0.000682412
Biotic or abiotic stress	Os07g0689800	Tetratricopeptide-like helical domain containing protein.	4.86	10.79	1.15067	2.22016	4.38e-08
Biotic or abiotic stress	Os05g0380300	Similar to NBS-LRR protein (Fragment).	1	2.2	1.1375	2.2	0.000499574
Biotic or abiotic stress	Os11g0223400	Similar to NB-ARC domain containing protein, expressed.	3.05	6.7	1.13535	2.19672	0.00158801
Biotic or abiotic stress	Os06g0726200	Similar to Chitinase 1.	8.43	18.5	1.13392	2.19454	2e-07
Biotic or abiotic stress	Os12g0565100	NB-ARC domain containing protein.	1.67	3.65	1.12805	2.18563	0.000199832
Biotic or abiotic stress	Os08g0357000	Similar to wound responsive protein.	7.96	17.29	1.1191	2.17211	4.63e-08
Biotic or abiotic stress	Os08g0485400	Similar to 2-nitropropane dioxygenase-like protein.	2.76	5.98	1.11548	2.16667	0.00111513
Biotic or abiotic stress	Os11g0652100	NB-ARC domain containing protein.	1.33	2.88	1.11464	2.16541	9.77e-05
Biotic or abiotic stress	Os12g0556100	Similar to fiber protein Fb2.	5.55	11.97	1.10886	2.15676	2.8e-05
Biotic or abiotic stress	Os11g0633500	Similar to NBS-LRR disease resistance protein homologue (Fragment).	1.69	3.63	1.10295	2.14793	1.65e-05
Biotic or abiotic stress	Os02g0693200	Similar to Chaperone protein dnaJ.	13.55	28.66	1.08075	2.11513	1.45e-06
Biotic or abiotic stress	Os12g0124100	Conserved hypothetical protein.	1.29	2.71	1.07092	2.10078	0.000119552
Biotic or abiotic stress	Os12g0511500	Disease resistance protein domain containing protein.	1.35	2.83	1.06784	2.0963	0.00561124
Biotic or abiotic stress	Os06g0472700	Expressed protein	7.52	15.71	1.06288	2.0891	5.77e-08
Biotic or abiotic stress	Os07g0124800	Similar to Chaperone protein dnaJ.	4.43	9.11	1.04014	2.05643	0.00309742
Biotic or abiotic stress	Os02g0760000	Similar to chaperone protein dnaJ.	4.91	10.08	1.0377	2.05295	0.00181335
Biotic or abiotic stress	Os01g0788500	Disease resistance protein domain containing protein.	1.1	2.25	1.03242	2.04545	0.00897603
Biotic or abiotic stress	Os01g0667200	Similar to Glyoxalase II.	76.52	156.45	1.03179	2.04456	4.17e-43
Biotic or abiotic stress	Os10g0183000	NB-ARC domain containing protein.	2.05	4.17	1.02442	2.03415	0.000112369
Biotic or abiotic stress	Os05g0378800	Similar to ankyrin like protein.	20.14	40.9	1.02204	2.03078	1.58e-10
Biotic or abiotic stress	Os05g0595200	Similar to allergen V5/Tpx-1-related family protein.	8.65	17.53	1.01905	2.02659	1.26e-06
Biotic or abiotic stress	Os08g0453766	Ferric reductase	4.76	9.56	1.00605	2.0084	0.000457503
Biotic or abiotic stress	Os08g0388300	RGH1A	2.49	4.95	0.991283	1.98795	3.77e-05
Biotic or abiotic stress	Os11g0640300	Leucine Rich Repeat family protein	2.61	5.17	0.986114	1.98084	0.000440463
Biotic or abiotic stress	Os11g0655300	NB-ARC domain containing protein.	3.51	6.95	0.985542	1.98006	7.28e-06
Biotic or abiotic stress	Os12g0630500	Similar to Thaumatin-like protein.	12.37	24.49	0.985347	1.97979	2.24e-06
Biotic or abiotic stress	Os01g0933200	Heavy metal transport/detoxification protein domain containing protein.	5.81	11.48	0.982513	1.9759	0.00174484
Biotic or abiotic stress	Os10g0506100	Heavy metal transport/detoxification protein domain containing protein.	11.05	21.7	0.973649	1.9638	0.000667022
Biotic or abiotic stress	Os01g0348900	SalT gene product (Salt-induced protein).	1881.55	3688.78	0.971222	1.9605	0
Biotic or abiotic stress	Os03g0848700	Similar to TDRGA-1 (Fragment).	3.05	5.92	0.956788	1.94098	5.27e-07
Biotic or abiotic stress	Os01g0760400	Toll-Interleukin receptor domain containing protein.	3.1	5.99	0.950288	1.93226	1.08e-05
Biotic or abiotic stress	Os10g0507800	Similar to Chaperone protein dnaJ 13.	10.12	19.5	0.946265	1.92688	6.07e-05
Biotic or abiotic stress	Os01g0927400	Molecular chaperone, heat shock protein, Hsp40, DnaJ domain containing protein.	2.73	5.26	0.946162	1.92674	0.0025269
Biotic or abiotic stress	Os01g0736900	Similar to seed maturation protein.	149.69	286.04	0.934239	1.91088	3.79e-91
Biotic or abiotic stress	Os06g0140200	Leucine-rich repeat, plant specific containing protein.	3.48	6.63	0.929922	1.90517	2.44e-06
Biotic or abiotic stress	Os08g0296700	NB-ARC domain containing protein.	0.94	1.78	0.921145	1.89362	0.00864287
Biotic or abiotic stress	Os02g0265900	Similar to Reticulon.	30.21	56.96	0.914923	1.88547	1.33e-12
Biotic or abiotic stress	Os12g0511400	NB-ARC domain containing protein.	1.93	3.63	0.911369	1.88083	0.000183944
Biotic or abiotic stress	Os08g0412100	NB-ARC domain containing protein.	2.27	4.25	0.904771	1.87225	0.000573561
Biotic or abiotic stress	Os01g0937400	NBS-LRR disease resistance protein	8.09	15.12	0.902247	1.86897	4.1e-10
Biotic or abiotic stress	Os01g0971100	Drought induced 19 family protein.	32.65	60.27	0.884357	1.84594	3.8e-11
Biotic or abiotic stress	Os07g0521500	NB-ARC domain containing protein.	1.83	3.37	0.880905	1.84153	0.00658388
Biotic or abiotic stress	Os03g0728100	Heat shock protein DnaJ, N-terminal domain containing protein.	7.06	13	0.880772	1.84136	2.34e-05
Biotic or abiotic stress	Os02g0259100	Expressed protein	10.08	18.2	0.852443	1.80556	2.07e-09
Biotic or abiotic stress	Os03g0752700	Heat shock protein DnaJ, N-terminal domain containing protein.	11.31	20.38	0.849555	1.80195	1.09e-10
Biotic or abiotic stress	Os12g0205500	NB-ARC domain containing protein.	2	3.56	0.831877	1.78	0.00982081
Biotic or abiotic stress	Os05g0364500	Heat shock protein DnaJ, N-terminal domain containing protein.	3.84	6.81	0.826548	1.77344	0.00746638
Biotic or abiotic stress	Os10g0370100	Similar to NB-ARC domain containing protein, expressed.	2.52	4.42	0.810623	1.75397	2.45e-05
Biotic or abiotic stress	Os11g0684700	Similar to NB-ARC domain containing protein, expressed.	1.9	3.31	0.800832	1.74211	0.00981881
Biotic or abiotic stress	Os08g0205100	Disease resistance protein domain containing protein.	3.23	5.55	0.780954	1.71827	0.00146888
Biotic or abiotic stress	Os05g0256100	Similar to SHR5-receptor-like kinase (Fragment).	6.58	11.27	0.776328	1.71277	9.38e-07
Biotic or abiotic stress	Os10g0455900	Pleckstrin homology-type domain containing protein.	9.06	15.45	0.770024	1.7053	1.78e-07
Biotic or abiotic stress	Os08g0296600	NB-ARC domain containing protein.	3.47	5.8	0.741117	1.67147	0.00114917
Biotic or abiotic stress	Os05g0492600	Similar to NBS-LRR type resistance protein (Fragment).	2.42	4.02	0.732188	1.66116	0.00643336
Biotic or abiotic stress	Os05g0305600	Similar to Rp3-like disease resistance protein.	1.98	3.27	0.72379	1.65152	0.00679646
Biotic or abiotic stress	Os10g0577800	Similar to Poly polymerase catalytic domain containing protein, expressed.	50.05	82.63	0.723296	1.65095	1.01e-30
Biotic or abiotic stress	Os10g0131800	Similar to NBS-LRR class disease resistance protein.	3.21	5.29	0.720694	1.64798	0.00219433
Biotic or abiotic stress	Os05g0453700	Similar to ENOD18 protein (Fragment).	27.14	44.18	0.702973	1.62786	0.00211161
Biotic or abiotic stress	Os01g0729400	Similar to Too many mouths protein.	7.54	12.27	0.702499	1.62732	0.00286266
Biotic or abiotic stress	Os07g0113700	Tetratricopeptide-like helical domain containing protein.	10.57	17.17	0.699915	1.62441	1.8e-08
Biotic or abiotic stress	Os11g0225100	Similar to NB-ARC domain containing protein, expressed.	3.12	5.04	0.691878	1.61538	0.00316404
Biotic or abiotic stress	Os02g0532500	Germin family protein.	30.25	48.38	0.677476	1.59934	1.26e-06
Biotic or abiotic stress	Os06g0503400	Reticulon family protein.	49.22	78.5	0.673448	1.59488	1.21e-11
Biotic or abiotic stress	Os11g0639600	NB-ARC domain containing protein.	8.56	13.65	0.673218	1.59463	2.48e-07
Biotic or abiotic stress	Os05g0240200	Similar to NB-ARC domain containing protein, expressed.	5.44	8.67	0.672425	1.59375	6.38e-05
Biotic or abiotic stress	Os04g0692400	Similar to ankyrin-like protein.	6.49	10.09	0.636636	1.5547	0.00134361
Biotic or abiotic stress	Os06g0687450	Similar to dehydration-responsive protein-related.	9.34	14.46	0.630573	1.54818	0.000300268
Biotic or abiotic stress	Os02g0281200	Similar to NBS-LRR protein (Fragment).	1.03	1.59	0.626382	1.54369	0.00054112
Biotic or abiotic stress	Os10g0545700	Dual-specificity tyrosine-phosphatase CDC25, Arsenic metabolism	20.49	31.62	0.625917	1.54319	0.000507604
Biotic or abiotic stress	Os04g0111900	Similar to Resistance gene analog PIC22 (Fragment).	3.26	5.02	0.622815	1.53988	0.00710743
Biotic or abiotic stress	Os05g0594100	Similar to GDA2 protein.	81.68	124.06	0.602983	1.51885	4.7e-15
Biotic or abiotic stress	Os06g0523100	Expressed protein	22.17	33.37	0.589943	1.50519	1.73e-07
Biotic or abiotic stress	Os06g0716100	Similar to Chaperone protein dnaJ.	1.14	4.8	2.074	4.21053	8.8e-05
Biotic or abiotic stress	Os03g0676300	Similar to cold shock protein-1.	187.94	310.98	0.72655	1.65468	1.05e-36
Biotic or abiotic stress	Os11g0112000	Similar to Hypoxia induced protein conserved region containing protein, expressed.	30.11	196.86	2.70886	6.53803	6.56e-117
Biotic or abiotic stress	Os07g0673900	Similar to Hypoxia induced protein conserved region containing protein.	22.49	44.6	0.98776	1.9831	7.19e-08
Biotic or abiotic stress	Os11g0629550	Similar to Disease resistance protein RPM1 homolog.	0.8	2.77	1.79181	3.4625	0.000101204
Biotic or abiotic stress	Os02g0189700	Similar to Felis catus multi-drug resistance related (Fragment).	3.25	14.01	2.10795	4.31077	9.35e-08
Biotic or abiotic stress	Os10g0531300	Similar to Glutathione transferase (EC 2.5.1.18).	7.3	18.58	1.34778	2.54521	1.13e-07
Biotic or abiotic stress	Os02g0684400	Similar to OXS3 (OXIDATIVE STRESS 3).	1.6	17.83	3.47816	11.1438	2.07e-17
Biotic or abiotic stress	Os08g0155900	Similar to Pathogen-induced defense-responsive protein.	8.99	128.7	3.83955	14.3159	6.25e-107
Biotic or abiotic stress	Os05g0432700	Similar to Pi starvation-induced protein (Fragment).	83.06	311.39	1.9065	3.74898	7.31e-129
Biotic or abiotic stress	Os09g0444900	Similar to plant viral-response family protein.	0.15	18.63	6.95652	124.2	3.67e-44
Biotic or abiotic stress	Os11g0454300	Similar to Water-stress inducible protein RAB21.	15.79	56.13	1.82976	3.55478	4.65e-24
Biotic or abiotic stress	Os08g0538600	Stress up-regulated Nod 19 family protein.	8.38	162.78	4.27983	19.4248	0
Biotic or abiotic stress	Os05g0515700	Target protein of bacterial effector, Xoo virulence	10.59	19.59	0.887415	1.84986	4.19e-10
Carbohydrate metabolism	Os08g0473900	Similar to Alpha amylase isozyme 3D.	0.26	14.24	5.77529	54.7692	2.04e-44
Carbohydrate metabolism	Os05g0469800	Pyruvate decarboxylase (EC 4.1.1.1) (Fragment).	6.73	178.46	4.72885	26.5171	0
Carbohydrate metabolism	Os04g0447700	Similar to Polyketide reductase.	1	24.18	4.59574	24.18	3.14e-51
Carbohydrate metabolism	Os06g0136600	Similar to Enolase.	0.8	17.63	4.46189	22.0375	8.03e-44
Carbohydrate metabolism	Os02g0808800	Similar to Cinnamoyl-CoA reductase (EC 1.2.1.44).	1.34	21.61	4.01139	16.1269	3.95e-45
Carbohydrate metabolism	Os02g0730000	Mitochondrial aldehyde dehydrogenase ALDH2a.	69.39	1075.99	3.95479	15.5064	0
Carbohydrate metabolism	Os01g0160100	Similar to Pyruvate decarboxylase isozyme 2 (EC 4.1.1.1) (PDC) (Fragment).	1.91	29.35	3.94172	15.3665	4.13e-88
Carbohydrate metabolism	Os02g0811800	Similar to Cinnamoyl-CoA reductase (EC 1.2.1.44).	48.24	680.38	3.81804	14.1041	0
Carbohydrate metabolism	Os02g0811400	Similar to Cinnamoyl CoA reductase.	0.94	12.13	3.68977	12.9043	7.68e-17
Carbohydrate metabolism	Os05g0569400	Similar to apospory-associated protein C.	1.79	12.15	2.76292	6.78771	5.04e-23
Carbohydrate metabolism	Os05g0187100	Cytosolic hexokinase, Sugar signaling and metabolism	5.28	33.8	2.67841	6.40152	2.68e-61
Carbohydrate metabolism	Os05g0469600	Similar to Pyruvate decarboxylase (Fragment).	101.44	628.07	2.6303	6.19154	0
Carbohydrate metabolism	Os08g0109200	Similar to S-glutathione dehydrogenase/class III alcohol dehydrogenase.	13.47	80.31	2.57583	5.96214	2.85e-125
Carbohydrate metabolism	Os07g0616800	Sucrose synthase 3 (EC 2.4.1.13) (Sucrose-UDP glucosyltransferase 3).	0.27	1.58	2.54889	5.85185	8.35e-05
Carbohydrate metabolism	Os01g0190400	Similar to Hexokinase.	0.73	4.02	2.46123	5.50685	6.4e-07
Carbohydrate metabolism	Os06g0728902	Similar to predicted protein.	9.78	50.24	2.36093	5.13701	1.59e-26
Carbohydrate metabolism	Os01g0894300	Fructokinase (Fragment).	27.24	135.73	2.31694	4.98275	1.56e-155
Carbohydrate metabolism	Os05g0524400	Phosphofructokinase family protein.	31.83	151.17	2.24771	4.74929	1.2e-278
Carbohydrate metabolism	Os01g0533100	Similar to ATGSL07 (glucan synthase-like 7); 1,3-beta-glucan synthase/ transferase, transferring glycosyl groups.	0.5	2.33	2.22033	4.66	0.000640794
Carbohydrate metabolism	Os10g0113100	Oxidoreductase, aldo/keto reductase family protein	3.45	15.98	2.2116	4.63188	1.91e-15
Carbohydrate metabolism	Os01g0528800	Similar to Cinnamyl alcohol dehydrogenase.	32.65	150.83	2.20777	4.6196	2e-156
Carbohydrate metabolism	Os05g0186300	NADP-dependent malic enzyme	15.98	63.68	1.99457	3.98498	1.84e-99
Carbohydrate metabolism	Os02g0247000	1,3-beta-glucan synthase component domain containing protein	1.24	4.77	1.94365	3.84677	7.67e-08
Carbohydrate metabolism	Os06g0256500	Similar to Glucose-6-phosphate isomerase.	35.13	126.1	1.84379	3.58952	1.22e-162
Carbohydrate metabolism	Os07g0209100	Similar to Seed imbibition protein (Fragment).	37.42	133.78	1.83798	3.57509	1.29e-236
Carbohydrate metabolism	Os11g0210300	Similar to Alcohol dehydrogenase 1.	430.2	1507.53	1.80911	3.50425	0
Carbohydrate metabolism	Os05g0171900	Similar to Lactoylglutathione lyase.	17.09	57.17	1.74211	3.34523	8.01e-43
Carbohydrate metabolism	Os02g0600400	Similar to Glucose-6-phosphate dehydrogenase.	19.89	62.27	1.64649	3.13072	6.85e-67
Carbohydrate metabolism	Os03g0293500	Similar to Pyruvate decarboxylase isozyme 3 (EC 4.1.1.1) (PDC) (Fragment).	151.48	453.62	1.58236	2.99459	0
Carbohydrate metabolism	Os06g0195150	Sucrose synthase	35.36	105.79	1.58101	2.9918	7.91e-11
Carbohydrate metabolism	Os11g0210500	Similar to Alcohol dehydrogenase.	133.69	377.78	1.49865	2.82579	1.28e-236
Carbohydrate metabolism	Os09g0440300	Similar to Aldehyde dehydrogenase.	41.09	112.79	1.45678	2.74495	1.74e-84
Carbohydrate metabolism	Os04g0664900	Glycosyl hydrolases	3.17	8.46	1.41617	2.66877	2.07e-07
Carbohydrate metabolism	Os05g0144900	sucrose-phosphatase	1.29	3.42	1.40663	2.65116	0.00140043
Carbohydrate metabolism	Os02g0601300	Similar to Glyceraldehyde-3-phosphate dehydrogenase, cytosolic 3 (EC 1.2.1.12).	1067.67	2790	1.3858	2.61317	0
Carbohydrate metabolism	Os09g0376800	Similar to Trehalose-6-phosphate synthase (Fragment).	7.6	19.69	1.37339	2.59079	3.35e-15
Carbohydrate metabolism	Os05g0429000	Similar to Hydroxymethyltransferase.	3.04	7.83	1.36494	2.57566	1.33e-07
Carbohydrate metabolism	Os03g0776000	Glucose-6-phosphate isomerase, cytosolic A (EC 5.3.1.9) (GPI-A) (Phosphoglucose isomerase A) (PGI-A) (Phosphohexose isomerase A) (PHI- A).	80.26	195.44	1.28397	2.43509	9.64e-162
Carbohydrate metabolism	Os06g0172800	Similar to alkaline alpha galactosidase 2.	18.87	45.49	1.26946	2.4107	3.87e-46
Carbohydrate metabolism	Os03g0401366	Sucrose synthase	110.81	252.21	1.18654	2.27606	3.05e-61
Carbohydrate metabolism	Os03g0314800	Plant neutral invertase family protein.	4.95	10.89	1.1375	2.2	2.96e-08
Carbohydrate metabolism	Os08g0409100	Trehalose-6-phosphate phosphatase.	7.09	15.51	1.12934	2.18759	7.13e-09
Carbohydrate metabolism	Os07g0243200	Similar to ADP-glucose pyrophosphorylase large subunit 2 (EC 2.7.7.27) (Fragment).	4.3	9.34	1.11909	2.17209	1.49e-06
Carbohydrate metabolism	Os11g0133700	Similar to Glucosamine-fructose-6-phosphate aminotransferase, isomerizing family protein, expressed.	17.84	38.58	1.11274	2.16256	0.00415704
Carbohydrate metabolism	Os06g0194900	Similar to Sucrose synthase 2.	517.85	1115.23	1.10674	2.15358	0
Carbohydrate metabolism	Os01g0851700	Similar to Cytosolic starch phosphorylase (Fragment).	60.33	128.87	1.09497	2.13608	1.04e-107
Carbohydrate metabolism	Os02g0665000	Similar to NADP-malic enzyme.	1.66	3.52	1.08439	2.12048	0.00092868
Carbohydrate metabolism	Os04g0479200	Similar to NAD-dependent isocitrate dehydrogenase c;1.	25.4	49.48	0.962017	1.94803	1.25e-18
Carbohydrate metabolism	Os01g0720600	Starch synthase, Starch biosynthesis	3.95	7.53	0.930797	1.90633	1.44e-06
Carbohydrate metabolism	Os09g0397300	HAD-superfamily hydrolase subfamily IIB protein.	18.25	34.23	0.907365	1.87562	5.16e-30
Carbohydrate metabolism	Os05g0194900	Similar to Pyrophosphate-fructose-6-phosphate 1-phosphotransferase-like protein (Pyrophosphate-dependent phosphofructo-1-kinase-like protein).	29.97	55.59	0.891306	1.85485	2.24e-12
Carbohydrate metabolism	Os02g0725100	Thioredoxin fold domain containing protein.	20.49	37.78	0.882703	1.84383	1.86e-11
Carbohydrate metabolism	Os01g0533000	Callose synthase	2.82	5.16	0.871676	1.82979	0.00932744
Carbohydrate metabolism	Os07g0695800	2-oxoglutarate dehydrogenase E1 component	35.02	63.53	0.859259	1.81411	1.18e-56
Carbohydrate metabolism	Os12g0566300	Similar to ATP citrate lyase beta (Fragment).	74.43	132.19	0.828657	1.77603	2.99e-41
Carbohydrate metabolism	Os02g0194100	Similar to Citrate synthase (EC 4.1.3.7).	24.92	44.17	0.825763	1.77247	1.59e-15
Carbohydrate metabolism	Os07g0604000	Similar to 6-phosphogluconolactonase-like protein.	24.64	43.34	0.814697	1.75893	7.91e-10
Carbohydrate metabolism	Os05g0518600	Similar to SL-TPS/P.	12.5	21.94	0.811635	1.7552	3.25e-11
Carbohydrate metabolism	Os06g0105400	Similar to Dihydrolipoamide S-acetyltransferase (EC 2.3.1.12).	15.4	26.72	0.79499	1.73506	2.77e-09
Carbohydrate metabolism	Os11g0276300	Uncharacterised protein family, carbohydrate kinase-related domain containing protein.	9.45	16.37	0.792668	1.73228	0.000217208
Carbohydrate metabolism	Os05g0533600	Starch synthase, Starch biosynthesis	3.36	5.71	0.76503	1.6994	0.00107228
Carbohydrate metabolism	Os02g0184400	Sucrose-phosphate synthase	14.88	25.05	0.751436	1.68347	1.28e-13
Carbohydrate metabolism	Os04g0517400	Similar to Plant glycogenin-like starch initiation protein (Fragment).	11.77	19.7	0.743081	1.67375	0.000976521
Carbohydrate metabolism	Os01g0276100	Similar to 3-isopropylmalate dehydrogenase, chloroplast precursor (EC 1.1.1.85) (Beta-IPM dehydrogenase) (IMDH) (3-IPM-DH).	58.18	96.59	0.731351	1.66019	1.7e-21
Carbohydrate metabolism	Os05g0580000	Similar to ADP-glucose pyrophosphorylase (EC 2.7.7.27) (Fragment).	19.16	30.76	0.682958	1.60543	1.01e-09
Carbohydrate metabolism	Os04g0661200	Inositol-pentakisphosphate 2-kinase, metazoa domain containing protein.	15.89	25.49	0.681812	1.60415	9.22e-07
Carbohydrate metabolism	Os03g0248600	Similar to Enolase 2 (EC 4.2.1.11) (2-phosphoglycerate dehydratase 2) (2-phospho- D-glycerate hydro-lyase 2).	54.01	85.87	0.668928	1.58989	1.82e-17
Carbohydrate metabolism	Os07g0170100	Similar to Branched chain alpha-keto acid dehydrogenase E1 beta subunit.	11.07	17.58	0.66728	1.58808	0.00117815
Carbohydrate metabolism	Os03g0192700	Similar to Myo-inositol-1-phosphate synthase.	45.83	71.7	0.645681	1.56448	2.38e-16
Carbohydrate metabolism	Os02g0667300	Alcohol dehydrogenase superfamily, zinc-containing protein.	31.52	49.26	0.644149	1.56282	5.74e-05
Carbohydrate metabolism	Os02g0105400	Similar to L-lactate dehydrogenase.	13.18	20.47	0.635161	1.55311	0.000579894
Carbohydrate metabolism	Os01g0730300	Similar to predicted protein.	11.23	17.22	0.616727	1.53339	0.000233319
Carbohydrate metabolism	Os09g0465600	Similar to Glucose-6-phosphate isomerase-like protein (Fragment).	46.8	71.03	0.60192	1.51774	4.18e-17
Carbohydrate metabolism	Os05g0517200	HAD-superfamily hydrolase subfamily IIB protein.	7.14	10.83	0.601037	1.51681	0.000130032
Carbohydrate metabolism	Os03g0401300	Similar to Sucrose synthase metabolism (Fragment).	1211.76	1819.93	0.586779	1.50189	0
Carbohydrate metabolism	Os08g0345700	Similar to Fructose-6-phosphate 1-phosphotransferase (Fragment).	202.94	441.88	1.1226	2.17739	3.1e-289
Carbohydrate metabolism	Os07g0238700	Similar to Glutamate dehydrogenase (EC 1.4.1.3) (GDH).	6.22	10.47	0.751275	1.68328	0.00421425
Carbohydrate metabolism	Os10g0204300	Similar to Phosphoenolpyruvate carboxykinase.	7.01	13.78	0.97509	1.96576	7.23e-11
Carbohydrate metabolism	Os01g0208700	Similar to Phosphoenolpyruvate carboxylase (Fragment).	3.28	6.04	0.880853	1.84146	5.77e-05
Carbohydrate metabolism	Os01g0208800	Similar to Phosphoenolpyruvate carboxylase (Fragment).	4.75	8.16	0.780642	1.71789	0.0082447
Carbohydrate metabolism	Os01g0110700	Similar to Phosphoenolpyruvate carboxylase.	2.73	5.57	1.02878	2.04029	1.13e-08
Carbohydrate metabolism	Os02g0244700	Similar to Phosphoenolpyruvate carboxylase.	72.6	111.74	0.622104	1.53912	1.16e-81
Carbohydrate metabolism	Os03g0101500	Similar to Phosphoglycerate mutase family protein.	10.96	23.81	1.11932	2.17245	4.64e-08
Carbohydrate metabolism	Os06g0247500	Similar to pyrophosphate-fructose 6-phosphate 1-phosphotransferase beta subunit.	195.85	310.29	0.663868	1.58432	7.28e-106
Carbohydrate metabolism	Os06g0634800	Similar to Sucrose-phosphate synthase.	4.51	9.78	1.11671	2.16851	0.00257717
Cell wall metabolism	Os03g0656800	Similar to 3-glucanase.	0.25	5.62	4.49057	22.48	6.13e-16
Cell wall metabolism	Os07g0496250	Similar to Expansin-like B1.	0.32	4.31	3.75154	13.4688	7.14e-06
Cell wall metabolism	Os01g0788400	Similar to Pectinesterase (EC 3.1.1.11) (Fragment).	6.3	27.99	2.15149	4.44286	3.41e-40
Cell wall metabolism	Os05g0399200	Similar to Endo-1,3;1,4-beta-D-glucanase precursor (EC 3.2.1.-).	4.06	16.83	2.05148	4.14532	6.54e-13
Cell wall metabolism	Os05g0595100	Similar to UDP-glucose-4-epimerase.	13.91	50.11	1.84898	3.60244	9.39e-111
Cell wall metabolism	Os03g0374600	Similar to Glucan endo-1,3-beta-glucosidase 4.	4.06	13.55	1.73874	3.33744	1.18e-15
Cell wall metabolism	Os01g0947700	Conserved hypothetical protein.	2.03	6.64	1.7097	3.27094	7.08e-14
Cell wall metabolism	Os03g0788700	FAS1 domain domain containing protein.	8.92	28.55	1.67838	3.20067	6.04e-29
Cell wall metabolism	Os02g0689000	Pectinesterase inhibitor domain containing protein.	2.49	7.8	1.64733	3.13253	3.71e-05
Cell wall metabolism	Os12g0117300	Similar to Mannan endo-1,4-beta-mannosidase 8.	1.26	3.7	1.5541	2.93651	0.00401201
Cell wall metabolism	Os07g0604300	Similar to Phytochelatin synthetase (Fragment).	4.61	13.48	1.54798	2.92408	8.92e-12
Cell wall metabolism	Os05g0375400	Beta-glucanase precursor.	4.72	12.84	1.44379	2.72034	1.27e-09
Cell wall metabolism	Os03g0588200	Frigida-like family protein.	6.07	12.76	1.07186	2.10214	7.32e-10
Cell wall metabolism	Os01g0754500	Hypothetical conserved gene.	31.47	64.39	1.03286	2.04608	3.94e-43
Cell wall metabolism	Os05g0542800	Similar to polygalacturonase.	14.33	29.07	1.02049	2.02861	1.13e-11
Cell wall metabolism	Os07g0538000	Similar to hydrolase, hydrolyzing O-glycosyl compounds.	5.76	11.44	0.989946	1.98611	3.57e-06
Cell wall metabolism	Os02g0696500	Similar to Xyloglucan endotransglucosylase/hydrolasev protein 30 (Fragment).	60.82	119.62	0.975841	1.96679	2.01e-33
Cell wall metabolism	Os03g0336400	Similar to Alpha-expansin OsEXPA4.	13.41	25.31	0.916398	1.8874	3.2e-06
Cell wall metabolism	Os02g0288100	Similar to Pectinesterase (EC 3.1.1.11) (Fragment).	95.63	175.73	0.877825	1.8376	2.72e-62
Cell wall metabolism	Os07g0475400	Similar to Expansin-like protein A (Fragment).	8.01	14.43	0.849197	1.8015	0.000228611
Cell wall metabolism	Os04g0602500	Pectinacetylesterase domain containing protein	72.28	129.08	0.836597	1.78583	3.41e-41
Cell wall metabolism	Os06g0607000	Similar to Beta-1,3-glucanase.	10.93	19.27	0.818063	1.76304	2.02e-07
Cell wall metabolism	Os01g0315800	Similar to DTDP-glucose 4-6-dehydratase-like protein (Fragment).	33.37	58.41	0.807664	1.75037	1.6e-19
Cell wall metabolism	Os01g0586600	Similar to AKIN gamma.	13.13	22.64	0.786007	1.7243	5.72e-10
Cell wall metabolism	Os02g0141300	Arabinokinase-Like Protein, Pollen development	2.75	4.74	0.785455	1.72364	0.00236678
Cell wall metabolism	Os10g0407000	Pectin lyase fold/virulence factor domain containing protein.	40.91	69.29	0.760194	1.69372	3.13e-13
Cell wall metabolism	Os09g0478100	Similar to Isoform 2 of Cellulose synthase-like protein E1.	9.12	15.39	0.754888	1.6875	7.92e-07
Cell wall metabolism	Os10g0556100	Similar to Expansin-B4.	442.29	736.28	0.735262	1.6647	5.5e-136
Cell wall metabolism	Os01g0311800	Similar to Pectinesterase.	28.05	44.93	0.679678	1.60178	2.65e-12
Cell wall metabolism	Os08g0434632	Conserved hypothetical protein.	6.94	10.86	0.646017	1.56484	0.000440386
Cell wall metabolism	Os03g0794900	Hypothetical conserved gene.	135.02	208.09	0.624035	1.54118	1.15e-29
Cell wall metabolism	Os12g0242100	Similar to Glycine-rich cell wall structural protein 1 precursor.	0.63	12.22	4.27775	19.3968	9.1e-18
Cell wall metabolism	Os06g0199000	Similar to Glycine-rich cell wall structural protein 2 precursor.	0.68	3.34	2.29624	4.91176	0.00104655
Cell wall metabolism	Os10g0450900	Similar to Glycine-rich cell wall structural protein 2 precursor.	222.97	457.49	1.03689	2.0518	9.36e-125
Cell wall metabolism	Os06g0113150	Similar to GSL8 (GLUCAN SYNTHASE-LIKE 8); 1,3-beta-glucan synthase/ transferase, transferring glycosyl groups.	7.72	21.33	1.46621	2.76295	6.5e-15
Development	Os02g0801200	Similar to Cyclin-B1-2.	0.01	4	8.64386	400	1.22e-23
Development	Os06g0273200	Protein of unknown function DUF231, plant domain containing protein.	0.01	1.54	7.26679	154	0.000459679
Development	Os07g0535100	Cyclin-like F-box domain containing protein.	0.01	0.99	6.62936	99	0.00316822
Development	Os01g0762500	Glutelin subunit mRNA.	0.12	2.25	4.22882	18.75	3.72e-06
Development	Os07g0120400	Cyclin-like F-box domain containing protein.	0.22	3.22	3.87149	14.6364	2.12e-06
Development	Os06g0707300	Cyclin-like F-box domain containing protein.	1.82	19.14	3.39458	10.5165	1.55e-45
Development	Os12g0484600	Nodulin-like domain containing protein.	0.09	0.81	3.16993	9	0.0097189
Development	Os12g0428000	Similar to senescence-associated protein DIN1.	1.48	12.89	3.12258	8.70946	1.75e-21
Development	Os01g0824700	Cyclin-like F-box domain containing protein.	0.29	2.39	3.04289	8.24138	4.65e-06
Development	Os06g0171700	Cdk-activating kinase assembly factor (MAT1) family protein.	0.27	2.2	3.02647	8.14815	0.00231377
Development	Os09g0500100	Cyclin-like F-box domain containing protein.	0.16	1.14	2.83289	7.125	0.00678699
Development	Os03g0197300	Similar to Cupin family protein, expressed.	0.21	1.43	2.76755	6.80952	0.000928574
Development	Os03g0554950	Hypothetical conserved gene.	2.87	18.72	2.70546	6.52265	6.04e-17
Development	Os12g0129700	Cyclin-like F-box domain containing protein.	0.53	3.35	2.6601	6.32075	7.41e-10
Development	Os09g0121000	Similar to SMC6 protein.	0.81	5.05	2.64029	6.23457	1.27e-09
Development	Os07g0604600	Similar to B12D protein.	1.32	7.88	2.57766	5.9697	8.35e-05
Development	Os08g0197000	Cyclin-like F-box domain containing protein.	0.4	2.21	2.46597	5.525	0.000235366
Development	Os02g0671100	Cyclin-like F-box domain containing protein.	3.29	16.29	2.30783	4.95137	5.6e-17
Development	Os07g0472100	Hypothetical conserved gene.	0.27	1.21	2.16398	4.48148	0.00273607
Development	Os02g0768300	Protein of unknown function DUF6, transmembrane domain containing protein.	0.53	2.19	2.04687	4.13208	0.00690969
Development	Os03g0708200	Cyclin-like F-box domain containing protein.	1.5	5.87	1.9684	3.91333	5.86e-07
Development	Os01g0546400	Protein of unknown function DUF6, transmembrane domain containing protein.	5.3	19.43	1.87422	3.66604	4.25e-15
Development	Os02g0813000	F-box domain, cyclin-like domain containing protein.	1.67	6.01	1.84752	3.5988	0.000766219
Development	Os03g0100020	Similar to predicted protein.	1.14	4.03	1.82175	3.53509	0.00130759
Development	Os01g0716500	Methyltransferase type 12 domain containing protein.	2.3	8.13	1.82162	3.53478	8.59e-06
Development	Os02g0813166	Cyclin-like F-box domain containing protein.	1.54	5.35	1.79661	3.47403	0.00340693
Development	Os11g0141550	Hypothetical conserved gene.	0.67	2.29	1.77311	3.41791	8.59e-06
Development	Os01g0596300	Cyclin-like F-box domain containing protein.	1.06	3.51	1.72741	3.31132	0.000613191
Development	Os10g0391200	Cyclin-like F-box domain containing protein.	2.39	7.74	1.69532	3.23849	1.44e-07
Development	Os03g0665950	Conserved hypothetical protein.	2.13	6.88	1.69156	3.23005	0.000211657
Development	Os12g0284000	Hypothetical conserved gene.	5.69	17.74	1.64051	3.11775	1.15e-21
Development	Os01g0762000	Hypothetical conserved gene.	4.7	14.46	1.62133	3.0766	2.82e-22
Development	Os03g0336100	11-S plant seed storage protein family protein.	2.34	7.08	1.59724	3.02564	4.86e-05
Development	Os02g0597000	Regulator of chromosome condensation, RCC1 domain containing protein.	6.11	17.83	1.54506	2.91817	5.93e-18
Development	Os01g0977100	Similar to predicted protein.	1.94	5.66	1.54475	2.91753	0.00302893
Development	Os03g0810900	ARF/SAR superfamily domain containing protein.	0.75	2.15	1.51937	2.86667	0.000270414
Development	Os01g0153250	Hypothetical conserved gene.	0.53	1.48	1.48153	2.79245	0.0074701
Development	Os02g0159800	Cyclin-like F-box domain containing protein.	2.22	6.13	1.46533	2.76126	5.9e-05
Development	Os11g0264300	Similar to RWP-RK domain containing protein, expressed.	3.8	10.47	1.46219	2.75526	1.66e-12
Development	Os09g0498700	F-box domain, cyclin-like domain containing protein.	2.17	5.82	1.42332	2.68203	1.86e-05
Development	Os02g0789600	Similar to DEM2.	14.03	37.34	1.41221	2.66144	1.03e-35
Development	Os06g0104200	Similar to OsNAC7 protein.	1.51	4	1.40545	2.64901	0.000106327
Development	Os02g0813350	Cyclin-like F-box domain containing protein.	22.21	58.68	1.40166	2.64205	1.51e-26
Development	Os07g0165200	Ankyrin domain containing protein.	5.16	13.34	1.37032	2.58527	1.42e-15
Development	Os04g0463300	Pentatricopeptide repeat containing protein.	1.32	3.27	1.30875	2.47727	0.000134841
Development	Os02g0684900	Similar to Chromosome condensation regulator protein (Fragment).	2.11	5.22	1.30681	2.47393	0.000876238
Development	Os10g0116000	Pentatricopeptide repeat domain containing protein.	0.84	2.06	1.29418	2.45238	0.00673868
Development	Os03g0668000	Cyclin-like F-box domain containing protein.	2.86	6.88	1.26639	2.40559	6.62e-07
Development	Os01g0379400	Cyclin-like F-box domain containing protein.	2.58	6.14	1.25087	2.37984	0.00158781
Development	Os10g0477600	Similar to NAM / CUC2-like protein.	6.75	15.97	1.2424	2.36593	1.09e-08
Development	Os02g0199500	Cyclin-like F-box domain containing protein.	6.05	14.29	1.24	2.36198	2.46e-10
Development	Os02g0824000	Hypothetical conserved gene.	1.63	3.83	1.23247	2.34969	0.000188542
Development	Os10g0137700	Cyclin-like F-box domain containing protein.	6.81	15.74	1.20871	2.31131	1.75e-08
Development	Os02g0681900	GRAS transcription factor domain containing protein.	3.94	9.01	1.19333	2.2868	5.36e-07
Development	Os09g0536700	Nodulin-like domain containing protein.	22.49	50.64	1.17099	2.25167	1.23e-37
Development	Os10g0135500	Cyclin-like F-box domain containing protein.	1.29	2.89	1.1637	2.24031	0.00545277
Development	Os03g0356484	Tetratricopeptide-like helical domain containing protein.	12.75	28.16	1.14315	2.20863	6e-08
Development	Os07g0249100	Pentatricopeptide repeat domain containing protein.	2	4.39	1.13422	2.195	1.21e-05
Development	Os10g0522400	Cyclin-like F-box domain containing protein.	5.93	12.95	1.12685	2.18381	0.000166986
Development	Os01g0881500	Similar to Scarecrow-like 1 (Fragment).	22.54	49.01	1.12059	2.17436	6.59e-32
Development	Os08g0562200	No apical meristem protein	26.99	56.73	1.07169	2.10189	2.57e-31
Development	Os01g0383700	Similar to LEC14B protein.	15.53	32.61	1.07026	2.09981	5.63e-37
Development	Os10g0124500	Cyclin-like F-box domain containing protein.	4.11	8.63	1.07022	2.09976	0.00014301
Development	Os03g0650400	Similar to ameiotic1.	7.5	15.33	1.0314	2.044	3.28e-12
Development	Os12g0110050	Hypothetical conserved gene.	6.63	13.39	1.01408	2.01961	0.00628458
Development	Os07g0225300	OsNAC3 protein.	49.23	99.27	1.01182	2.01645	3.73e-31
Development	Os11g0120100	Similar to Harpin-induced protein 1 containing protein, expressed.	10.23	20.57	1.00774	2.01075	1.64e-07
Development	Os11g0533800	Cyclin-like F-box domain containing protein.	2.25	4.36	0.954403	1.93778	0.00555643
Development	Os05g0194500	Similar to ANAC075.	26.52	50.82	0.938316	1.91629	2.33e-17
Development	Os06g0670500	Hypothetical conserved gene.	10.18	19.25	0.919121	1.89096	0.000354331
Development	Os06g0729300	Similar to Protein argonaute 1D.	2.86	5.38	0.911591	1.88112	0.000233147
Development	Os08g0159100	Tetraspanin domain containing protein.	30.87	58.01	0.910096	1.87917	1.08e-16
Development	Os09g0296900	WD40 repeat-like domain containing protein.	3.06	5.68	0.892359	1.85621	0.000182884
Development	Os10g0465000	Conserved hypothetical protein.	2.53	4.64	0.874987	1.83399	4.82e-05
Development	Os01g0183800	Cyclin-like F-box domain containing protein.	13.17	23.9	0.859755	1.81473	6.19e-08
Development	Os02g0721600	Similar to WD-repeat protein-like.	27.39	49.56	0.855527	1.80942	1.18e-17
Development	Os11g0109933	Similar to Transducin/WD-40 repeat protein (Fragment).	3.92	7.04	0.844722	1.79592	2.68e-05
Development	Os12g0533500	Protein containing PHD domain, FNIII domain and VID domain, Positive regulator of flowering	4.08	7.3	0.839327	1.78922	0.000382798
Development	Os03g0737600	Cyclin H-1.	4.99	8.9	0.834766	1.78357	0.000700304
Development	Os07g0206800	Hypothetical conserved gene.	37.68	66.29	0.814992	1.75929	1.67e-13
Development	Os03g0448600	WD40 repeat-like domain containing protein.	14.33	25.13	0.810372	1.75366	1.68e-06
Development	Os07g0531500	Harpin-induced 1 domain containing protein.	15.34	26.88	0.809235	1.75228	0.000160178
Development	Os01g0125800	Actin-interacting, WD40-repeat protein, Actin turnover	23.73	41.36	0.801524	1.74294	3.38e-16
Development	Os05g0596600	Similar to SMC5 protein.	10.75	18.72	0.800244	1.7414	2.29e-06
Development	Os01g0864500	Harpin-induced 1 domain containing protein.	15.17	26.34	0.796034	1.73632	6.81e-05
Development	Os08g0559400	Similar to Cyclophilin-like protein.	38.09	65.51	0.782303	1.71987	6.9e-09
Development	Os01g0816100	Similar to NAC domain protein.	6.88	11.74	0.770952	1.7064	0.00391622
Development	Os08g0561500	Similar to nodulin-like protein 5NG4.	22.29	37.97	0.768463	1.70345	3.93e-10
Development	Os09g0567700	WD40 repeat-like domain containing protein.	8.19	13.94	0.767295	1.70208	1.63e-08
Development	Os10g0135400	Cyclin-like F-box domain containing protein.	5.6	9.46	0.756413	1.68929	0.00374363
Development	Os04g0586000	Protein of unknown function DUF581 family protein.	27.56	46.48	0.754034	1.6865	8e-07
Development	Os12g0152600	Pentatricopeptide repeat domain containing protein.	4.21	6.91	0.714865	1.64133	0.00492108
Development	Os01g0952300	Similar to Ran GTPase binding / chromatin binding / zinc ion binding.	8.61	14.12	0.713655	1.63995	4.13e-08
Development	Os12g0638900	Similar to predicted protein.	14.58	23.55	0.691736	1.61523	3.29e-11
Development	Os06g0731400	Tetraspanin domain containing protein.	88	140.31	0.673042	1.59443	2.14e-21
Development	Os01g0954500	Protein of unknown function DUF702 family protein.	14.33	22.76	0.667462	1.58828	1.14e-05
Development	Os04g0226400	Similar to cDNA clone:J013044J21, full insert sequence.	6.29	9.93	0.658734	1.5787	0.00104266
Development	Os11g0705200	Similar to Scarecrow-like 9 (Fragment).	5.39	8.42	0.643535	1.56215	0.00495454
Development	Os05g0289400	Hypothetical conserved gene.	13.37	20.74	0.633416	1.55123	5.22e-07
Development	Os07g0604700	B12D-like protein, Flooding tolerance during seed germination and early seedling growth	27.99	43.38	0.632119	1.54984	0.00139992
Development	Os10g0563900	Cyclin-related 2 domain containing protein.	18.14	28.03	0.627797	1.5452	0.00252624
Development	Os02g0294600	Similar to transducin family protein / WD-40 repeat family protein.	11.43	17.53	0.617001	1.53368	1.02e-06
Development	Os04g0249600	Rhodanese-like domain containing protein.	65.54	99.16	0.597383	1.51297	2.24e-11
Development	Os05g0571700	Cyclin-like F-box domain containing protein.	13.74	20.67	0.589156	1.50437	8.93e-05
Development	Os05g0383000	Tetratricopeptide-like helical domain containing protein.	24.19	36.33	0.586751	1.50186	0.000606158
Development	Os02g0801300	Similar to Cyclin B.	2.4	5.66	1.23777	2.35833	3.49e-10
DNA synthesis and repair	Os06g0255200	Hypothetical conserved gene.	2.12	27.1	3.67616	12.783	3.2e-89
DNA synthesis and repair	Os04g0432250	Conserved hypothetical protein.	1.5	7.55	2.33151	5.03333	3.5e-08
DNA synthesis and repair	Os03g0126700	Similar to Barley stem rust resistance protein.	2.5	8.98	1.84479	3.592	5.55e-06
DNA synthesis and repair	Os05g0535600	Similar to Inositol-1,4,5-triphosphate-5-phosphatase.	0.99	3.06	1.62803	3.09091	0.0040111
DNA synthesis and repair	Os01g0783400	Similar to DNA cross-link repair protein-related.	2.11	6.5	1.6232	3.08057	0.000808874
DNA synthesis and repair	Os01g0881400	DNA repair metallo-beta-lactamase domain containing protein.	2.11	6.37	1.59405	3.01896	1.15e-07
DNA synthesis and repair	Os09g0551900	Hypothetical conserved gene.	1.13	3.16	1.4836	2.79646	6.16e-07
DNA synthesis and repair	Os11g0302700	RecA bacterial DNA recombination family protein.	1.6	4.29	1.42291	2.68125	0.000339921
DNA synthesis and repair	Os03g0205400	Similar to XPG I-region family protein, expressed.	1.06	2.73	1.36484	2.57547	8.33e-06
DNA synthesis and repair	Os09g0110300	Putative cyclase family protein.	2.57	6.44	1.32529	2.50584	0.00402583
DNA synthesis and repair	Os01g0730900	DNA polymerase III, subunits gamma and tau domain containing protein.	3.32	8.17	1.29915	2.46084	1.42e-07
DNA synthesis and repair	Os03g0616300	DNA-directed polymerase	1.21	2.95	1.28571	2.43802	0.00288681
DNA synthesis and repair	Os05g0150600	DNA helicase, ATP-dependent, RecQ type domain containing protein.	1.68	3.83	1.18888	2.27976	0.000339605
DNA synthesis and repair	Os03g0213400	Similar to cDNA clone:J013093D24, full insert sequence.	9.69	21.17	1.12745	2.18473	1.23e-25
DNA synthesis and repair	Os02g0496500	HhH-GPD domain domain containing protein.	5.65	12.33	1.12585	2.1823	5.08e-15
DNA synthesis and repair	Os08g0198900	Conserved hypothetical protein.	2.68	5.8	1.11382	2.16418	1.25e-06
DNA synthesis and repair	Os12g0407300	Similar to intron maturase, type II family protein.	1.62	3.39	1.06529	2.09259	0.00394661
DNA synthesis and repair	Os10g0567500	RNA-directed DNA polymerase (reverse transcriptase) domain containing protein.	1.75	3.65	1.06054	2.08571	0.00162023
DNA synthesis and repair	Os10g0471350	Similar to helicase domain-containing protein.	7.72	15.81	1.03416	2.04793	2.53e-14
DNA synthesis and repair	Os12g0239200	Conserved hypothetical protein.	8.76	17.92	1.03257	2.04566	4.27e-21
DNA synthesis and repair	Os09g0101100	HhH-GPD domain domain containing protein.	2.11	4.3	1.02709	2.03791	6.89e-05
DNA synthesis and repair	Os06g0132550	Similar to hydrolase, alpha/beta fold family protein.	10.83	21.62	0.997333	1.99631	0.00224902
DNA synthesis and repair	Os02g0497500	Similar to DNA repair protein Rad50.	6.35	12.41	0.966675	1.95433	1.91e-08
DNA synthesis and repair	Os04g0628400	Zinc finger, BED-type predicted domain containing protein.	7.23	13.94	0.947163	1.92808	4.6e-06
DNA synthesis and repair	Os03g0639200	Similar to DIRP family protein, expressed.	4.34	8.31	0.937153	1.91475	9.15e-06
DNA synthesis and repair	Os05g0498300	DNA mismatch repair protein MutS, core domain containing protein.	1.79	3.42	0.934037	1.91061	0.00511408
DNA synthesis and repair	Os02g0592300	Similar to PMS5 protein (HPMS5 protein) (Fragment).	4.01	7.56	0.914784	1.88529	0.00710667
DNA synthesis and repair	Os01g0610600	Similar to endonuclease/exonuclease/phosphatase family protein.	8.85	16.4	0.889946	1.85311	8.3e-09
DNA synthesis and repair	Os03g0100400	Similar to DNA repair endonuclease UVH1 (EC 3.1.-.-) (Ultraviolet hypersensitive 1) (AtRAD1) (DNA excision repair protein XP-F homolog).	4.72	8.72	0.885541	1.84746	3.46e-06
DNA synthesis and repair	Os05g0489000	Endonuclease/exonuclease/phosphatase domain containing protein.	4.69	8.63	0.879773	1.84009	2.01e-05
DNA synthesis and repair	Os03g0440200	tRNA-splicing endonuclease positive effector-related	3.48	6.36	0.869939	1.82759	0.000436485
DNA synthesis and repair	Os03g0743800	Similar to predicted protein.	1.41	2.49	0.820451	1.76596	0.001169
DNA synthesis and repair	Os01g0111400	Similar to transposon protein.	3.69	6.4	0.794451	1.73442	0.0013435
DNA synthesis and repair	Os12g0193200	Nucleic acid-binding, OB-fold domain containing protein.	8.74	15.07	0.785974	1.72426	4.57e-07
DNA synthesis and repair	Os01g0218032	Putative DNA demethylase, Endosperm development	17.81	30.59	0.780373	1.71757	5.59e-33
DNA synthesis and repair	Os07g0175900	Similar to Inositol-1, 4, 5-trisphosphate 5-Phosphatase-like protein.	6.21	10.46	0.752218	1.68438	2.87e-05
DNA synthesis and repair	Os08g0427500	DNA repair protein Rad4 family protein.	3.52	5.61	0.672425	1.59375	0.00505802
DNA synthesis and repair	Os10g0388500	Conserved hypothetical protein.	5.09	8.06	0.663114	1.5835	0.0070161
DNA synthesis and repair	Os02g0641800	Similar to ATP-dependent RNA helicase dhh1.	17.19	27.05	0.654059	1.57359	1.18e-08
DNA synthesis and repair	Os02g0759800	Similar to pre-mRNA-splicing factor prp45.	35.07	54.87	0.64578	1.56459	3.04e-21
DNA synthesis and repair	Os08g0319900	Putative cyclase family protein.	14.38	22.04	0.616061	1.53268	0.000844533
DNA synthesis and repair	Os07g0689950	BRCT domain containing protein.	1.95	3.65	0.904422	1.87179	0.00427877
DNA synthesis and repair	Os05g0376300	DNA-repair protein, UmuC-like domain containing protein.	16.5	29.95	0.86009	1.81515	6.17e-12
Glyoxylate cycle	Os07g0529000	Similar to Isocitrate lyase (Fragment).	0.01	4.21	8.71768	421	2.52e-17
Glyoxylate cycle	Os05g0405000	Similar to Isoform 2 of Pyruvate, phosphate dikinase 1, chloroplastic.	5.65	156.54	4.79214	27.7062	0
Glyoxylate cycle	Os10g0204400	Similar to Phosphoenolpyruvate carboxykinase (Fragment).	4.53	111.99	4.62772	24.7219	0
Glyoxylate cycle	Os02g0232400	Similar to Citrate synthase.	96.78	231.93	1.26091	2.39647	2.89e-144
Glyoxylate cycle	Os03g0432100	Similar to Pyruvate, phosphate dikinase 2.	89.22	175.63	0.9771	1.9685	9.83e-122
Glyoxylate cycle	Os04g0486950	Similar to Malate synthase.	8.17	12.84	0.652237	1.5716	0.000729399
Hormone metabolism	Os04g0339400	Aldo/keto reductase family protein.	1.58	387.55	7.93831	245.285	0
Hormone metabolism	Os09g0545300	SAUR family protein, Negative regulator of auxin synthesis and transport	0.22	6.14	4.80266	27.9091	5.53e-07
Hormone metabolism	Os12g0478200	GRAM domain containing protein.	13.54	211.33	3.9642	15.6078	1.4e-147
Hormone metabolism	Os07g0282401	Similar to Aldehyde oxidase.	0.16	2.26	3.82018	14.125	0.0017164
Hormone metabolism	Os06g0216000	Similar to 12-oxo-phytodienoic acid reductase.	7.5	88.84	3.56625	11.8453	2.95e-83
Hormone metabolism	Os01g0940000	Cytokinin oxidase/dehydrogenase, Crown root formation	0.13	1.17	3.16993	9	0.000762557
Hormone metabolism	Os01g0511100	UspA domain containing protein.	6.43	49.54	2.9457	7.70451	1.91e-55
Hormone metabolism	Os09g0545500	Similar to SAUR55 - auxin-responsive SAUR family member.	0.9	5.25	2.54432	5.83333	0.00440388
Hormone metabolism	Os03g0618300	Isopenicillin N synthase family protein.	1.23	6.77	2.4605	5.50407	1.18e-08
Hormone metabolism	Os08g0509100	Similar to Lipoxygenase.	0.64	3.4	2.40939	5.3125	1.27e-10
Hormone metabolism	Os05g0576500	Hypothetical conserved gene.	1.48	7.66	2.37175	5.17568	1.88e-15
Hormone metabolism	Os01g0764800	Similar to Nt-gh3 deduced protein.	9.42	44.19	2.22992	4.69108	2.84e-84
Hormone metabolism	Os08g0545500	Similar to Dehydration-responsive element-binding protein 1J.	2.92	13.58	2.21744	4.65068	6.05e-11
Hormone metabolism	Os05g0355400	UspA domain containing protein.	1.1	4.37	1.99013	3.97273	0.000223037
Hormone metabolism	Os05g0143800	GH3 auxin-responsive promoter domain containing protein.	2.31	8.63	1.90147	3.73593	1.97e-12
Hormone metabolism	Os07g0671500	Similar to Indole-3-acetic acid-amido synthetase GH3.17 (EC 6.3.2.-) (Auxin- responsive GH3-like protein 17) (AtGH3-17).	1.81	6.17	1.76928	3.40884	1.01e-10
Hormone metabolism	Os01g0303800	UspA domain containing protein.	15.92	53.19	1.74031	3.34108	2.7e-29
Hormone metabolism	Os07g0282300	Similar to Aldehyde oxidase 1 homolog (Fragment).	0.8	2.41	1.59096	3.0125	0.000123318
Hormone metabolism	Os03g0305400	UspA domain containing protein.	12.66	38.08	1.58876	3.0079	2.06e-19
Hormone metabolism	Os09g0309700	Similar to Transcriptional factor TINY.	5.02	14.75	1.55496	2.93825	6.85e-16
Hormone metabolism	Os02g0167600	Hypothetical gene.	3.23	9.39	1.53959	2.90712	0.00302928
Hormone metabolism	Os08g0537900	Hypothetical conserved gene.	9.76	28.25	1.5333	2.89447	1.46e-22
Hormone metabolism	Os04g0679400	Stem-specific protein TSJT1	215.92	599.37	1.47295	2.77589	0
Hormone metabolism	Os07g0592600	Indole-3-acetic acid (IAA)-amido synthetase, Auxin signaling and defense signaling in a pathogen-nonspecific manner	27.6	76.05	1.46228	2.75543	1.13e-77
Hormone metabolism	Os09g0451000	ACC oxidase, Ethylene biosynthesis	8.58	23.57	1.4579	2.74709	2.8e-14
Hormone metabolism	Os06g0215500	Similar to Oxo-phytodienoic acid reductase.	2.94	7.93	1.4315	2.69728	9.38e-06
Hormone metabolism	Os04g0415200	TB2/DP1 and HVA22 related protein family protein.	3.69	9.81	1.41063	2.65854	0.000212591
Hormone metabolism	Os06g0729400	Similar to Gibberellin-regulated protein 2 precursor.	115.08	294.65	1.35637	2.56039	7.82e-81
Hormone metabolism	Os01g0851100	Similar to predicted protein.	1.64	4.15	1.33942	2.53049	0.00189213
Hormone metabolism	Os04g0662400	Auxin responsive SAUR protein family protein.	4.3	10.01	1.21903	2.32791	0.000313058
Hormone metabolism	Os02g0636700	GRAM domain containing protein.	3.63	8.25	1.18442	2.27273	0.000843404
Hormone metabolism	Os09g0546900	Similar to Auxin induced protein.	5.53	12.13	1.13323	2.19349	0.00623444
Hormone metabolism	Os06g0215600	Similar to Oxo-phytodienoic acid reductase.	61.9	129.56	1.06561	2.09305	1.68e-50
Hormone metabolism	Os12g0529400	Similar to Auxin-binding protein 4 precursor (ABP).	6.6	13.74	1.05784	2.08182	0.000558666
Hormone metabolism	Os01g0785400	GH3 auxin-responsive promoter family protein.	8.73	16.7	0.935795	1.91294	7.18e-09
Hormone metabolism	Os01g0935400	2OG-Fe(II) oxygenase domain containing protein.	5.92	11.22	0.922404	1.89527	0.00150201
Hormone metabolism	Os03g0187600	GRAM domain containing protein.	68.68	128.42	0.902908	1.86983	4.3e-30
Hormone metabolism	Os01g0221100	GH3 auxin-responsive promoter family protein.	3.16	5.8	0.876128	1.83544	6.9e-05
Hormone metabolism	Os07g0249700	Similar to IAA-amino acid hydrolase ILR1-like 7.	13.14	23.4	0.832543	1.78082	2.82e-07
Hormone metabolism	Os01g0752500	Hypothetical conserved gene.	11.62	20.67	0.830928	1.77883	0.000411057
Hormone metabolism	Os01g0134500	Similar to Delta-7-sterol-C5(6)-desaturase (EC 1.3.3.-) (Delta-7-C-5 sterol desaturase) (Delta7-sterol-C5-desaturase).	138.01	242.59	0.813747	1.75777	3.23e-52
Hormone metabolism	Os06g0232300	Similar to Auxin transport protein REH1.	51.9	91.01	0.810291	1.75356	5.75e-39
Hormone metabolism	Os11g0515500	Similar to transport inhibitor response 1 protein.	5.02	8.55	0.768237	1.70319	9.38e-05
Hormone metabolism	Os07g0169600	2OG-Fe(II) oxygenase domain containing protein.	33.43	56.85	0.766017	1.70057	5e-12
Hormone metabolism	Os08g0101000	ABI3/VP1 transcription factor family protein, Regulation of iron-deficiency response and tolerance	35.72	60.29	0.755187	1.68785	3.99e-16
Hormone metabolism	Os11g0240600	Similar to gibberellin receptor GID1L2.	77.37	129.08	0.738419	1.66835	2.38e-27
Hormone metabolism	Os03g0744600	Similar to Ripening-associated protein (Fragment).	105.26	173.1	0.717648	1.6445	9.18e-27
Hormone metabolism	Os06g0162500	Similar to Naringenin 3-dioxygenase like protein.	16.61	26.55	0.67666	1.59843	6.67e-05
Hormone metabolism	Os01g0968700	Similar to Eukaryotic tRNA isopentenyltransferase.	7.19	11.33	0.656084	1.5758	0.00759026
Hormone metabolism	Os01g0851600	3-oxo-5-alpha-steroid 4-dehydrogenase, C-terminal domain containing protein.	17.71	27.9	0.655701	1.57538	0.000223321
Hormone metabolism	Os05g0489700	Similar to BZIP protein BZO2H3 (Fragment).	6.18	9.69	0.64889	1.56796	0.00937078
Hormone metabolism	Os09g0546400	Similar to Auxin induced protein.	1.35	3.19	1.2406	2.36296	0.00340042
Hormone metabolism	Os08g0255500	Similar to BRASSINOSTEROID INSENSITIVE 1-associated receptor kinase 1.	4.79	10.1	1.07626	2.10856	2.21e-10
Hormone metabolism	Os11g0586001	Putative protein phosphatase 2C 76.	1.39	5.01	1.84973	3.60432	2.49e-05
Lipid metabolism	Os01g0342900	Similar to Adenosine monophosphate binding protein 1 AMPBP1.	1.68	40.21	4.58102	23.9345	8.53e-129
Lipid metabolism	Os01g0837200	Similar to esterase/lipase/thioesterase family protein.	0.35	5.74	4.03562	16.4	0.000525608
Lipid metabolism	Os02g0120200	Similar to Phospholipase D nu-2 (Fragment).	0.05	0.57	3.51096	11.4	0.0097179
Lipid metabolism	Os06g0160200	Similar to Lanatoside 15'-O-acetylesterase precursor.	0.11	1.19	3.43539	10.8182	0.00971989
Lipid metabolism	Os01g0139600	Similar to Lipid phosphate phosphatase 2 (EC 3.1.3.-) (AtLPP2) (Phosphatidic acid phosphatase 2) (AtPAP2) (Prenyl diphosphate phosphatase).	0.38	3.49	3.19916	9.18421	4.73e-07
Lipid metabolism	Os01g0214600	Lipase, GDSL domain containing protein.	14.68	107.03	2.86609	7.29087	1.38e-160
Lipid metabolism	Os05g0549900	Similar to Lipid phosphate phosphatase 3.	1.86	8.08	2.11905	4.34409	5.48e-05
Lipid metabolism	Os03g0305100	Similar to AMP-binding protein.	45.74	195.25	2.09379	4.26869	2.22e-278
Lipid metabolism	Os03g0133500	Similar to Adenosine monophosphate binding protein 1 AMPBP1.	0.53	2.19	2.04687	4.13208	0.000986649
Lipid metabolism	Os04g0404800	AMP-binding enzyme	38.99	154.97	1.99081	3.97461	2.11e-277
Lipid metabolism	Os05g0358700	Similar to predicted protein.	3.17	11.63	1.8753	3.66877	1.52e-31
Lipid metabolism	Os10g0524400	Phospholipase D domain containing protein.	13.52	47.57	1.81496	3.51849	3.64e-59
Lipid metabolism	Os01g0693300	Similar to Lipid phosphate phosphatase 2 (EC 3.1.3.-) (AtLPP2) (Phosphatidic acid phosphatase 2) (AtPAP2) (Prenyl diphosphate phosphatase).	1.66	5.1	1.61931	3.07229	3.8e-06
Lipid metabolism	Os05g0363100	Similar to Monoglyceride lipase.	13.28	35.97	1.43754	2.70858	1.63e-26
Lipid metabolism	Os01g0253900	Lipase, class 3 family protein.	0.91	2.46	1.43472	2.7033	0.000777003
Lipid metabolism	Os04g0674700	Similar to AMP-binding protein (Adenosine monophosphate binding protein 5 AMPBP5).	8.35	22.37	1.42172	2.67904	1.08e-18
Lipid metabolism	Os12g0270900	Similar to cDNA clone:J023121F12, full insert sequence.	4.11	10.56	1.3614	2.56934	7.25e-06
Lipid metabolism	Os09g0521100	Similar to 3-ketoacyl-CoA synthase.	8.68	21.21	1.28898	2.44355	3.32e-12
Lipid metabolism	Os02g0274100	Similar to Peroxisomal fatty acid beta-oxidation multifunctional protein.	88.28	215.48	1.2874	2.44087	4.6e-287
Lipid metabolism	Os08g0110700	DDHD domain containing protein.	4.01	9.63	1.26393	2.4015	1.33e-11
Lipid metabolism	Os11g0605500	Acyl-CoA oxidase.	15.51	36.69	1.24219	2.36557	2.25e-31
Lipid metabolism	Os08g0557800	Similar to Fatty acyl coA reductase.	59.1	133.49	1.1755	2.25871	3.42e-86
Lipid metabolism	Os01g0618700	Lipase, class 3 family protein.	2.66	5.87	1.14193	2.20677	0.00888428
Lipid metabolism	Os12g0576900	Similar to Diacylglycerol kinase 1 (EC 2.7.1.107) (Diglyceride kinase 1) (DGK 1) (DAG kinase 1).	3.45	7.48	1.11644	2.16812	1.49e-06
Lipid metabolism	Os04g0683700	Similar to 4-coumarate-CoA ligase-like protein (Adenosine monophosphate binding protein 3 AMPBP3).	40.88	86.32	1.0783	2.11155	1.1e-43
Lipid metabolism	Os01g0900200	Lipase, class 3 domain containing protein.	5.48	11.35	1.05044	2.07117	1.88e-05
Lipid metabolism	Os05g0372400	Lipase, class 3 family protein.	3.59	7.37	1.03768	2.05292	0.000368894
Lipid metabolism	Os12g0110100	Esterase/lipase/thioesterase domain containing protein.	4.05	8.16	1.01065	2.01481	4.5e-05
Lipid metabolism	Os02g0119200	Similar to Adenosine monophosphate binding protein 1 AMPBP1.	8.73	17.41	0.995863	1.99427	3.99e-09
Lipid metabolism	Os01g0100900	Sphingosine-1-phosphate lyase, Disease resistance response	21.88	43.63	0.995708	1.99406	2.43e-20
Lipid metabolism	Os11g0148500	Pyruvate kinase family protein.	98.57	194.74	0.982329	1.97565	1.78e-91
Lipid metabolism	Os11g0505300	Sulfotransferase, Resistance to rice stripe virus	3.8	7.42	0.96542	1.95263	0.00716927
Lipid metabolism	Os01g0276700	Similar to Pyruvate kinase.	53.88	103.25	0.93832	1.9163	1.35e-57
Lipid metabolism	Os04g0615100	Similar to Lecithine cholesterol acyltransferase-like protein.	7.53	14.36	0.931334	1.90704	5.48e-08
Lipid metabolism	Os04g0116800	Similar to 3-ketoacyl-CoA synthase.	8	15.17	0.923149	1.89625	7.71e-06
Lipid metabolism	Os05g0196800	Similar to Diacylglycerol acylCoA acyltransferase.	10.83	20.5	0.920591	1.89289	7.23e-10
Lipid metabolism	Os01g0688200	Similar to hydrolase, alpha/beta fold family protein.	9.69	18.24	0.912537	1.88235	1.2e-05
Lipid metabolism	Os12g0143900	Similar to Long chain acyl-CoA synthetase 6 (EC 6.2.1.3).	8.41	15.83	0.912484	1.88228	4.28e-09
Lipid metabolism	Os09g0544900	MaoC-like dehydratase domain containing protein.	20.5	38.56	0.911481	1.88098	1.13e-10
Lipid metabolism	Os03g0265100	Glycosyl transferase, group 1 domain containing protein.	11.43	21.17	0.889196	1.85214	2.71e-09
Lipid metabolism	Os03g0232800	Similar to Lecithin:cholesterol acyltransferase family protein, expressed.	3.24	5.98	0.884152	1.84568	0.00491994
Lipid metabolism	Os04g0541500	Diacylglycerol kinase, catalytic region domain containing protein.	11.01	20.27	0.880532	1.84105	4.08e-13
Lipid metabolism	Os06g0226950	Fatty acid hydroxylase domain containing protein.	17.56	32.21	0.875216	1.83428	1.18e-07
Lipid metabolism	Os11g0516000	Similar to Serine palmitoyltransferase (Fragment).	32.02	58.61	0.872174	1.83042	5.23e-24
Lipid metabolism	Os01g0936200	Lipase, class 3 family protein.	5.62	10.17	0.855678	1.80961	5.16e-06
Lipid metabolism	Os12g0145700	Pyruvate kinase family protein.	75.35	132.7	0.816489	1.76111	1.21e-45
Lipid metabolism	Os01g0931300	Tafazzin domain containing protein.	5.17	9.03	0.804562	1.74662	0.00102497
Lipid metabolism	Os06g0563900	Similar to Diacylglycerol acyltransferase.	4.53	7.7	0.765347	1.69978	0.00352365
Lipid metabolism	Os04g0677500	Pyruvate kinase (EC 2.7.1.40).	145.67	245.45	0.752725	1.68497	1.94e-71
Lipid metabolism	Os08g0532800	Similar to Lipid transfer protein.	494.91	829.81	0.745615	1.67669	9.69e-120
Lipid metabolism	Os05g0317200	AMP-dependent synthetase and ligase domain containing protein.	18.92	31.48	0.734523	1.66385	3.52e-13
Lipid metabolism	Os03g0103300	Hybrid proline- or glycine-rich protein, Controll of low-temperature germinability, Pre-harvest sprouting resistance	2018.84	3353.5	0.732141	1.6611	0
Lipid metabolism	Os07g0200700	Similar to Squalene synthase (EC 2.5.1.21).	7.86	12.96	0.721465	1.64885	0.00150744
Lipid metabolism	Os01g0214200	Esterase, SGNH hydrolase-type, subgroup domain containing protein.	21.82	35.75	0.712292	1.63841	1.44e-05
Lipid metabolism	Os03g0162650	Similar to fatty acid elongase.	27.96	44.49	0.670117	1.5912	1.35e-09
Lipid metabolism	Os03g0243600	Acyl-CoA-binding protein , Stress response	5.9	9.3	0.656516	1.57627	0.00319309
Lipid metabolism	Os07g0123700	PUL domain containing protein.	17.6	26.69	0.600724	1.51648	3.13e-07
Lipid metabolism	Os02g0669000	Lipase, GDSL domain containing protein.	12.83	19.28	0.587584	1.50273	0.0016933
Lipid metabolism	Os07g0101500	Similar to Sterol 4-alpha-methyl-oxidase (Fragment).	64.27	96.52	0.586682	1.50179	3.33e-11
Lipid metabolism	Os06g0686400	Bifunctional inhibitor/plant lipid transfer protein/seed storage domain containing protein.	17.45	38.89	1.15617	2.22865	9.2e-10
Lipid metabolism	Os11g0114900	Similar to Nonspecific lipid-transfer protein (LTP) (Fragment).	19.77	72.3	1.87068	3.65706	1e-33
Lipid metabolism	Os12g0114500	Similar to Nonspecific lipid-transfer protein (LTP) (Fragment).	26.47	78.94	1.5764	2.98224	7.07e-31
Mitochondrial electron transport	Os07g0495400	ATP synthase delta' chain, mitochondrial precursor (EC 3.6.3.14).	0.01	18.43	10.8478	1843	1.81e-10
Mitochondrial electron transport	Os07g0621600	Cytochrome c oxidase subunit	0.01	6.82	9.41363	682	0.00595385
Mitochondrial electron transport	Os04g0600200	Homodimeric diiron-carboxylate protein, Cyanide-resistant respiration in mitochondria, Reactive oxygen species (ROS) scavenging	0.91	29.53	5.02017	32.4505	5.02e-72
Mitochondrial electron transport	Os02g0318100	Similar to Alternative oxidase.	12.04	60.06	2.31857	4.98837	4.42e-53
Mitochondrial electron transport	Os07g0564500	Pyridine nucleotide-disulphide oxidoreductase, NAD-binding region domain containing protein.	1.06	4.26	2.00679	4.01887	1.66e-06
Mitochondrial electron transport	Os03g0835400	Similar to Uvs101.	10.15	30.92	1.60706	3.04631	4.51e-22
Mitochondrial electron transport	Os05g0188800	Ubiquinone biosynthesis protein COQ4	2.94	8.14	1.46921	2.76871	0.00380659
Mitochondrial electron transport	Os04g0182800	Similar to Electron transfer flavoprotein beta-subunit-like.	13.97	37.83	1.4372	2.70795	6.47e-16
Mitochondrial electron transport	Os10g0516300	Similar to ETFQO (electron-transfer flavoprotein:ubiquinone oxidoreductase); catalytic/ electron carrier/ electron-transferring-flavoprotein dehydrogenase.	6.65	14.15	1.08938	2.12782	6.81e-08
Mitochondrial electron transport	Os03g0841700	Similar to Prohibitin.	11.26	20.64	0.874236	1.83304	2.18e-06
Mitochondrial electron transport	Os08g0246400	Similar to Ubiquinol-cytochrome c reductase complex 14 kDa protein (EC 1.10.2.2) (CR14).	7.04	12.56	0.835189	1.78409	3.19e-05
Mitochondrial electron transport	Os11g0707800	Uncoupling protein.	29.49	51.32	0.799295	1.74025	2.23e-11
Mitochondrial electron transport	Os05g0187800	Similar to Derlin-1.	27.55	42.85	0.637243	1.55535	5.23e-06
Mitochondrial electron transport	Os01g0711000	Similar to Vacuolar ATP synthase subunit B isoform 2 (EC 3.6.3.14) (V-ATPase B subunit 2) (Vacuolar proton pump B subunit 2).	21.29	32.96	0.63054	1.54814	1.44e-07
Mitochondrial electron transport	Os07g0521000	Succinate dehydrogenase subunit 3.	176.76	266.92	0.594616	1.51007	1.15e-15
nucleotide metabolism	Os12g0556600	Similar to CTP synthase.	8.41	18.72	1.1544	2.22592	1.08e-12
nucleotide metabolism	Os04g0280200	Hypothetical conserved gene.	5.81	12.85	1.14516	2.2117	8.33e-14
nucleotide metabolism	Os12g0197100	Pre-ATP-grasp fold domain containing protein.	2.31	4.75	1.04003	2.05628	0.00370531
nucleotide metabolism	Os09g0567900	Inosine/uridine-preferring nucleoside hydrolase domain containing protein.	18.96	38.02	1.0038	2.00527	5.75e-13
nucleotide metabolism	Os06g0489500	CMP/dCMP deaminase, zinc-binding domain containing protein.	6.92	13.16	0.927316	1.90173	5.37e-15
nucleotide metabolism	Os11g0265000	Uridine kinase family protein.	5.5	9.79	0.831877	1.78	0.000292262
nucleotide metabolism	Os03g0429800	Similar to Aldehyde oxidase and xanthine dehydrogenase, molybdopterin binding domain containing protein, expressed.	8.88	15.55	0.808283	1.75113	7.46e-29
nucleotide metabolism	Os04g0518000	Similar to Adenosine kinase (Fragment).	5.45	9.33	0.775621	1.71193	0.00740948
nucleotide metabolism	Os10g0350500	Similar to mtn21-like protein.	12.78	21.87	0.775065	1.71127	5.68e-12
nucleotide metabolism	Os02g0708200	Uridine kinase family protein.	7.16	11.25	0.651894	1.57123	0.000291044
Others	Os09g0553900	Conserved hypothetical protein.	0.01	0.45	5.49185	45	0.00595836
Others	Os03g0820500	Similar to WCOR719.	3.69	18.34	2.3133	4.97019	1.31e-11
Others	Os01g0713900	Similar to Myosin.	2.06	8.77	2.08993	4.25728	6.83e-10
Others	Os05g0185800	Conserved hypothetical protein.	2.5	9.34	1.90149	3.736	1.96e-17
Others	Os04g0667700	Similar to Actin-related protein 8A.	2.67	9.72	1.86412	3.64045	6.65e-15
Others	Os06g0128700	Ankyrin repeat domain containing protein.	2.71	9.62	1.82774	3.54982	4.66e-09
Others	Os03g0784600	Conserved hypothetical protein.	0.95	3.28	1.7877	3.45263	0.000452078
Others	Os06g0139800	Similar to Acid phosphatase (EC 3.1.3.2) 1 allozyme 1.	2.07	6.62	1.6772	3.19807	2.45e-05
Others	Os12g0576700	Similar to Diphosphonucleotide phosphatase 1 precursor.	9.12	27.15	1.57385	2.97697	8.38e-28
Others	Os02g0753800	Similar to Annexin p35.	33.45	85.8	1.35897	2.56502	7.06e-42
Others	Os03g0281100	Ankyrin repeat containing protein.	3.22	7.82	1.28011	2.42857	1.04e-05
Others	Os03g0818100	Similar to Multiple inositol polyphosphate phosphatase PhyIIa2.	11.53	27.62	1.26032	2.39549	1.34e-20
Others	Os08g0531100	MAP65/ASE1 family protein.	1.68	3.88	1.2076	2.30952	0.00142548
Others	Os01g0665300	NLI interacting factor domain containing protein.	8.37	17.49	1.06323	2.08961	2.39e-09
Others	Os03g0218300	Conserved hypothetical protein.	4.48	9.34	1.05992	2.08482	6.86e-06
Others	Os11g0251400	Ankyrin repeat domain containing protein.	31.61	64.67	1.03272	2.04587	4.55e-46
Others	Os03g0686300	Similar to unconventional myosin heavy chain.	17	33.92	0.996601	1.99529	8.17e-46
Others	Os02g0735700	Similar to ankyrin repeat family protein.	11.3	22.49	0.992961	1.99027	6.85e-11
Others	Os06g0661700	RabGAP/TBC domain containing protein.	3.21	6.21	0.95202	1.93458	0.000152807
Others	Os07g0204500	Survival protein SurE family protein.	17.24	31.56	0.872337	1.83063	5.82e-08
Others	Os03g0848200	Similar to Phytase.	3.39	6.17	0.863985	1.82006	0.00458568
Others	Os01g0194300	Similar to NPR1.	8.6	15.65	0.863754	1.81977	4.8e-07
Others	Os07g0446100	Similar to Protein binding protein.	28.51	51.88	0.86371	1.81971	1.59e-23
Others	Os01g0760000	Similar to Dynein light chain.	28.59	51.89	0.859946	1.81497	8.86e-09
Others	Os02g0816900	Myosin XI (Fragment).	11.36	20.08	0.821796	1.76761	1.5e-15
Others	Os01g0958700	Membrane attack complex component/perforin/complement C9 family protein.	17.83	31.48	0.820129	1.76556	1.5e-15
Others	Os02g0719100	Similar to Fimbrin/plastin-like (Fragment).	2.84	5.01	0.81892	1.76408	0.0043644
Others	Os03g0431800	Conserved hypothetical protein.	5.15	9.04	0.81175	1.75534	0.000730179
Others	Os03g0644000	Autophagy protein 6 domain containing protein.	7.42	13.01	0.81013	1.75337	5.16e-06
Others	Os03g0780400	Similar to Actin-depolymerizing factor 6 (ADF-6) (AtADF6).	374.68	656.46	0.809048	1.75206	7.81e-105
Others	Os06g0137100	Similar to predicted protein.	21.11	36.75	0.799818	1.74088	9.51e-09
Others	Os06g0643900	Similar to Acid phosphatase precursor.	24.89	42.86	0.784066	1.72198	5.45e-13
Others	Os09g0517600	Similar to FH protein NFH1.	10.49	17.85	0.766909	1.70162	1.12e-08
Others	Os05g0298200	Hypothetical conserved gene.	16.85	28.54	0.760237	1.69377	2.26e-12
Others	Os01g0584200	Similar to Myosin XI-K headless derivative (Fragment).	33.99	55.28	0.701647	1.62636	1.14e-19
Others	Os03g0784900	Glycolipid transfer protein, GLTP domain containing protein.	17.16	27.13	0.660839	1.581	0.000391906
Others	Os01g0208600	Actin-binding WH2 domain containing protein.	20.14	31.35	0.638402	1.5566	1.07e-25
Others	Os01g0776600	Similar to predicted protein.	23.83	36.73	0.62418	1.54133	1.66e-14
Others	Os06g0221200	Similar to Annexin p33.	79.24	121.32	0.614517	1.53104	1.17e-16
Others	Os09g0534000	Adipose-regulatory protein, Seipin domain containing protein.	8.08	14.54	0.8476	1.7995	6.03e-05
Others	Os04g0692800	Amine oxidase domain containing protein.	27.63	84.17	1.60707	3.04633	3.96e-21
Others	Os06g0731600	ARID/BRIGHT DNA-binding domain containing protein.	2.99	7.18	1.26384	2.40134	1.87e-11
Others	Os01g0524700	Armadillo-like helical domain containing protein.	3.57	6.13	0.779963	1.71709	0.00027334
Others	Os09g0512700	Armadillo-like helical domain containing protein.	4.41	10.97	1.31471	2.48753	2.79e-07
Others	Os12g0163300	Armadillo-like helical domain containing protein.	4.03	24.69	2.61508	6.12655	1.99e-34
Others	Os12g0488900	Armadillo-like helical domain containing protein.	1.25	5.64	2.17377	4.512	5.16e-12
Others	Os10g0497000	Armadillo-type fold domain containing protein.	8.45	13.66	0.692934	1.61657	8.89e-07
Others	Os12g0112600	ATPase, F1/V1/A1 complex, alpha/beta subunit, nucleotide-binding domain containing protein.	7.9	16.72	1.08165	2.11646	1.91e-15
Others	Os04g0675101	ATPase-like, ATP-binding domain domain containing protein.	0.67	5.8	3.11382	8.65672	3.78e-49
Others	Os02g0469300	ATP-binding region, ATPase-like domain containing protein.	4.25	11.93	1.48906	2.80706	2.79e-14
Others	Os04g0538700	Autophagy-related protein 13 domain containing protein.	12.54	20.56	0.713303	1.63955	7.75e-07
Others	Os11g0162000	Autophagy-related protein 13 domain containing protein.	2.88	6.15	1.09452	2.13542	3.19e-05
Others	Os12g0105700	Bacterial surface antigen (D15) family protein.	8.54	13.87	0.69966	1.62412	0.000348435
Others	Os01g0932600	BTB domain containing protein.	12.7	21.35	0.749408	1.6811	8.91e-10
Others	Os03g0112700	CCCH-type zinc finger protein, Photoperiodic control of flowering time	25.94	48.11	0.891158	1.85466	4.05e-25
Others	Os08g0450700	Chaperonin Cpn60/TCP-1 family protein.	5.56	13.69	1.29997	2.46223	6.91e-10
Others	Os08g0564800	Coactivator CBP, KIX domain containing protein.	22.03	78.93	1.8411	3.58284	1.05e-219
Others	Os11g0661800	Concanavalin A-like lectin/glucanase domain containing protein.	2.6	8.87	1.77042	3.41154	7.6e-10
Others	Os01g0266800	Cystinosin/ERS1p repeat containing protein.	2.19	5.75	1.39263	2.62557	4.55e-05
Others	Os03g0139200	Cytochrome c region domain containing protein.	6.89	12.58	0.868556	1.82583	2.03e-09
Others	Os11g0453900	Dehydrin RAB 16D.	0.01	3.15	8.29921	315	3.32e-05
Others	Os03g0145500	DENN domain containing protein.	4.98	7.89	0.66388	1.58434	0.000460461
Others	Os06g0326700	Diacylglycerol acyltransferase family protein.	8.69	27.64	1.66933	3.18067	1.84e-21
Others	Os01g0165800	DNA-binding HORMA domain containing protein.	18.91	30.42	0.685871	1.60867	2.47e-10
Others	Os05g0547850	DNA-binding TFAR19-related protein family protein.	96.41	204.18	1.08259	2.11783	8.3e-37
Others	Os06g0142300	Early nodulin 93 ENOD93 protein family protein.	12.13	49.1	2.01714	4.04782	8.26e-20
Others	Os02g0227200	Early nodulin.	42.14	88.53	1.07098	2.10085	2.04e-15
Others	Os06g0142400	Early nodulin.	57.38	285.62	2.31548	4.97769	6.05e-147
Others	Os03g0812400	EF-Hand type domain containing protein.	0.18	2.21	3.61798	12.2778	0.00550239
Others	Os04g0654400	Eggshell protein family protein.	5.14	14.65	1.51106	2.85019	4.79e-06
Others	Os10g0452300	Eggshell protein family protein.	7.7	21.21	1.46181	2.75455	3.97e-08
Others	Os08g0534400	EKC/KEOPS complex, subunit Pcc1 domain containing protein.	0.01	3.75	8.55075	375	3.32e-05
Others	Os12g0126200	Engulfment and cell motility, ELM domain containing protein.	2.38	5.44	1.19265	2.28571	0.00545456
Others	Os08g0510500	ENT domain containing protein.	7.25	12.1	0.738954	1.66897	0.0016711
Others	Os02g0128300	ENTH/VHS domain containing protein.	3.14	5.47	0.800776	1.74204	0.000539585
Others	Os05g0369300	Exo70 exocyst complex subunit domain containing protein.	7.1	11.36	0.678072	1.6	0.00214175
Others	Os09g0347300	Exo70 exocyst complex subunit family protein.	0.34	1.46	2.10236	4.29412	0.00436103
Others	Os07g0187200	FAD linked oxidase, N-terminal domain containing protein.	5.76	14.26	1.30783	2.47569	5.15e-17
Others	Os04g0421700	FAR1 domain containing protein.	3.06	5.31	0.79518	1.73529	0.00053966
Others	Os02g0794900	Formin-like protein 7.	4.74	12.36	1.38272	2.60759	1.03e-21
Others	Os01g0355600	Galactose-binding like domain containing protein.	13.68	23.53	0.782433	1.72003	1.16e-14
Others	Os03g0129000	GPI biosynthesis protein Pig-F domain containing protein.	16.71	25.62	0.616559	1.53321	0.000544358
Others	Os01g0973000	HAD-superfamily hydrolase, subfamily IA, variant 3 domain containing protein.	3.45	8.15	1.2402	2.36232	0.000224426
Others	Os03g0737300	HAD-superfamily phosphatase, subfamily IIIC domain containing protein.	8.62	18.12	1.07182	2.10209	0.00024419
Others	Os01g0228500	Harpin-induced 1 domain containing protein.	0.01	1.87	7.54689	187	0.000240043
Others	Os07g0693900	HEAT domain containing protein.	8.27	13.29	0.684382	1.60701	9.86e-08
Others	Os01g0736000	HMG-I and HMG-Y, DNA-binding domain containing protein.	1.32	4.16	1.65605	3.15152	0.000808981
Others	Os07g0568200	Homeodomain-related containing protein.	7.67	14.07	0.875324	1.83442	3.42e-11
Others	Os02g0817000	Homeodomain-related domain containing protein.	6.45	13.5	1.06559	2.09302	6.82e-12
Others	Os07g0695900	Homeodomain-related domain containing protein.	3.85	7.07	0.876852	1.83636	0.00782038
Others	Os04g0165400	Hrf1 family protein.	10.35	21.39	1.04731	2.06667	1.04e-07
Others	Os06g0150500	Inorganic pyrophosphatase domain containing protein.	3.17	6.69	1.07752	2.11041	0.000592895
Others	Os01g0909600	Integrase, catalytic core domain containing protein.	1.53	4.14	1.4361	2.70588	9.66e-07
Others	Os02g0179800	Integrase, N-terminal zinc-binding domain domain containing protein.	3	7.12	1.24691	2.37333	4.15e-10
Others	Os03g0748700	Iron hydrogenase domain containing protein.	4.03	7.52	0.899953	1.866	0.00149897
Others	Os05g0506200	KOW domain containing protein.	13.16	24.61	0.903085	1.87006	1.47e-09
Others	Os06g0140100	Leucine carboxyl methyltransferase family protein.	16.79	27.35	0.703939	1.62895	1.44e-05
Others	Os08g0460700	Leucine-rich repeat 2 containing protein.	5.52	8.9	0.689137	1.61232	0.000821773
Others	Os04g0503500	Leucine-rich repeat, cysteine-containing subtype containing protein.	7.37	12.31	0.740094	1.67028	0.000155561
Others	Os01g0664500	Lg106-like family protein.	34.38	53.54	0.639048	1.5573	3.72e-07
Others	Os01g0111200	Like-Sm ribonucleoprotein (LSM)-related domain domain containing protein.	36.84	55.33	0.586789	1.5019	2.84e-13
Others	Os06g0496000	Like-Sm ribonucleoprotein (LSM)-related domain domain containing protein.	66.41	131.97	0.990738	1.9872	5.72e-81
Others	Os11g0245500	Lipid-binding START domain containing protein.	10.24	18.36	0.84235	1.79297	5.47e-05
Others	Os05g0462400	Lipin, N-terminal conserved region domain containing protein.	4.74	8.65	0.867813	1.82489	6.87e-06
Others	Os03g0168000	Major facilitator superfamily, general substrate transporter domain containing protein.	2.19	5.71	1.38256	2.60731	3.88e-05
Others	Os03g0715400	Membrane protein,Tapt1/CMV receptor domain containing protein.	4.74	7.71	0.701844	1.62658	0.00986063
Others	Os03g0709000	Membrane-associated, eicosanoid and glutathione metabolism (MAPEG) domain containing protein.	45.06	107.3	1.25173	2.38127	1.1e-34
Others	Os11g0139900	Mitochondrial glycoprotein domain containing protein.	44.94	75.24	0.7435	1.67423	8.35e-09
Others	Os07g0585100	Mo25-like domain containing protein.	33.95	51.85	0.610932	1.52725	1.47e-13
Others	Os04g0459600	Mog1/PsbP, alpha/beta/alpha sandwich domain containing protein.	19.6	96.6	2.30117	4.92857	2.63e-85
Others	Os03g0262500	Molecular chaperone, heat shock protein, Hsp40, DnaJ domain containing protein.	9.18	20.2	1.13779	2.20044	2.04e-05
Others	Os09g0560700	Molybdenum cofactor sulfurase, C-terminal domain containing protein.	5.42	9.92	0.872047	1.83026	0.00325549
Others	Os06g0286900	Molybdopterin oxidoreductase, prokaryotic, conserved site domain containing protein.	1.12	3	1.42146	2.67857	0.00277097
Others	Os01g0661500	Mov34/MPN/PAD-1 family protein.	8.32	17.66	1.08583	2.1226	3.24e-07
Others	Os05g0542600	Mov34/MPN/PAD-1 family protein.	23.9	43.44	0.862013	1.81757	2.62e-15
Others	Os08g0117900	Myeloid leukemia factor domain containing protein.	7.61	14.62	0.941975	1.92116	4.46e-05
Others	Os01g0359400	NB-ARC domain containing protein.	12.37	20.42	0.723137	1.65077	4.21e-15
Others	Os01g0721000	NB-ARC domain containing protein.	0.65	2.19	1.75242	3.36923	0.00882637
Others	Os01g0721400	NB-ARC domain containing protein.	0.01	1.85	7.53138	185	1.19e-06
Others	Os11g0605100	NB-ARC domain containing protein.	1.45	3.02	1.0585	2.08276	0.00181357
Others	Os07g0141700	NB-ARC domain containing protein.	2.25	4.39	0.964296	1.95111	0.00230269
Others	Os10g0577000	NERD domain containing protein.	13.19	43.06	1.7069	3.26459	2.44e-31
Others	Os02g0234200	NHL domain-containing protein, Determination of panicle architecture, grain shape and grain weight	14.59	24.15	0.727043	1.65524	7.48e-08
Others	Os01g0788200	Nuclear transport factor 2 domain containing protein.	3.46	121	5.12809	34.9711	1.91e-148
Others	Os01g0390400	Nucleic acid-binding OB-fold domain containing protein.	3.96	7.71	0.96123	1.94697	0.00037028
Others	Os05g0108500	Nucleotide excision repair, TFIIH, subunit TTDA domain containing protein.	26.84	50.07	0.899562	1.8655	2.21e-05
Others	Os11g0608000	Nucleotide-binding, alpha-beta plait domain containing protein.	1.26	2.79	1.14684	2.21429	0.00225665
Others	Os01g0920700	Nucleotide-diphospho-sugar transferase domain containing protein.	6.9	11.74	0.766764	1.70145	0.00352325
Others	Os06g0181100	Octicosapeptide/Phox/Bem1p domain containing protein.	3.37	9.88	1.55176	2.93175	2.62e-09
Others	Os07g0438500	Octicosapeptide/Phox/Bem1p domain containing protein.	20.49	42.9	1.06606	2.0937	1.04e-36
Others	Os01g0846500	PAP/25A core domain containing protein.	1.57	4.46	1.50628	2.84076	2.47e-05
Others	Os11g0114700	PAP/25A-associated domain containing protein.	7.65	13.6	0.830075	1.77778	2.99e-08
Others	Os10g0405300	Pathogenic type III effector avirulence factor Avr cleavage site domain containing protein.	14.65	29.01	0.98565	1.9802	1.62e-06
Others	Os03g0661800	PDZ/DHR/GLGF domain containing protein.	1.76	4.06	1.2059	2.30682	0.000514207
Others	Os02g0290000	Pentatricopeptide repeat domain containing protein.	2.37	3.94	0.733309	1.66245	0.00643474
Others	Os07g0101200	Pentatricopeptide repeat domain containing protein.	3.04	5.17	0.766093	1.70066	0.00602509
Others	Os02g0825600	Peptidase A22B, signal peptide peptidase domain containing protein.	7.13	11.52	0.692167	1.61571	2.18e-05
Others	Os02g0566300	Peptidase aspartic, catalytic domain containing protein.	2.19	4.12	0.911713	1.88128	0.00195233
Others	Os12g0551900	Peptidase C48, SUMO/Sentrin/Ubl1 domain containing protein.	5.98	10.73	0.843433	1.79431	0.00142593
Others	Os10g0451900	Peptidase S8 and S53, subtilisin, kexin, sedolisin domain containing protein.	1.16	9.41	3.02007	8.11207	2.97e-11
Others	Os07g0665700	Peptidase, trypsin-like serine and cysteine domain containing protein.	18.87	30.23	0.679887	1.60201	4.17e-09
Others	Os03g0301950	Peroxisomal biogenesis factor 11 family protein.	6.78	37.18	2.45517	5.48378	3.99e-25
Others	Os01g0266500	Phenazine biosynthesis PhzC/PhzF protein family protein.	3.75	14.08	1.90868	3.75467	4.06e-11
Others	Os01g0549500	Phox-like domain containing protein.	4.57	8.14	0.832835	1.78118	0.000635293
Others	Os06g0643000	Phox-like domain containing protein.	7.16	11.81	0.721977	1.64944	1.53e-05
Others	Os10g0205700	Pollen Ole e 1 allergen/extensin domain containing protein.	2.63	9.31	1.82372	3.53992	1.91e-06
Others	Os06g0558700	Poly(A) polymerase, RNA-binding region domain containing protein.	28.39	48.65	0.777057	1.71363	3.08e-12
Others	Os03g0107400	Prefoldin domain containing protein.	11.91	23.01	0.950088	1.93199	7.82e-17
Others	Os10g0547000	Prefoldin domain containing protein.	0.35	1.2	1.77761	3.42857	0.00117208
Others	Os03g0741600	Prenylated rab acceptor PRA1 family protein.	56.06	157.82	1.49324	2.8152	2.24e-95
Others	Os12g0555500	Probenazole-inducible protein PBZ1.	6.92	30.92	2.1597	4.46821	2.65e-19
Others	Os05g0301600	Protein phosphatase inhibitor 2 (IPP-2) family protein.	26.68	46.08	0.788382	1.72714	7.96e-09
Others	Os07g0438600	Proteinase inhibitor I9, subtilisin propeptide domain containing protein.	0.39	2.77	2.82834	7.10256	0.00678989
Others	Os05g0228000	Purine and other phosphorylases, family 1 protein.	18.94	53.83	1.50697	2.84213	3.29e-35
Others	Os08g0325134	Putative B3 domain-containing protein.	0.13	1.83	3.81526	14.0769	0.00171725
Others	Os05g0463500	PWWP domain containing protein.	5.43	12.3	1.17963	2.26519	1.74e-06
Others	Os01g0729600	Pyridoxal phosphate-dependent transferase, major region, subdomain 1 domain containing protein.	1.17	4.51	1.94662	3.8547	9.27e-07
Others	Os07g0238500	Rapid ALkalinization Factor domain containing protein.	0.01	3.59	8.48784	359	0.000459615
Others	Os12g0110000	Regulatory associated protein of TOR family protein.	10.58	16.16	0.611088	1.52741	3.14e-08
Others	Os08g0315200	Retrotransposon gag protein family protein.	0.6	16.92	4.81762	28.2	2.93e-68
Others	Os02g0741500	Ribbon-helix-helix domain containing protein.	4.77	13.3	1.47937	2.78826	1.51e-15
Others	Os05g0185700	Ribokinase family protein.	13.33	21.91	0.716913	1.64366	3.26e-05
Others	Os07g0684000	Ricin B-related lectin domain containing protein.	4.27	25.91	2.6012	6.06792	8.55e-25
Others	Os07g0256200	RNA recognition motif, RNP-1 domain containing protein.	2.08	4.27	1.03765	2.05288	0.000439514
Others	Os03g0156500	RNA-binding protein Lupus La domain containing protein.	36.56	55.76	0.608964	1.52516	3.46e-13
Others	Os08g0379000	RNA-processing protein, HAT helix domain containing protein.	3.6	5.41	0.587632	1.50278	0.00211544
Others	Os05g0588200	RuvA domain 2-like containing protein.	2.05	6.97	1.76553	3.4	2.04e-05
Others	Os04g0492500	RWD domain containing protein.	2.4	6.28	1.38773	2.61667	0.000603059
Others	Os01g0836400	SAC3/GANP family protein.	5.27	8.73	0.728179	1.65655	1.75e-06
Others	Os05g0462600	SAC3/GANP family protein.	6.45	12.07	0.904055	1.87132	1.79e-13
Others	Os11g0112800	Saposin-like domain containing protein.	19.6	41.04	1.06618	2.09388	8.17e-12
Others	Os12g0112200	Saposin-like domain containing protein.	21.77	41.4	0.927289	1.9017	3.54e-10
Others	Os06g0300300	SFT2-like family protein.	31.88	65.32	1.03487	2.04893	1.86e-17
Others	Os01g0817700	Similar to 2,3-bisphosphoglycerate-independent phosphoglycerate mutase (EC 5.4.2.1) (Phosphoglyceromutase) (BPG-independent PGAM) (PGAM-I).	181.01	313.41	0.791982	1.73145	8.35e-105
Others	Os07g0648266	Similar to 2-oxo acid dehydrogenase, lipoyl-binding site.	2.92	10.74	1.87895	3.67808	1.69e-24
Others	Os03g0102400	Similar to 2-phosphoglycerate kinase-related.	11.76	20.03	0.768274	1.70323	4.04e-07
Others	Os09g0520200	Similar to abhydrolase domain-containing protein 5.	13.4	24.23	0.854561	1.80821	1.93e-07
Others	Os05g0113400	Similar to Actin-depolymerizing factor 2 (ADF 2).	11.97	19.38	0.695145	1.61905	6.5e-07
Others	Os03g0112101	Similar to Adaptin N terminal region family protein, expressed.	19.27	42.41	1.13805	2.20083	2.15e-18
Others	Os10g0559700	Similar to Agenet domain containing protein, expressed.	11.27	25.78	1.19376	2.28749	1.68e-33
Others	Os10g0495300	Similar to ALG2-interacting protein X.	49.85	113.41	1.18588	2.27503	9.68e-85
Others	Os10g0339600	Similar to Alpha-1,2-fucosidase.	15.87	30.11	0.923941	1.89729	3.64e-19
Others	Os08g0473800	Similar to Alpha-amylase isozyme 3D precursor (EC 3.2.1.1) (1,4-alpha-D-glucan glucanohydrolase).	0.27	8.19	4.92283	30.3333	1.76e-22
Others	Os10g0532100	Similar to Amine oxidase, flavin-containing.	1.9	5.2	1.45251	2.73684	5.05e-09
Others	Os05g0113000	Similar to Amino acid binding protein.	18.97	33.64	0.826458	1.77333	2.92e-15
Others	Os10g0412050	Similar to aminophospholipid ATPase.	5.63	13.94	1.30802	2.47602	4.39e-06
Others	Os04g0674400	Similar to Anamorsin (Cytokine induced apoptosis inhibitor 1) (CUA001). Splice isoform 2.	20.34	43.89	1.10957	2.15782	4.88e-18
Others	Os11g0549670	Similar to Aspartate-semialdehyde dehydrogenase.	0.14	1.21	3.11151	8.64286	0.00133564
Others	Os03g0698350	Similar to ATATH9 (ABC2 homolog 9).	1.93	5.02	1.37909	2.60104	0.00200997
Others	Os05g0274300	Similar to ATP binding protein.	4.1	10.14	1.30636	2.47317	8.69e-06
Others	Os04g0111200	Similar to ATP sulfurylase (Fragment).	13.46	29.56	1.13497	2.19614	2.07e-08
Others	Os02g0533800	Similar to ATPase inhibitor.	21.24	158.68	2.90126	7.47081	4.21e-127
Others	Os11g0506700	Similar to ATPase, coupled to transmembrane movement of substances.	0.89	6.04	2.76267	6.78652	8.12e-09
Others	Os03g0851900	Similar to ATPase.	6.39	16.74	1.38941	2.61972	3.77e-15
Others	Os03g0802400	Similar to Avr9/Cf-9 rapidly elicited protein 102 (Fragment).	61.61	261.16	2.0837	4.23892	3.6e-277
Others	Os11g0506800	Similar to BAG domain containing protein.	0.93	9.05	3.28262	9.73118	3.61e-16
Others	Os02g0833600	Similar to Basic leucine zipper transcription factor (Fragment).	13.29	22.38	0.751869	1.68397	0.00134347
Others	Os02g0510300	Similar to basic salivary proline-rich protein 2.	6.83	12.16	0.832186	1.78038	0.00129311
Others	Os02g0321800	Similar to B-cell receptor-associated protein 31-like containing protein.	4.29	8.45	0.977974	1.9697	0.00422362
Others	Os02g0830801	Similar to binding.	2.91	8.02	1.46258	2.75601	1.75e-10
Others	Os12g0574400	Similar to BPM.	2.48	4.47	0.849935	1.80242	0.000299393
Others	Os12g0183100	Similar to Branched-chain alpha keto-acid dehydrogenase E1 alpha subunit-like protein.	5.54	34.41	2.63487	6.21119	9.55e-54
Others	Os01g0386700	Similar to BSK1 (BR-SIGNALING KINASE 1); ATP binding / binding / kinase/ protein kinase/ protein tyrosine kinase.	13.69	21.48	0.649872	1.56903	0.000503447
Others	Os10g0568900	Similar to Catalytic/ hydrolase.	2.43	24.96	3.36059	10.2716	1.54e-51
Others	Os01g0959200	Similar to Ci21A protein.	1.87	31	4.05116	16.5775	8.46e-29
Others	Os11g0104866	Similar to Clathrin heavy chain.	26.45	84.64	1.67807	3.2	1.56e-80
Others	Os12g0104766	Similar to Clathrin heavy chain.	27.46	120.45	2.13303	4.38638	2.38e-158
Others	Os01g0328600	Similar to cyclase/dehydrase.	8.52	17.05	1.00085	2.00117	5.82e-08
Others	Os01g0803200	Similar to Cysteine protease inhibitor.	259.01	389.13	0.587244	1.50237	1.97e-26
Others	Os05g0494200	Similar to Cysteine proteinase inhibitor-II (Oryzacystatin-II).	19.67	168.2	3.09611	8.55109	6.93e-123
Others	Os10g0167200	Similar to Cytochrome P450 family protein.	1.33	55.54	5.38403	41.7594	1.47e-85
Others	Os05g0224900	Similar to Cytosine-specific methyltransferase.	4.42	9.08	1.03865	2.0543	6.06e-06
Others	Os07g0103200	Similar to DDRGK domain-containing protein 1.	11.41	17.63	0.627734	1.54514	0.00282359
Others	Os02g0712000	Similar to DegP7 (DegP protease 7); catalytic/ protein binding / serine-type endopeptidase/ serine-type peptidase.	11.95	18.08	0.597384	1.51297	1.33e-07
Others	Os02g0464400	Similar to D-mannose binding lectin family protein, expressed.	0.82	2.11	1.36355	2.57317	0.000220422
Others	Os07g0209401	Similar to DNA polymerase.	0.45	3.5	2.95936	7.77778	0.00398884
Others	Os03g0323600	Similar to DnaJ domain containing protein, expressed.	0.63	5.18	3.03953	8.22222	0.00231321
Others	Os01g0525800	Similar to DVL5.	22.59	42.96	0.92731	1.90173	1.19e-05
Others	Os05g0179800	Similar to early fruit mRNA.	11.33	17.85	0.655776	1.57546	0.00141333
Others	Os06g0141700	Similar to Early nodulin.	3.32	11.35	1.77344	3.41867	5.93e-05
Others	Os06g0142350	Similar to Early nodulin.	34.38	177.49	2.3681	5.16259	5.29e-101
Others	Os02g0552400	Similar to electron carrier/ ubiquinol-cytochrome-c reductase.	10.77	19.06	0.82353	1.76973	0.005725
Others	Os02g0106966	Similar to emb1507 (embryo defective 1507); ATP binding / ATP-dependent helicase/ helicase/ nucleic acid binding / nucleoside-triphosphatase/ nucleotide binding.	3.58	20.42	2.51195	5.70391	4.65e-16
Others	Os09g0315050	Similar to Endoribonuclease Dicer homolog 2b.	4.31	13.64	1.66208	3.16473	0.000686883
Others	Os08g0148600	Similar to Endoribonuclease Dicer homolog 3a.	4.6	10.47	1.18656	2.27609	1.31e-11
Others	Os05g0119200	Similar to EST C27893 corresponds to a region of the predicated gene.	9.3	51.72	2.47542	5.56129	5.47e-40
Others	Os06g0592500	Similar to Ethylene-responsive transcriptional coactivator.	3.33	22.55	2.75953	6.77177	6.57e-16
Others	Os11g0118800	Similar to Expressed protein-like protein.	6.87	14.17	1.04446	2.06259	1.84e-06
Others	Os01g0773100	Similar to F20D22.3 protein.	19.3	41.04	1.08843	2.12642	4.44e-30
Others	Os06g0154900	Similar to F3F9.7.	3.62	5.92	0.709607	1.63536	0.00440766
Others	Os03g0855500	Similar to F-box domain containing protein, expressed.	6.36	15.23	1.25982	2.39465	9.46e-07
Others	Os10g0127900	Similar to F-box domain containing protein, expressed.	3.88	37.95	3.28997	9.78093	5.89e-51
Others	Os09g0449600	Similar to F-box protein interaction domain containing protein, expressed.	5.3	8.15	0.620808	1.53774	0.00440717
Others	Os02g0586900	Similar to Glycine rich protein (Fragment).	0.47	112.36	7.90125	239.064	2.3e-146
Others	Os02g0587000	Similar to Glycine rich protein (Fragment).	2551.37	6762.67	1.40632	2.6506	0
Others	Os01g0187400	Similar to glycine-rich protein.	13.61	21.72	0.674357	1.59589	3.64e-14
Others	Os03g0263700	Similar to glycine-rich protein.	30.77	49.35	0.681526	1.60383	7.1e-05
Others	Os09g0310800	Similar to Glycosyl hydrolase family 9 protein, expressed.	2.36	4.56	0.950247	1.9322	0.000569946
Others	Os05g0580800	Similar to GTP binding protein.	1.77	5.66	1.67705	3.19774	0.00456497
Others	Os01g0363900	Similar to HASTY.	7.84	15.87	1.01738	2.02423	6.73e-17
Others	Os11g0576900	Similar to HAT family dimerisation domain containing protein, expressed.	1.37	3.1	1.17809	2.26277	0.00921941
Others	Os04g0119200	Similar to HAT family dimerisation domain containing protein, expressed.	0.97	3.57	1.87987	3.68041	0.000923106
Others	Os11g0423200	Similar to HAT family dimerisation domain containing protein.	0.01	1.82	7.50779	182	0.00166494
Others	Os02g0189900	Similar to hepatocellular carcinoma-associated antigen 59 family protein.	6.99	12.36	0.822314	1.76824	0.000153874
Others	Os01g0118600	Similar to Hga5 protein.	3.53	7.07	1.00204	2.00283	0.0011082
Others	Os11g0295000	Similar to histidine triad family protein / HIT family protein.	3.16	7.46	1.23925	2.36076	3.4e-05
Others	Os02g0256200	Similar to Histidine-rich protein.	16.53	92.17	2.47921	5.57592	2.06e-108
Others	Os06g0135000	Similar to Hypersensitive-induced reaction protein 4.	4.5	8.51	0.919234	1.89111	5.93e-06
Others	Os06g0136000	Similar to Hypersensitive-induced reaction protein 4.	15.25	22.92	0.587798	1.50295	0.000780844
Others	Os07g0675000	Similar to IBR3 (IBA-RESPONSE 3); acyl-CoA dehydrogenase/ oxidoreductase.	15.65	38.17	1.28628	2.43898	2.18e-42
Others	Os01g0585100	Similar to Integral membrane protein.	19.05	33.82	0.828086	1.77533	6.03e-09
Others	Os02g0677700	Similar to Isoform 2 of Zinc finger CCCH domain-containing protein 17.	12.11	25.07	1.04976	2.07019	0.000297176
Others	Os03g0173500	Similar to Kinase associated protein phosphatase.	8.34	13.44	0.688414	1.61151	0.000144815
Others	Os03g0143800	Similar to KLK/PIR/PIR121/PIRP (KLUNKER, PIROGI).	6.25	16.8	1.42653	2.688	0.00549171
Others	Os03g0172100	Similar to Leucine zipper protein.	26.11	91.48	1.80885	3.50364	2.97e-27
Others	Os06g0309200	Similar to lipid binding protein.	2.5	4.45	0.831877	1.78	0.00981981
Others	Os09g0482720	Similar to lipid binding protein.	2.46	8.68	1.81904	3.52846	2.72e-09
Others	Os08g0435800	Similar to Lipoate protein ligase-like protein.	4.34	8.28	0.931936	1.90783	0.000285216
Others	Os02g0758100	Similar to LMBR1 integral membrane family protein.	6.56	11.91	0.860406	1.81555	1.37e-05
Others	Os06g0184800	Similar to Low-temperature induced protein lt101.1 (Blt101) (Blt101.1).	36.53	63.71	0.802438	1.74405	1.24e-06
Others	Os06g0483100	Similar to Luminal-binding protein 4.	0.01	1.16	6.85798	116	0.00166577
Others	Os02g0783625	Similar to Lysine ketoglutarate reductase/saccharopine dehydrogenase.	11.47	92.88	3.0175	8.09765	3.85e-169
Others	Os09g0410125	Similar to membrane alanyl aminopeptidase.	5.92	10.87	0.876683	1.83615	0.0078212
Others	Os07g0159800	Similar to ML domain protein.	137.63	216.48	0.653439	1.57291	1.6e-16
Others	Os06g0670000	Similar to Molybdenum cofactor sulfurase.	3.24	7.04	1.11958	2.17284	2.63e-07
Others	Os12g0437800	Similar to MPI.	15.37	85.72	2.47951	5.5771	1.87e-33
Others	Os09g0315000	Similar to mpv17 / PMP22 family protein.	6.8	12.7	0.901222	1.86765	2.42e-05
Others	Os10g0463800	Similar to mRNA, clone: RTFL01-15-D07.	8.33	52.78	2.6636	6.33613	8.24e-70
Others	Os08g0458200	Similar to MTD1.	0.74	3.18	2.10343	4.2973	0.004362
Others	Os05g0196100	Similar to multidrug resistance associated protein 1.	2.51	8.7	1.79333	3.46614	2.96e-26
Others	Os05g0537200	Similar to Myosin XI (Fragment).	0.45	2.99	2.73215	6.64444	1.7e-05
Others	Os09g0553600	Similar to NADC homolog.	13.07	23.69	0.858019	1.81255	7.37e-08
Others	Os12g0267064	Similar to NADP-dependant malate dehydrogenase (Fragment).	3.77	9.25	1.29489	2.45358	7.34e-06
Others	Os12g0209800	Similar to NB-ARC domain containing protein, expressed.	9.14	15.17	0.730955	1.65974	0.00441198
Others	Os11g0223201	Similar to NB-ARC domain containing protein, expressed.	1.15	2.89	1.32944	2.51304	1.44e-05
Others	Os11g0606900	Similar to NB-ARC domain containing protein, expressed.	1.35	3.7	1.45457	2.74074	0.0064188
Others	Os12g0209901	Similar to NB-ARC domain containing protein, expressed.	2.35	7.56	1.68573	3.21702	1.89e-06
Others	Os01g0733001	Similar to NRAMP3 (NRAMP metal ion transporter 3); manganese ion transmembrane transporter/ metal ion transmembrane transporter.	3.44	8.98	1.38431	2.61047	0.00030562
Others	Os05g0411600	Similar to nucleic acid binding protein.	158.23	261.12	0.72269	1.65026	4.73e-49
Others	Os02g0793300	Similar to Nudix hydrolase 3 (EC 3.6.1.-) (AtNUDT3). Splice isoform 2.	6.87	10.53	0.616123	1.53275	0.000844644
Others	Os09g0324000	Similar to Oleosin.	0.01	7.99	9.64205	799	3.58e-10
Others	Os05g0583600	Similar to ovate protein.	5.71	10.33	0.855278	1.80911	0.00647027
Others	Os08g0391700	Similar to Oxidoreductase, 2OG-Fe oxygenase family protein, expressed.	4.08	7.75	0.925627	1.89951	0.00942692
Others	Os03g0416400	Similar to Patatin-like phospholipase family protein, expressed.	0.27	1.57	2.53973	5.81481	0.00678916
Others	Os03g0663600	Similar to Pathogenesis-related thaumatin-like protein.	3	10.6	1.82103	3.53333	8.59e-06
Others	Os01g0558850	Similar to peptidase M16 family protein / insulinase family protein.	4.34	7.57	0.802598	1.74424	0.00208468
Others	Os02g0470600	Similar to phosphoinositide binding.	0.84	2.26	1.42786	2.69048	0.000829961
Others	Os04g0479700	Similar to Phosphomethylpyrimidine kinase/thiamin-phosphate pyrophosphorylase.	1.04	2.76	1.40808	2.65385	6.27e-05
Others	Os03g0708100	Similar to phytanoyl-CoA dioxygenase (PhyH) family protein.	34.87	61.13	0.809894	1.75308	1.95e-12
Others	Os09g0327600	Similar to Pi5-1.	1.78	4.4	1.30563	2.47191	0.00403851
Others	Os09g0327575	Similar to Pi5-1.	5.36	9.08	0.760459	1.69403	0.00544662
Others	Os02g0137100	Similar to plant-specific domain TIGR01589 family protein.	7.08	18.27	1.36766	2.58051	3.1e-13
Others	Os02g0313900	Similar to Plasma membrane H+-ATPase.	4.6	9.22	1.00313	2.00435	3.37e-07
Others	Os09g0469950	Similar to plastidic general dicarboxylate transporter.	4.74	10.14	1.0971	2.13924	0.000626188
Others	Os03g0112600	Similar to Plus-3 domain containing protein, expressed.	4.29	16.32	1.92759	3.8042	2.96e-13
Others	Os10g0511800	Similar to Plus-3 domain containing protein, expressed.	1.18	9.46	3.00305	8.01695	3.59e-07
Others	Os12g0555000	Similar to Probenazole-inducible protein PBZ1.	31.91	138.29	2.11562	4.33375	1.08e-76
Others	Os12g0555200	Similar to Probenazole-inducible protein PBZ1.	1.13	7.56	2.74206	6.69027	1.34e-06
Others	Os01g0916300	Similar to protein binding protein.	7.39	13.3	0.84778	1.79973	0.000148759
Others	Os03g0359700	Similar to protein Mo25.	1.39	7.17	2.36689	5.15827	5.77e-08
Others	Os01g0160800	Similar to Protein synthesis inhibitor II (EC 3.2.2.22) (Ribosome-inactivating protein II) (rRNA N-glycosidase).	0.92	5.19	2.49603	5.6413	1.53e-06
Others	Os10g0561900	Similar to Protein-tyrosine phosphatase mitochondrial 1.	14.04	22.56	0.684224	1.60684	0.000440434
Others	Os12g0290150	Similar to QS (QUINOLINATE SYNTHASE); 4 iron, 4 sulfur cluster binding / enzyme activator/ protein homodimerization/ quinolinate synthetase A.	1.9	5.14	1.43577	2.70526	6.48e-06
Others	Os10g0389300	Similar to Red chlorophyll catabolite reductase (Fragment).	3.26	6.27	0.943593	1.92331	7.67e-06
Others	Os08g0372900	Similar to Rhodopsin (Fragment).	0.45	3.59	2.99599	7.97778	8.15e-06
Others	Os06g0600700	Similar to RNA binding protein.	2.02	3.87	0.937978	1.91584	0.0012317
Others	Os03g0625700	Similar to Roothairless 1.	14.1	27.7	0.974191	1.96454	5.69e-07
Others	Os03g0213900	Similar to ROUGH SHEATH2-interacting KH-domain protein.	12.36	20.98	0.763336	1.69741	5.8e-13
Others	Os04g0494400	Similar to RR4 - Corn type-A response regulator.	10.23	15.83	0.629855	1.54741	0.000335776
Others	Os02g0479300	Similar to RS21-C6 protein.	1.35	2.83	1.06784	2.0963	0.00956942
Others	Os05g0270200	Similar to Sad1-unc84-like protein.	15.56	24.45	0.651992	1.57134	3.24e-06
Others	Os03g0322200	Similar to serine-rich protein-related.	3.64	18.95	2.38019	5.20604	6.51e-10
Others	Os09g0121050	Similar to SMC6 protein.	8.39	14.87	0.825662	1.77235	1.76e-07
Others	Os02g0452500	Similar to SNARE-interacting protein KEULE.	16.92	27.33	0.691756	1.61525	1.82e-10
Others	Os05g0491200	Similar to SNF1 kinase complex anchoring protein (Fragment).	5.19	10.21	0.976176	1.96724	0.000469649
Others	Os11g0211800	Similar to Specific abundant protein-like protein 1.	95.8	616.86	2.68685	6.43904	0
Others	Os04g0510200	Similar to STYLOSA protein.	26.01	64.6	1.31247	2.48366	1.93e-37
Others	Os01g0615100	Similar to Substilin /chymotrypsin-like inhibitor (Proteinase inhibitor).	9.36	21.88	1.22503	2.33761	0.000371595
Others	Os06g0505302	Similar to SWEETIE (SWEETIE); binding.	1.92	3.99	1.05528	2.07813	0.000392702
Others	Os06g0539250	Similar to SWIM zinc finger family protein.	1.05	2.75	1.38904	2.61905	9.06e-05
Others	Os07g0461600	Similar to TA7 protein (Fragment).	5.74	9.75	0.764351	1.69861	7.89e-06
Others	Os12g0629700	Similar to Thaumatin-like protein precursor.	8.02	17.13	1.09485	2.13591	0.000116842
Others	Os01g0559000	Similar to Thioredoxin family Trp26.	10.36	37.27	1.84699	3.59749	1.01e-21
Others	Os02g0548900	Similar to threonine endopeptidase.	0.01	0.65	6.02237	65	0.00595578
Others	Os01g0102300	Similar to thylakoid lumenal 17.9 kDa protein, chloroplast.	0.62	4.79	2.94969	7.72581	1.42e-05
Others	Os09g0131400	Similar to tobamovirus multiplication 3.	7.47	15.62	1.06421	2.09103	1.34e-10
Others	Os09g0407950	Similar to transducin family protein / WD-40 repeat family protein.	16.17	51.97	1.68436	3.21398	2.94e-97
Others	Os08g0174100	Similar to transferase family protein.	0.01	1.24	6.9542	124	0.000877032
Others	Os03g0795800	Similar to transmembrane BAX inhibitor motif-containing protein 4.	52.19	110.36	1.08037	2.11458	2.73e-34
Others	Os03g0715500	Similar to TVLP1.	10.73	16.35	0.607641	1.52377	1.72e-06
Others	Os01g0640700	Similar to vegetative cell wall protein gp1.	5.27	11.86	1.17023	2.25047	1.14e-05
Others	Os02g0661900	Similar to Vesicle-associated membrane protein-associated protein B/C (VAMP- associated protein B/C) (VAMP-B/VAMP-C) (VAP-B/VAP-C). Splice isoform 2.	7.48	18.23	1.2852	2.43717	1.11e-11
Others	Os01g0753000	Similar to VOZ transcription factor.	9.72	14.8	0.606569	1.52263	0.000393258
Others	Os11g0551800	Similar to Yippee-like protein 1 (DGL-1) (Mdgl-1).	6.65	12.71	0.934538	1.91128	0.00195156
Others	Os03g0698500	Similar to Yippee-like protein 3.	12.03	20.48	0.767579	1.70241	0.000372445
Others	Os07g0584000	Similar to Yippee-like protein CG15309.	19.44	39.16	1.01035	2.0144	1.79e-08
Others	Os03g0193075	Similar to Yippee-like protein OJ1003C07.11.	4.89	12.14	1.31186	2.48262	0.000443596
Others	Os12g0108350	Similar to Zinc finger, C3HC4 type family protein.	2.05	4.61	1.16914	2.24878	0.00545337
Others	Os06g0191200	Similar to zinc ion binding.	2.51	6.47	1.36608	2.57769	1.66e-05
Others	Os11g0549680	Similar to Zinc knuckle family protein, expressed.	0.01	0.7	6.12928	70	0.0008768
Others	Os09g0122300	Similar to Zinc knuckle family protein.	0.4	1.36	1.76553	3.4	5.92e-05
Others	Os12g0185900	Similar to Zinc knuckle family protein.	1.15	8	2.79837	6.95652	4.29e-37
Others	Os02g0829500	Similar to Zn-dependent hydrolases, including glyoxylases.	5.36	31.66	2.56236	5.90672	5.2e-36
Others	Os01g0256500	Similar to ZnI.	745.03	1682.44	1.17518	2.25822	0
Others	Os03g0820300	Similar to ZPT2-14.	20.32	35.7	0.813024	1.75689	7.76e-06
Others	Os07g0638100	Six-bladed beta-propeller, TolB-like domain containing protein.	9.88	42.65	2.10996	4.3168	1.92e-70
Others	Os06g0102800	SNF2-related domain containing protein.	1.31	4.75	1.85836	3.62595	9.85e-13
Others	Os04g0566900	Spc97/Spc98 domain containing protein.	1.82	5.3	1.54205	2.91209	1.33e-10
Others	Os11g0568700	START-like domain domain containing protein.	6.38	11.35	0.831064	1.779	5.77e-05
Others	Os10g0528300	Tau class GST protein 4.	7.3	222.25	4.92814	30.4452	0
Others	Os01g0906600	Tetratricopeptide-like helical domain containing protein.	9.52	17.36	0.866733	1.82353	5.78e-09
Others	Os02g0717400	Tetratricopeptide-like helical domain containing protein.	25.24	39.89	0.660315	1.58043	4.67e-23
Others	Os03g0428800	Tetratricopeptide-like helical domain containing protein.	24.22	37.56	0.632998	1.55078	0.000207029
Others	Os03g0786900	Tetratricopeptide-like helical domain containing protein.	7.11	11.76	0.725967	1.65401	3.92e-08
Others	Os10g0518300	Tetratricopeptide-like helical domain containing protein.	6.77	12	0.825807	1.77253	7.52e-05
Others	Os12g0569300	Thaumatin, pathogenesis-related family protein.	48.08	107.09	1.15531	2.22733	3.91e-33
Others	Os01g0229500	Thioesterase superfamily domain containing protein.	1.6	6.38	1.99548	3.9875	0.000588962
Others	Os09g0517700	Thioesterase superfamily domain containing protein.	9.87	20.27	1.03822	2.0537	9.25e-10
Others	Os08g0558200	Thioredoxin fold domain containing protein.	1.22	3.65	1.58102	2.9918	0.00349535
Others	Os07g0603300	TON1 RECRUIT MOTIF (TRM)-containing protein, Regulation of grain size and shape	20.77	39.52	0.928082	1.90274	2.19e-27
Others	Os02g0517300	Topoisomerase II-associated protein PAT1 domain containing protein.	13.39	25.16	0.909976	1.87901	4.86e-18
Others	Os02g0828200	TPR-like domain containing protein.	1.18	11.3	3.25946	9.57627	4.75e-21
Others	Os05g0511000	TRAM, LAG1 and CLN8 homology domain containing protein.	8.98	23.93	1.41403	2.66481	1.24e-12
Others	Os01g0836800	Transmembrane receptor, eukaryota domain containing protein.	107.28	162.48	0.598881	1.51454	6.56e-28
Others	Os02g0508500	Transposase, MuDR, plant domain containing protein.	0.01	0.51	5.67243	51	0.00166639
Others	Os07g0137500	Transposase, MuDR, plant domain containing protein.	1.97	3.89	0.981575	1.97462	0.000952867
Others	Os01g0650800	Transposon, En/Spm-like domain containing protein.	1.66	6.41	1.94914	3.86145	2.89e-08
Others	Os08g0208400	Transposon, En/Spm-like domain containing protein.	5	9.15	0.871844	1.83	3.89e-06
Others	Os03g0430000	Twin arginine translocation signal, Tat domain containing protein.	5.41	12.2	1.17318	2.25508	1.09e-07
Others	Os01g0644000	Twin-arginine translocation pathway signal domain containing protein.	53.52	95	0.827849	1.77504	5.73e-11
Others	Os03g0702000	UDP-glucuronosyl/UDP-glucosyltransferase family protein.	6.22	11.14	0.840763	1.791	0.000164742
Others	Os05g0475300	VHS domain containing protein.	14.51	31.02	1.09615	2.13784	2.39e-20
Others	Os05g0104100	Vps53-like, N-terminal domain containing protein.	7.35	19.17	1.38303	2.60816	5.97e-27
Others	Os06g0171800	VRR-NUC domain containing protein.	1.49	4.94	1.7292	3.31544	1.61e-09
Others	Os06g0298400	WW/Rsp5/WWP domain containing protein.	8.48	14.87	0.810268	1.75354	4.25e-08
Others	Os05g0455800	Yip1 domain containing protein.	24.55	44.08	0.844401	1.79552	2.19e-10
Others	Os01g0547200	Zinc finger, BED-type predicted domain containing protein.	1.71	3.08	0.848934	1.80117	0.00268906
Others	Os07g0150500	Zinc finger, C3HC-like domain containing protein.	14.25	24.75	0.796467	1.73684	4.23e-14
Others	Os06g0638000	Zinc finger, CCCH-type domain containing protein.	4.82	12.1	1.3279	2.51037	7.55e-30
Others	Os05g0102200	Zinc finger, CCHC retroviral-type domain containing protein.	1.7	4.39	1.36869	2.58235	6.54e-05
Others	Os03g0596600	Zinc finger, CCHC-type domain containing protein.	7.95	12.96	0.705039	1.63019	2.47e-05
Others	Os03g0347300	Zinc finger, CW-type domain containing protein.	4.94	8.53	0.788035	1.72672	6.3e-06
Others	Os07g0669800	Zinc finger, CW-type domain containing protein.	6.9	13.82	1.00209	2.0029	2.02e-12
Others	Os04g0551600	Zinc finger, FYVE/PHD-type domain containing protein.	4.85	12.7	1.38877	2.61856	0.000602976
Others	Os03g0669800	Zinc finger, FYVE-type domain containing protein.	5.38	11.19	1.05653	2.07993	6.52e-10
Others	Os04g0402500	Zinc finger, RING-type domain containing protein.	6.19	13.86	1.16292	2.2391	8.87e-05
Others	Os04g0403200	Zinc finger, RING-type domain containing protein.	39.88	60.72	0.606506	1.52257	5.11e-10
Others	Os02g0730050	Zinc finger, RING-type domain containing protein.	22.83	361.65	3.98559	15.841	0
Phytosynthesis	Os05g0438600	Fructose-1,6-bisphosphatase class 1/Sedoheputulose-1,7-bisphosphatase domain containing protein.	0.98	34.48	5.13683	35.1837	3.31e-141
Phytosynthesis	Os01g0866400	Similar to Fructose-1,6-bisphosphatase (EC 3.1.3.11) (Fragment).	0.33	2.67	3.0163	8.09091	0.000104714
Phytosynthesis	Os08g0120600	Similar to Fructose-bisphosphate aldolase, cytoplasmic isozyme (EC 4.1.2.13).	3.08	16.23	2.39766	5.26948	2.78e-20
Phytosynthesis	Os02g0631100	Photosystem II oxygen evolving complex protein PsbQ family protein.	1.62	7.08	2.12776	4.37037	0.000146788
Phytosynthesis	Os04g0623500	Similar to Peroxisomal (S)-2-hydroxy-acid oxidase GLO3.	28.93	100.75	1.80014	3.48254	8e-87
Phytosynthesis	Os08g0440800	Glyceraldehyde-3-phosphate dehydrogenase.	26.24	75.19	1.51877	2.86547	4.05e-70
Phytosynthesis	Os03g0847500	Similar to Alternative oxidase.	1.49	3.89	1.38446	2.61074	1.15e-05
Phytosynthesis	Os01g0841600	Similar to Triosephosphate isomerase, cytosolic (EC 5.3.1.1) (TIM) (Triose- phosphate isomerase).	57.01	120.85	1.08393	2.1198	3.55e-37
Phytosynthesis	Os04g0668900	Protein similar to plastid terminal oxidase, Carotenoid and strigolactone synthesis	3.24	6.83	1.07589	2.10802	0.00100902
Phytosynthesis	Os02g0169300	Similar to Phosphoglycerate kinase, cytosolic (EC 2.7.2.3).	265.52	501.42	0.917199	1.88845	8.94e-163
Phytosynthesis	Os04g0596900	Phosphoribulokinase/uridine kinase family protein.	35.43	64.62	0.867009	1.82388	1.87e-15
Phytosynthesis	Os01g0905800	Aldolase C-1.	1732.66	3030.1	0.806377	1.74881	0
Phytosynthesis	Os06g0611900	Similar to Victorin binding protein.	36.37	61.13	0.749132	1.68078	2.36e-17
Phytosynthesis	Os02g0834300	Beta tubulin, autoregulation binding site domain containing protein.	17.13	28.78	0.748541	1.68009	0.000193771
Phytosynthesis	Os06g0668200	Similar to Phosphoglycerate kinase, cytosolic (EC 2.7.2.3).	42.15	67.12	0.67121	1.59241	1.58e-13
Phytosynthesis	Os05g0402700	Similar to Fructose-bisphosphate aldolase, cytoplasmic isozyme (EC 4.1.2.13).	641.55	1014.19	0.660694	1.58084	1.46e-152
Protein degradation	Os08g0126000	Hypothetical conserved gene.	0.01	3.51	8.45533	351	1.57e-15
Protein degradation	Os02g0563000	Hypothetical conserved gene.	0.01	1.05	6.71425	105	0.00595772
Protein degradation	Os07g0625400	SKP1 component domain containing protein.	0.9	19.04	4.40296	21.1556	2.26e-24
Protein degradation	Os02g0593700	Similar to TA4 protein (Fragment).	67.62	938.64	3.79505	13.8811	0
Protein degradation	Os08g0126100	Hypothetical conserved gene.	0.14	1.67	3.57635	11.9286	4.27e-05
Protein degradation	Os03g0584400	ATPase, AAA-type, core domain containing protein.	0.21	2.5	3.57347	11.9048	4.27e-05
Protein degradation	Os05g0268500	Similar to Serine carboxypeptidase 2.	0.57	6.75	3.56585	11.8421	3.58e-14
Protein degradation	Os01g0605100	Similar to BCS1 protein-like protein.	4.13	38.4	3.21689	9.29782	7.51e-77
Protein degradation	Os01g0629600	Peptidase S10, serine carboxypeptidase family protein.	2.47	18.07	2.87101	7.31579	3.3e-28
Protein degradation	Os01g0233900	Similar to cDNA clone:J013003E06, full insert sequence.	0.66	4.52	2.77578	6.84848	1.15e-08
Protein degradation	Os08g0529100	Similar to Proteasome subunit beta type 1 (EC 3.4.25.1) (20S proteasome alpha subunit F) (20S proteasome subunit beta-6).	2.26	15.26	2.75536	6.75221	8.7e-17
Protein degradation	Os10g0363700	Conserved hypothetical protein.	0.5	3.28	2.7137	6.56	2.5e-10
Protein degradation	Os02g0768000	Conserved hypothetical protein.	0.95	5.92	2.6396	6.23158	1.7e-10
Protein degradation	Os06g0697500	ATPase, AAA-type, core domain containing protein.	1.34	7.93	2.56509	5.91791	5.86e-12
Protein degradation	Os07g0625500	Similar to Fimbriata-associated protein (Fragment).	0.9	4.99	2.47104	5.54444	0.000390489
Protein degradation	Os07g0192000	ATPase, AAA-type, core domain containing protein.	41.26	219.85	2.4137	5.32841	0
Protein degradation	Os05g0403000	Peptidase aspartic, catalytic domain containing protein.	3.96	19.92	2.33065	5.0303	8.43e-25
Protein degradation	Os01g0278600	PDZ/DHR/GLGF domain containing protein.	0.49	2.36	2.26793	4.81633	0.000390736
Protein degradation	Os06g0159600	Hypothetical conserved gene.	1.57	7.53	2.26189	4.79618	2.47e-10
Protein degradation	Os05g0582500	Peptidase S10, serine carboxypeptidase domain containing protein.	0.42	2.01	2.25873	4.78571	0.00276563
Protein degradation	Os03g0650900	Zinc finger, RING/FYVE/PHD-type domain containing protein.	1.26	5.69	2.175	4.51587	2.56e-07
Protein degradation	Os03g0859800	Similar to cysteine-type peptidase.	10.48	46.84	2.1601	4.46947	3.59e-48
Protein degradation	Os10g0101200	Peptidase S10, serine carboxypeptidase family protein.	4.58	20.12	2.13521	4.39301	1.5e-25
Protein degradation	Os10g0456800	Similar to CHY zinc finger family protein, expressed.	20.57	89.28	2.1178	4.3403	2.49e-85
Protein degradation	Os09g0420800	Similar to Ubiquitin.	65.33	283.55	2.11779	4.34027	3.29e-164
Protein degradation	Os06g0506600	Similar to Ubiquitin carrier protein.	19.51	84.47	2.11423	4.32957	6.39e-136
Protein degradation	Os10g0557900	Peptidase M10A and M12B, matrixin and adamalysin family protein.	0.93	4	2.1047	4.30108	2.06e-05
Protein degradation	Os05g0463900	HECT domain containing protein.	6.79	28.91	2.09009	4.25773	3.54e-42
Protein degradation	Os03g0802500	ATPase, AAA-type, core domain containing protein.	80.55	334.37	2.05349	4.15109	0
Protein degradation	Os02g0316200	Kelch-type beta propeller domain containing protein.	2.09	8.48	2.02056	4.05742	1.01e-09
Protein degradation	Os07g0295800	Similar to peptidase.	4.52	17.91	1.98637	3.96239	1.11e-35
Protein degradation	Os03g0324900	Zinc finger, RING/FYVE/PHD-type domain containing protein.	1.54	5.74	1.89812	3.72727	1.03e-05
Protein degradation	Os01g0937200	Peptidase aspartic, catalytic domain containing protein.	3.13	10.83	1.7908	3.46006	8.43e-10
Protein degradation	Os04g0594000	Ara54-like RING finger protein	0.5	1.7	1.76553	3.4	0.00882455
Protein degradation	Os06g0665500	Peptidase M20 domain containing protein.	6.47	21.98	1.76435	3.39722	1.03e-21
Protein degradation	Os03g0683900	Similar to UPL7; ubiquitin-protein ligase.	0.67	2.25	1.74769	3.35821	0.0088209
Protein degradation	Os01g0968600	Leucine-rich repeat, cysteine-containing subtype domain containing protein.	1.85	6.12	1.72601	3.30811	7.11e-11
Protein degradation	Os07g0673200	Similar to F22D16.14 protein (RING finger family protein).	0.96	3.15	1.71425	3.28125	0.0010437
Protein degradation	Os01g0778800	Peptidase M16, core domain containing protein.	15.4	48.86	1.66572	3.17273	5.28e-87
Protein degradation	Os10g0396666	Hypothetical conserved gene.	3.12	9.61	1.62299	3.08013	0.000278864
Protein degradation	Os02g0161900	Similar to polyubiquitin containing 7 ubiquitin monomers.	679.18	2064.19	1.60371	3.03924	0
Protein degradation	Os04g0476800	Similar to TA5 protein (Fragment).	8.57	25.97	1.59948	3.03034	4.73e-42
Protein degradation	Os01g0623500	ATPase, AAA-type, core domain containing protein.	11.88	35.95	1.59746	3.02609	1.06e-51
Protein degradation	Os04g0684800	Ubiquitin-conjugating enzyme	54	163.26	1.59614	3.02333	6.31e-66
Protein degradation	Os05g0403300	Peptidase A1 domain containing protein.	30.55	91.03	1.57517	2.97971	5.98e-79
Protein degradation	Os01g0719100	RING zinc-finger protein, Stomata opening	32.91	97.36	1.5648	2.95837	3.48e-74
Protein degradation	Os04g0667800	Similar to Ubiquitin carrier protein.	950.8	2807.7	1.56217	2.95299	0
Protein degradation	Os09g0321900	Similar to Ubiquitin-conjugating enzyme E2 M (EC 6.3.2.19) (Ubiquitin-protein ligase M) (Ubiquitin carrier protein M) (Nedd8-conjugating enzyme Ubc12).	2.87	8.32	1.53553	2.89895	0.000313985
Protein degradation	Os08g0100400	Hypothetical conserved gene.	4.42	12.77	1.53064	2.88914	7.84e-09
Protein degradation	Os12g0606900	Similar to Ulp1 protease family, C-terminal catalytic domain containing protein, expressed.	2.21	6.22	1.49287	2.81448	0.00132283
Protein degradation	Os02g0798900	Similar to F-box domain containing protein.	4.54	12.64	1.47723	2.78414	3.1e-07
Protein degradation	Os06g0669800	Ovarian tumour, otubain domain containing protein.	8.07	22.23	1.46187	2.75465	1.29e-12
Protein degradation	Os03g0116800	Similar to F-box protein.	16.74	44.94	1.4247	2.68459	7.85e-29
Protein degradation	Os08g0428100	Hypothetical conserved gene.	1.86	4.95	1.41213	2.66129	0.000212623
Protein degradation	Os11g0100100	Similar to Autophagy-related protein 8D.	1.83	4.86	1.40911	2.65574	4.72e-06
Protein degradation	Os06g0102750	Hypothetical conserved gene.	3	7.95	1.40599	2.65	0.00926112
Protein degradation	Os06g0714500	ATPase, AAA-type, core domain containing protein.	28.28	74.05	1.38872	2.61846	3.79e-55
Protein degradation	Os02g0117800	Similar to APG5 (Autophagy 5) like protein.	2.75	7.11	1.37042	2.58545	0.000130376
Protein degradation	Os11g0641200	Hypothetical conserved gene.	2.88	7.41	1.3634	2.57292	1.44e-08
Protein degradation	Os02g0832150	Similar to zinc finger (C3HC4-type RING finger) family protein.	17.25	43.74	1.34236	2.53565	2.34e-10
Protein degradation	Os08g0494300	Copine domain containing protein.	3.22	8.11	1.33264	2.51863	1.7e-05
Protein degradation	Os04g0176400	Similar to serine carboxypeptidase 1.	2.39	5.98	1.32313	2.50209	0.000524617
Protein degradation	Os07g0639600	Peptidase C15, pyroglutamyl peptidase I family protein.	12.92	32.25	1.31969	2.49613	1.12e-15
Protein degradation	Os04g0625600	Kelch related domain containing protein.	2.99	7.36	1.29956	2.46154	1.73e-05
Protein degradation	Os01g0226400	ATPase, AAA-type, core domain containing protein.	7.22	17.28	1.25903	2.39335	1.7e-18
Protein degradation	Os09g0484300	Similar to Polyubiquitin-like protein.	4.83	11.55	1.2578	2.3913	1.33e-14
Protein degradation	Os01g0937100	Similar to Xylanase inhibitor precursor (Xylanase inhibitor TAXI-I).	15.08	35.56	1.23762	2.35809	1.12e-17
Protein degradation	Os11g0246200	Kelch-type beta propeller domain containing protein.	33.17	77.35	1.22152	2.33193	2.23e-32
Protein degradation	Os05g0557600	Ubiquitin-conjugating enzyme/RWD-like domain containing protein.	6.57	15.01	1.19196	2.28463	1.93e-10
Protein degradation	Os08g0461000	Cyclin-like F-box domain containing protein.	2.68	6.1	1.18658	2.27612	0.00030563
Protein degradation	Os08g0540300	Zinc finger, C6HC-type domain containing protein.	23.23	52.34	1.17192	2.25312	9.13e-42
Protein degradation	Os08g0421850	Similar to ubiquitin-protein ligase.	8.78	19.76	1.17029	2.25057	1.35e-11
Protein degradation	Os09g0393200	Similar to transcription factor jumonji (jmjC) domain-containing protein.	7.88	17.37	1.14033	2.20431	2e-07
Protein degradation	Os02g0740300	ATPase, AAA-type, core domain containing protein.	2.82	6.17	1.12958	2.18794	4.2e-05
Protein degradation	Os03g0192800	Similar to Ubiquitin-specific protease 26.	3.81	8.32	1.12679	2.18373	0.000781683
Protein degradation	Os05g0279400	Zinc finger, RING-type domain containing protein.	9.75	21.18	1.11923	2.17231	1.02e-21
Protein degradation	Os08g0103600	BTB domain containing protein.	4.27	9.19	1.10583	2.15222	0.000133085
Protein degradation	Os12g0153700	Peptidase aspartic, catalytic domain containing protein.	4.7	10.06	1.0979	2.14043	0.000626103
Protein degradation	Os01g0934000	WD40 repeat-like domain containing protein.	11.55	24.55	1.08783	2.12554	4.98e-12
Protein degradation	Os03g0248000	Similar to Autophagy protein 9.	7.59	15.96	1.07229	2.10277	1.67e-14
Protein degradation	Os08g0162400	Zinc finger, RING/FYVE/PHD-type domain containing protein.	2.27	4.75	1.06524	2.09251	0.0027599
Protein degradation	Os06g0655500	Hypothetical conserved gene.	26.08	54.13	1.05348	2.07554	3.21e-33
Protein degradation	Os12g0446500	Peptidase M24 family protein.	4.41	9.11	1.04667	2.06576	1.02e-08
Protein degradation	Os02g0557300	Similar to RING-H2 finger protein ATL1G.	12.71	26.19	1.04305	2.06058	4.31e-13
Protein degradation	Os08g0550400	Similar to RING-H2 finger protein ATL5P.	8.65	17.76	1.03786	2.05318	2.06e-06
Protein degradation	Os02g0182900	Similar to BRCA1-associated protein (EC 6.3.2.-) (BRAP2) (Impedes mitogenic signal propagation) (IMP). Splice isoform 3.	10.4	21.35	1.03765	2.05288	2.21e-10
Protein degradation	Os11g0473200	Similar to Ubiquitin carboxyl-terminal hydrolase 12 (EC 3.1.2.15) (Ubiquitin thiolesterase 12) (Ubiquitin-specific processing protease 12) (Deubiquitinating enzyme 12).	2.67	5.48	1.03734	2.05243	0.00127318
Protein degradation	Os05g0397650	Similar to zinc finger (C3HC4-type RING finger) family protein.	25.26	51.45	1.02632	2.03682	3.45e-19
Protein degradation	Os11g0108932	Similar to Leucine Rich Repeat family protein, expressed.	2.81	5.72	1.02545	2.03559	0.000202428
Protein degradation	Os04g0692300	Peptidase C14, ICE, catalytic subunit p20, active site domain containing protein.	6.27	12.68	1.01602	2.02233	9.04e-06
Protein degradation	Os12g0277000	Hypothetical conserved gene.	1.9	3.83	1.01134	2.01579	0.00093458
Protein degradation	Os02g0290500	Similar to phosphatidylinositol 3- and 4-kinase family protein.	5.6	11.24	1.00514	2.00714	3.22e-09
Protein degradation	Os05g0458400	Similar to AAA-metalloprotease FtsH.	28.23	56.56	1.00255	2.00354	1.19e-40
Protein degradation	Os02g0664300	Similar to predicted protein.	20.51	41.04	1.0007	2.00098	1.14e-43
Protein degradation	Os12g0288400	Similar to Ubiquitin ligase protein mib (EC 6.3.2.-) (Mind bomb protein).	10.92	21.71	0.991387	1.9881	1.05e-11
Protein degradation	Os02g0563800	Cyclin-like F-box domain containing protein.	3.22	6.38	0.986496	1.98137	3.7e-06
Protein degradation	Os08g0462300	Cyclin-like F-box domain containing protein.	6.66	13.18	0.984756	1.97898	1.48e-05
Protein degradation	Os01g0765300	RNA recognition motif domain domain containing protein.	7.77	15.37	0.984131	1.97812	4.67e-08
Protein degradation	Os04g0546400	Similar to ubiquitin carboxyl-terminal hydrolase isozyme L3.	11.39	22.44	0.978305	1.97015	0.000394525
Protein degradation	Os12g0597500	Similar to Amidase, hydantoinase/carbamoylase family protein, expressed.	20.74	40.77	0.975092	1.96577	7.96e-19
Protein degradation	Os01g0654200	Peptidase M50 domain containing protein.	3.74	7.35	0.974706	1.96524	0.000105055
Protein degradation	Os11g0264200	Cyclin-like F-box domain containing protein.	3.15	6.14	0.962887	1.94921	0.000618918
Protein degradation	Os05g0508700	Hypothetical conserved gene.	33.05	63.78	0.948454	1.9298	3.12e-36
Protein degradation	Os04g0550400	E3 ligases of H2Bub1, Transcriptional regulation of anther development	7.37	14.2	0.946154	1.92673	8.36e-12
Protein degradation	Os04g0543700	Similar to Serine proteinase (Fragment).	1.72	3.31	0.944423	1.92442	0.00661611
Protein degradation	Os01g0775300	MATH domain containing protein.	11.41	21.85	0.937334	1.91499	2.46e-20
Protein degradation	Os03g0344700	Similar to AAA-type ATPase family protein.	20	38.25	0.93546	1.9125	5.98e-25
Protein degradation	Os03g0835800	Kelch-repeat protein, Regulator of post-Golgi vesicular traffic	8.02	15.23	0.925242	1.899	5.61e-07
Protein degradation	Os03g0190800	Similar to Ubiquitin carboxyl-terminal hydrolase 3 (EC 3.1.2.15) (Ubiquitin- specific processing protease 3) (AtUBP3).	6.47	12.27	0.923298	1.89645	5.83e-05
Protein degradation	Os03g0424200	Serine/threonine protein kinase-related domain containing protein.	2.73	5.16	0.91847	1.89011	8.31e-05
Protein degradation	Os04g0431200	OsFBX133 - F-box domain containing protein	4.8	9.05	0.914883	1.88542	2.05e-06
Protein degradation	Os01g0918300	Similar to Ubiquitin-like protein SMT3.	111.22	209.27	0.911949	1.88159	1.31e-27
Protein degradation	Os03g0177300	Zinc finger, RING/FYVE/PHD-type domain containing protein.	6.4	12.01	0.908092	1.87656	8.31e-05
Protein degradation	Os01g0270100	Cysteine proteinase inhibitor precursor protein	41.52	77.84	0.906705	1.87476	4.86e-18
Protein degradation	Os05g0207900	Hypothetical conserved gene.	18.73	35.08	0.905298	1.87293	5.53e-25
Protein degradation	Os07g0614100	Alpha 1-2 subunit of 20S proteasome.	9.51	17.74	0.899489	1.8654	1.57e-06
Protein degradation	Os05g0490800	Similar to Proteasome subunit alpha type.	25.64	47.8	0.898614	1.86427	1.12e-11
Protein degradation	Os01g0681600	Similar to Splicing factor 3A subunit 3 (Spliceosome associated protein 61) (SAP 61) (SF3a60).	40.86	75.92	0.893791	1.85805	6.47e-16
Protein degradation	Os09g0442300	Similar to Oryzain gamma chain (Fragment).	53.69	99.64	0.892072	1.85584	3.51e-30
Protein degradation	Os08g0548300	Zinc finger, RING/FYVE/PHD-type domain containing protein.	10.36	19	0.874975	1.83398	9.83e-06
Protein degradation	Os01g0960500	Zinc finger, RING/FYVE/PHD-type domain containing protein.	13.34	24.45	0.874076	1.83283	1.69e-10
Protein degradation	Os02g0225900	Conserved hypothetical protein.	3.42	6.26	0.872166	1.83041	0.0093284
Protein degradation	Os05g0159000	HECT domain containing protein.	12.04	21.9	0.863095	1.81894	2.59e-16
Protein degradation	Os05g0425700	Similar to F-box protein AtFBL5.	16.22	29.38	0.857061	1.81134	1.33e-11
Protein degradation	Os02g0573400	Peptidase C19, ubiquitin carboxyl-terminal hydrolase 2 family protein.	7.76	14.05	0.856442	1.81057	1.8e-05
Protein degradation	Os01g0614900	Similar to autophagy-related 7.	4.56	8.22	0.850105	1.80263	1.72e-06
Protein degradation	Os04g0414100	OTU-like cysteine protease family protein	20.89	37.39	0.83984	1.78985	1.39e-20
Protein degradation	Os04g0505700	Leucine-rich repeat, cysteine-containing subtype containing protein.	6.82	12.15	0.833113	1.78152	0.000536959
Protein degradation	Os02g0473200	Hypothetical conserved gene.	25.58	45.53	0.831801	1.77991	2.43e-16
Protein degradation	Os11g0704800	Similar to Membrane protein.	7.75	13.77	0.82926	1.77677	0.000314566
Protein degradation	Os04g0185500	Similar to Protein containing C-terminal RING-finger.	13.25	23.53	0.828509	1.77585	1.46e-12
Protein degradation	Os08g0191600	Similar to Symbiosis-related like protein.	67.4	119.02	0.820384	1.76588	2.8e-15
Protein degradation	Os07g0499800	Ubiquitin-protein ligase E3 MDM2 domain containing protein.	3.37	5.94	0.817714	1.76261	0.00164282
Protein degradation	Os07g0570300	Peptidase M16, core domain containing protein.	18.74	32.94	0.81372	1.75774	5.66e-19
Protein degradation	Os01g0281000	Cyclin-like F-box domain containing protein.	11.76	20.66	0.812952	1.7568	4.65e-09
Protein degradation	Os06g0166000	Similar to F-box domain containing protein.	4.56	8	0.810966	1.75439	0.00327752
Protein degradation	Os06g0693700	Protein of unknown function DUF1644 family protein.	7.79	13.57	0.800725	1.74198	0.000382743
Protein degradation	Os01g0962400	Ubiquitin-like, Ufm1 domain containing protein.	76.07	131.64	0.791198	1.73051	8.57e-13
Protein degradation	Os02g0730700	Peptidase A1 domain containing protein.	61.08	105.59	0.789701	1.72872	5.75e-36
Protein degradation	Os11g0175500	Zinc finger, RING/FYVE/PHD-type domain containing protein.	4.77	8.24	0.788655	1.72746	0.00568242
Protein degradation	Os08g0398700	Similar to APM1 (AMINOPEPTIDASE M1).	23.94	41.29	0.786369	1.72473	1.19e-20
Protein degradation	Os05g0567100	Similar to Phytepsin.	70.32	121.26	0.786097	1.7244	1.73e-36
Protein degradation	Os05g0373500	Hypothetical conserved gene.	13.25	22.81	0.783674	1.72151	1.45e-06
Protein degradation	Os01g0559600	Similar to Asparaginyl endopeptidase.	11.28	19.34	0.777821	1.71454	1.82e-05
Protein degradation	Os02g0674700	Similar to protein binding protein.	11.42	19.53	0.774129	1.71016	5.11e-05
Protein degradation	Os06g0677300	Zinc finger, RING/FYVE/PHD-type domain containing protein.	6.49	11.08	0.771667	1.70724	0.000152198
Protein degradation	Os12g0108500	Similar to Leucine Rich Repeat family protein, expressed.	3.87	6.59	0.767945	1.70284	0.00214155
Protein degradation	Os01g0667700	Zinc finger, RING/FYVE/PHD-type domain containing protein.	15.88	26.97	0.764145	1.69836	6.39e-11
Protein degradation	Os11g0119200	Zinc finger, RING/FYVE/PHD-type domain containing protein.	2.18	3.7	0.763197	1.69725	0.00773371
Protein degradation	Os05g0163400	Zinc finger, RING/FYVE/PHD-type domain containing protein.	12.56	21.31	0.762694	1.69666	5.93e-17
Protein degradation	Os11g0293900	Similar to UBX domain containing protein, expressed.	18.93	32	0.757397	1.69044	1.32e-08
Protein degradation	Os08g0542000	Similar to Methionine aminopeptidase.	5.18	8.75	0.756331	1.68919	0.00374406
Protein degradation	Os10g0511400	Peptidase S28 family protein.	24.3	40.96	0.753259	1.6856	6.88e-13
Protein degradation	Os07g0101400	Kelch related domain containing protein.	11.2	18.82	0.748768	1.68036	1.6e-05
Protein degradation	Os04g0643000	Similar to Cullin-3 (CUL-3). Splice isoform 2.	5.6	9.38	0.744161	1.675	0.000228509
Protein degradation	Os09g0511500	Zinc finger, RING/FYVE/PHD-type domain containing protein.	17.34	28.95	0.739459	1.66955	9.71e-08
Protein degradation	Os04g0668700	Similar to phosphatidylinositol 3- and 4-kinase family protein.	25.17	41.97	0.737653	1.66746	3.42e-21
Protein degradation	Os06g0340200	Hypothetical conserved gene.	3.53	5.88	0.736148	1.66572	0.00602574
Protein degradation	Os04g0647300	Ubiquitin carboxyl-terminal hydrolase domain containing protein	7.35	12.17	0.727513	1.65578	0.000126547
Protein degradation	Os02g0224400	Similar to Xaa-Pro dipeptidase (EC 3.4.13.9) (X-Pro dipeptidase) (Proline dipeptidase) (Prolidase) (Imidodipeptidase).	12.29	20.26	0.721149	1.64849	3.01e-06
Protein degradation	Os05g0141500	Hypothetical conserved gene.	9.7	15.93	0.71569	1.64227	2.76e-07
Protein degradation	Os02g0101700	Similar to predicted protein.	20.77	34.1	0.715271	1.64179	1.05e-12
Protein degradation	Os02g0628800	Similar to Ubiquitin-like protein 5 (Fragment).	84.64	138.74	0.712972	1.63918	2.01e-11
Protein degradation	Os01g0148050	Hypothetical conserved gene.	17.62	28.88	0.712857	1.63905	1.95e-13
Protein degradation	Os10g0563200	Armadillo-like helical domain containing protein.	11.57	18.95	0.711809	1.63786	1.13e-06
Protein degradation	Os08g0135400	Copine domain containing protein.	14.97	24.45	0.70776	1.63327	3.72e-06
Protein degradation	Os02g0130300	Hypothetical conserved gene.	10.46	17.07	0.70658	1.63193	4.63e-08
Protein degradation	Os02g0198600	Similar to predicted protein.	48.88	79.63	0.704068	1.62909	1.77e-18
Protein degradation	Os02g0621500	Zinc finger, RING/FYVE/PHD-type domain containing protein.	9.09	14.76	0.699341	1.62376	0.000665993
Protein degradation	Os05g0557700	Conserved hypothetical protein.	12.51	20.2	0.691274	1.61471	1.54e-11
Protein degradation	Os02g0132300	Similar to Erythrocyte membrane protein PFEMP3 (Fragment).	5.7	9.19	0.689103	1.61228	0.00548681
Protein degradation	Os07g0655300	Kelch related domain containing protein.	30.15	48.3	0.679865	1.60199	2.29e-11
Protein degradation	Os03g0802600	ATPase, AAA-type, core domain containing protein.	8.52	13.64	0.678918	1.60094	0.000499561
Protein degradation	Os05g0519400	Similar to predicted protein.	53.13	85.02	0.678276	1.60023	8.06e-50
Protein degradation	Os12g0621000	Similar to Ubiquitin carboxyl-terminal hydrolase.	4.54	7.24	0.673297	1.59471	0.00278749
Protein degradation	Os06g0699900	Proteasome/cyclosome, regulatory subunit domain containing protein.	17.13	27.28	0.671318	1.59253	3.63e-11
Protein degradation	Os05g0232500	Ubiquitin-conjugating enzyme/RWD-like domain containing protein.	8.56	13.61	0.668984	1.58995	0.000991818
Protein degradation	Os01g0786900	WD40 repeat-like domain containing protein.	5.98	9.46	0.661695	1.58194	0.000117285
Protein degradation	Os08g0104300	Similar to RING finger family protein.	13.07	20.67	0.661279	1.58148	1.62e-06
Protein degradation	Os12g0277400	Armadillo-like helical domain containing protein.	12.32	19.44	0.658026	1.57792	1.32e-08
Protein degradation	Os03g0788800	Zinc finger, RING/FYVE/PHD-type domain containing protein.	7.68	12.08	0.653442	1.57292	0.00255852
Protein degradation	Os01g0574400	Similar to Cell division protease ftsH homolog 4, mitochondrial.	8.48	13.32	0.651458	1.57075	6.73e-05
Protein degradation	Os07g0548900	Hypothetical conserved gene.	22.76	35.73	0.650635	1.56986	5.9e-06
Protein degradation	Os09g0454200	Hypothetical conserved gene.	15.05	23.62	0.650245	1.56944	1.78e-05
Protein degradation	Os04g0429200	Peptidase C19, ubiquitin carboxyl-terminal hydrolase 2 family protein.	4.96	7.78	0.64943	1.56855	0.00299149
Protein degradation	Os08g0546400	UBX domain containing protein.	7.8	12.2	0.645335	1.5641	0.000887904
Protein degradation	Os03g0348900	Ring finger E3 ubiquitin ligase, Abiotic stress tolerance	24.63	38.48	0.643692	1.56232	3.12e-06
Protein degradation	Os12g0236500	Similar to Aspartyl aminopeptidase-like protein.	25.33	39.57	0.64356	1.56218	4.84e-08
Protein degradation	Os04g0482300	Kelch related domain containing protein.	21.43	33.4	0.640216	1.55856	1.42e-06
Protein degradation	Os02g0828900	Similar to JmjC domain containing protein, expressed.	7.75	12.04	0.635567	1.55355	2.27e-05
Protein degradation	Os01g0251200	Hypothetical conserved gene.	9.98	15.49	0.634225	1.5521	0.00245956
Protein degradation	Os03g0233500	Zinc finger, C6HC-type domain containing protein.	6.66	10.31	0.63045	1.54805	0.00125265
Protein degradation	Os01g0141100	Similar to Vacuolar sorting protein 4b.	100.48	155.42	0.629264	1.54678	1.48e-35
Protein degradation	Os05g0310500	Papain family cysteine protease domain containing protein	101.15	156.34	0.628191	1.54563	3.26e-27
Protein degradation	Os06g0283400	Phosphatidylinositol 3- and 4-kinase, catalytic domain containing protein.	8.28	12.73	0.62053	1.53744	8.91e-05
Protein degradation	Os06g0130000	Similar to ATP binding.	5.8	8.91	0.619373	1.53621	0.00208455
Protein degradation	Os05g0154600	Similar to VIP2 protein.	28.3	43.3	0.613565	1.53004	1.23e-07
Protein degradation	Os12g0597200	Similar to MATH domain containing protein, expressed.	19.69	30.1	0.6123	1.52869	0.000453806
Protein degradation	Os09g0407900	Peptidase C19, ubiquitin carboxyl-terminal hydrolase 2 family protein.	11.95	18.22	0.608512	1.52469	2.85e-05
Protein degradation	Os06g0608800	Zinc finger, RING/FYVE/PHD-type domain containing protein.	52.92	80.68	0.608398	1.52457	1.32e-15
Protein degradation	Os09g0483400	Similar to Ubiquitin/ribosomal fusion protein (Fragment).	31.01	47.21	0.606359	1.52241	0.000218607
Protein degradation	Os02g0146700	Similar to PSMD2 subunit (Fragment).	39.74	60.48	0.605866	1.52189	3.06e-13
Protein degradation	Os02g0740700	Peptidase M10A and M12B, matrixin and adamalysin family protein.	11.06	16.81	0.603968	1.51989	0.00475375
Protein degradation	Os03g0851300	Similar to 26S proteasome subunit RPN5b.	161.5	244.18	0.596411	1.51195	2.17e-08
Protein degradation	Os06g0639100	Similar to predicted protein.	68.51	103.41	0.593989	1.50941	5.78e-67
Protein degradation	Os07g0463400	Similar to RES protein.	11.46	17.29	0.593331	1.50873	0.00219489
Protein degradation	Os01g0347600	Ervatamin B (EC 3.4.22.-) (ERV-B).	92.63	139.43	0.58999	1.50524	2.68e-19
Protein degradation	Os01g0168500	WD40 repeat-like domain containing protein.	10.38	15.6	0.58774	1.50289	0.00211518
Protein degradation	Os09g0252700	Similar to E3 ubiquitin protein ligase UPL1 (EC 6.3.2.-) (Ubiquitin-protein ligase 1).	1.52	11.19	2.88007	7.36184	1.06e-44
Protein degradation	Os12g0489100	Similar to Ubiquitin-specific protease 12.	19.96	47.55	1.25233	2.38226	3.83e-31
Protein degradation	Os12g0127650	Similar to Ulp1 protease family, C-terminal catalytic domain containing protein, expressed.	3.45	5.86	0.764304	1.69855	0.00544722
Protein degradation	Os03g0365200	Similar to Ulp1 protease family, C-terminal catalytic domain containing protein.	0.05	0.47	3.23266	9.4	0.00971691
Protein degradation	Os03g0125700	Ubiquitin ligase, Det1/DDB1-complexing domain containing protein.	25.06	46.27	0.884691	1.84637	1.2e-06
Protein degradation	Os03g0205000	Ubiquitin system component Cue domain containing protein.	5.43	13.67	1.33199	2.5175	3.48e-17
Protein degradation	Os02g0833300	Ubiquitin-conjugating enzyme/RWD-like domain containing protein.	33.44	56.26	0.750535	1.68242	1.02e-13
Protein synthesis and modification	Os03g0269300	Hypothetical conserved gene.	0.24	8.07	5.07146	33.625	4.44e-25
Protein synthesis and modification	Os12g0165900	Hypothetical conserved gene.	3.77	58.3	3.95086	15.4642	1.62e-292
Protein synthesis and modification	Os01g0546000	Similar to predicted protein.	0.36	5.29	3.8772	14.6944	1.5e-12
Protein synthesis and modification	Os07g0194100	Similar to OSK2 (Fragment).	0.56	7.09	3.66229	12.6607	3.52e-18
Protein synthesis and modification	Os06g0689600	Hypothetical conserved gene.	0.53	4.86	3.19689	9.16981	1.57e-10
Protein synthesis and modification	Os03g0226300	Similar to Pto kinase interactor 1.	0.31	1.78	2.52154	5.74194	0.00101802
Protein synthesis and modification	Os02g0551100	Serine/threonine protein kinase, Dehydration-inducible SNF1-related protein kinase 2, Hyperosmotic stress response, Abscisic acid (ABA) signaling	6.95	36.73	2.40187	5.28489	1.42e-51
Protein synthesis and modification	Os07g0680000	Similar to Vacuolar sorting receptor 1 precursor (AtVSR1) (Epidermal growth factor receptor-like protein 1) (AtELP1) (AtELP) (BP80-like protein b) (AtBP80b) (Spot 3 protein).	0.42	2.16	2.36257	5.14286	1.13e-05
Protein synthesis and modification	Os10g0422075	Similar to Viral A-type inclusion protein repeat containing protein, expressed.	9.8	46.21	2.23735	4.71531	1.04e-121
Protein synthesis and modification	Os04g0308100	Similar to Wall-associated kinase 4.	0.61	2.63	2.10818	4.31148	0.00436298
Protein synthesis and modification	Os05g0316200	Hypothetical conserved gene.	14.94	62.89	2.07365	4.2095	7.67e-81
Protein synthesis and modification	Os01g0815100	Hypothetical conserved gene.	0.61	2.31	1.92101	3.78689	0.00638771
Protein synthesis and modification	Os02g0827900	Non-protein coding transcript.	1.91	7.23	1.92042	3.78534	5.12e-08
Protein synthesis and modification	Os01g0915400	Similar to SEC (SECRET AGENT); transferase, transferring glycosyl groups.	8.5	27.49	1.69337	3.23412	3.28e-11
Protein synthesis and modification	Os05g0427200	Similar to beta-1,3-galactosyltransferase sqv-2.	3.34	10.62	1.66886	3.17964	5.08e-09
Protein synthesis and modification	Os12g0149700	Similar to Protein kinase KIPK.	3.65	11.34	1.63545	3.10685	5.84e-10
Protein synthesis and modification	Os02g0699300	Similar to ADP-ribosylation factor-like protein.	2.5	7.49	1.58304	2.996	1.17e-08
Protein synthesis and modification	Os01g0129500	Expressed protein	1.24	3.68	1.56937	2.96774	7.23e-05
Protein synthesis and modification	Os11g0114600	CPuORF36 - conserved peptide uORF-containing transcript	0.97	2.82	1.53964	2.90722	2.84e-05
Protein synthesis and modification	Os07g0695300	Similar to Serine/threonine kinase.	1.01	2.75	1.44508	2.72277	0.00641949
Protein synthesis and modification	Os05g0393200	Similar to structural constituent of ribosome.	2.47	6.72	1.44395	2.72065	0.000970765
Protein synthesis and modification	Os05g0422300	Protein kinase, catalytic domain domain containing protein.	1.36	3.55	1.38421	2.61029	7.7e-05
Protein synthesis and modification	Os09g0570000	Serine/threonine protein kinase-related domain containing protein.	3.61	9.38	1.37759	2.59834	2.47e-06
Protein synthesis and modification	Os02g0786200	Serine-threonine/tyrosine-protein kinase domain containing protein.	3.93	10.11	1.36318	2.57252	2.1e-12
Protein synthesis and modification	Os03g0390200	Serine/threonine-protein kinase SAPK1 (EC 2.7.1.37) (Osmotic stress/abscisic acid-activated protein kinase 1).	2.36	6.07	1.36291	2.57203	0.000370517
Protein synthesis and modification	Os03g0627300	Similar to nucleotide-binding protein-like.	2.58	6.59	1.35291	2.55426	7.61e-07
Protein synthesis and modification	Os03g0192500	Sporulation stage II, protein E C-terminal domain containing protein.	5.14	12.74	1.30953	2.4786	5.16e-11
Protein synthesis and modification	Os12g0292200	Hypothetical gene.	0.4	0.99	1.30743	2.475	0.00796912
Protein synthesis and modification	Os12g0577700	Similar to Protein kinase domain containing protein, expressed.	1.12	2.7	1.26946	2.41071	0.00568459
Protein synthesis and modification	Os01g0383900	Peptidase S59, nucleoporin family protein.	2.14	5.11	1.25571	2.38785	0.000134607
Protein synthesis and modification	Os06g0606000	Similar to CBL-interacting serine/threonine-protein kinase 24 (EC 2.7.1.37) (SNF1-related kinase 3.11) (SALT OVERLY SENSITIVE 2 protein).	6.81	15.88	1.22148	2.33186	6.09e-11
Protein synthesis and modification	Os01g0813400	Similar to ADP-ribosylation factor 1.	111.18	256.65	1.2069	2.30842	8.73e-85
Protein synthesis and modification	Os01g0711100	Similar to Mitochondrial processing peptidase beta subunit.	18.16	41.48	1.19165	2.28414	4.77e-25
Protein synthesis and modification	Os09g0284400	GrpE nucleotide exchange factor domain containing protein.	8.85	20.19	1.18989	2.28136	4.03e-08
Protein synthesis and modification	Os05g0577700	Similar to ATP binding protein.	17.51	39.3	1.16635	2.24443	3.84e-19
Protein synthesis and modification	Os11g0433800	Protein of unknown function DUF635 family protein.	1.44	3.23	1.16547	2.24306	0.00470254
Protein synthesis and modification	Os04g0610900	Similar to EDR1.	5.65	12.64	1.16167	2.23717	1.1e-11
Protein synthesis and modification	Os04g0481400	L-isoaspartate methyltransferase, iso-Asp-containing protein repair	4.04	9.02	1.15877	2.23267	0.000199862
Protein synthesis and modification	Os01g0234800	25.3 kDa vesicle transport protein	8.14	18.08	1.15129	2.22113	1.55e-07
Protein synthesis and modification	Os07g0661100	Glycosyl transferase, family 4 protein.	13.24	29.05	1.13364	2.19411	5.68e-17
Protein synthesis and modification	Os03g0842700	Conserved hypothetical protein.	4.94	10.76	1.1231	2.17814	2.2e-07
Protein synthesis and modification	Os02g0807000	Similar to Phosphoenolpyruvate carboxylase kinase 1.	3.35	7.24	1.11183	2.16119	0.00180704
Protein synthesis and modification	Os02g0153200	Protein kinase, core domain containing protein.	1.26	2.71	1.10487	2.15079	0.00180726
Protein synthesis and modification	Os09g0544300	ATMRK serine/threonine protein kinase-like domain containing protein.	12.79	27.15	1.08594	2.12275	8.46e-18
Protein synthesis and modification	Os12g0594300	Hypothetical conserved gene.	7.99	16.64	1.05839	2.0826	4.05e-16
Protein synthesis and modification	Os04g0488700	Similar to protein kinase KIPK.	11.91	24.78	1.057	2.0806	8.65e-12
Protein synthesis and modification	Os03g0372500	Similar to TA11 protein (Fragment).	8.11	16.86	1.05583	2.07891	2.21e-13
Protein synthesis and modification	Os01g0958200	Curculin-like (mannose-binding) lectin domain containing protein.	18.09	37.54	1.05324	2.07518	1.29e-16
Protein synthesis and modification	Os01g0139200	Conserved hypothetical protein.	131.04	270.4	1.04509	2.06349	4.96e-220
Protein synthesis and modification	Os02g0220700	Hypothetical conserved gene.	10.71	22.05	1.04182	2.05882	4.58e-20
Protein synthesis and modification	Os02g0656200	Similar to Ceramide kinase.	5.94	12.21	1.03953	2.05556	2.73e-09
Protein synthesis and modification	Os03g0642300	Protein kinase-like domain containing protein.	5.34	10.87	1.02544	2.03558	8.25e-05
Protein synthesis and modification	Os08g0484600	Serine/threonine protein kinase, Carbohydrate metabolism	9.76	19.84	1.02346	2.03279	8.46e-12
Protein synthesis and modification	Os05g0446800	Similar to Arginyl-tRNA--protein transferase 1 (EC 2.3.2.8) (R-transferase 1) (Arginyltransferase 1) (Arginine-tRNA--protein transferase 1). Splice isoform ATE1-2.	7.44	15.09	1.02022	2.02823	2e-09
Protein synthesis and modification	Os03g0733800	Endoplasmic reticulum oxidoreductin 1 family protein.	14.3	28.68	1.00403	2.00559	9.15e-12
Protein synthesis and modification	Os02g0819900	Tyrosine protein kinase domain containing protein.	10.37	20.61	0.990929	1.98746	2.71e-07
Protein synthesis and modification	Os10g0548800	Similar to Chloroplast outer envelope protein-like (Chloroplast outer envelope membrane-associated protein Toc120).	3.77	7.49	0.990401	1.98674	5.56e-07
Protein synthesis and modification	Os03g0809700	Similar to protein Kinase-associated protein phosphatase.	2.13	4.2	0.979536	1.97183	0.00415797
Protein synthesis and modification	Os03g0160100	Mitogen-activated protein kinase kinase kinase (MAPKKK), Disease resistance, Defense/stress response	20.22	39.84	0.978435	1.97033	5.62e-35
Protein synthesis and modification	Os07g0620400	Similar to GTP-binding protein-like.	7.51	14.76	0.974808	1.96538	0.000105038
Protein synthesis and modification	Os07g0147600	Protein kinase, core domain containing protein.	8.66	16.9	0.964584	1.9515	8.6e-12
Protein synthesis and modification	Os05g0169100	Similar to 60S ribosomal protein L10-2.	438.43	845.81	0.947987	1.92918	1.59e-167
Protein synthesis and modification	Os08g0474700	Similar to COPII subunit Sec23 (Fragment).	9.01	17.36	0.946168	1.92675	2.21e-11
Protein synthesis and modification	Os01g0271200	Similar to Glutamyl-tRNA synthetase.	4.1	7.86	0.938905	1.91707	5.32e-05
Protein synthesis and modification	Os11g0448000	Protein kinase, catalytic domain domain containing protein.	22.09	41.98	0.926309	1.90041	1.38e-28
Protein synthesis and modification	Os12g0114100	Similar to MAP kinase-like protein.	5.73	10.88	0.925072	1.89878	9.1e-09
Protein synthesis and modification	Os02g0665800	UspA domain containing protein.	1.65	3.13	0.923697	1.89697	0.00467745
Protein synthesis and modification	Os03g0289100	Similar to OSK3.	24.1	45.21	0.907609	1.87593	2.73e-21
Protein synthesis and modification	Os06g0127000	Peroxisomal biogenesis factor 11 family protein.	68.29	126.86	0.893491	1.85767	6.25e-29
Protein synthesis and modification	Os12g0605200	KIP1-like domain containing protein.	9.14	16.85	0.882483	1.84354	0.000106913
Protein synthesis and modification	Os12g0170600	Similar to Alpha-1,4-fucosyltransferase.	8.07	14.84	0.878851	1.83891	1.29e-05
Protein synthesis and modification	Os02g0748100	Hypothetical conserved gene.	4.78	8.73	0.868971	1.82636	0.000125801
Protein synthesis and modification	Os02g0592600	Phospholipase C, phosphatidylinositol-specific, Y domain domain containing protein.	3.17	5.78	0.866587	1.82334	0.00021727
Protein synthesis and modification	Os08g0500100	Similar to Peroxisomal targeting sequence 1 receptor (Fragment).	17.94	32.67	0.864787	1.82107	3.5e-17
Protein synthesis and modification	Os12g0617100	Similar to Translation initiation factor eIF-2B delta subunit (eIF-2B GDP-GTP exchange factor) (Guanine nucleotide exchange factor subunit GCD2) (GCD complex subunit GCD2).	5.48	9.96	0.86197	1.81752	6.15e-05
Protein synthesis and modification	Os09g0241700	Homeodomain-like containing protein.	6.78	12.32	0.861645	1.81711	1.05e-10
Protein synthesis and modification	Os01g0185200	Glutaminyl-tRNA synthetase, class Ic domain containing protein.	35.03	63.59	0.860209	1.8153	5.07e-22
Protein synthesis and modification	Os01g0960400	Similar to Leucine-rich repeat transmembrane protein kinase.	17	30.8	0.857396	1.81176	1.63e-26
Protein synthesis and modification	Os04g0660500	Armadillo-type fold domain containing protein.	22.21	40.13	0.853472	1.80684	4.66e-36
Protein synthesis and modification	Os01g0259200	Similar to Protein kinase.	3.18	5.74	0.852024	1.80503	0.00149182
Protein synthesis and modification	Os03g0274800	Similar to Protein kinase APK1A, chloroplast precursor (EC 2.7.1.-).	16.92	30.28	0.839636	1.7896	1.67e-09
Protein synthesis and modification	Os05g0108300	Similar to MAP kinase-like protein.	5.94	10.58	0.832805	1.78114	1.68e-05
Protein synthesis and modification	Os09g0558000	Similar to Protein phosphatase type-2C.	6.24	11.07	0.827037	1.77404	0.000752253
Protein synthesis and modification	Os08g0513000	Similar to Serine/threonine protein phosphatase.	25.09	44.49	0.826369	1.77322	1.61e-11
Protein synthesis and modification	Os08g0496000	Cytochrome oxidase assembly family protein.	14.22	25.15	0.822637	1.76864	5.86e-09
Protein synthesis and modification	Os02g0176100	Similar to predicted protein.	19.64	34.57	0.815726	1.76018	3.11e-12
Protein synthesis and modification	Os09g0466900	Similar to Serine-threonine protein kinase.	12.31	21.4	0.79778	1.73842	6.58e-08
Protein synthesis and modification	Os08g0453800	Serine/threonine protein kinase-related domain containing protein.	4.33	7.52	0.796366	1.73672	0.00654679
Protein synthesis and modification	Os08g0491200	Serine/threonine protein kinase domain containing protein.	20.97	36.41	0.796008	1.73629	1.74e-15
Protein synthesis and modification	Os07g0688300	Similar to Importin alpha 1.	3.29	5.71	0.795403	1.73556	0.00370235
Protein synthesis and modification	Os07g0191700	RNA ligase isoform 1	10.43	18.07	0.792857	1.7325	3.76e-12
Protein synthesis and modification	Os07g0471000	Endoplasmic reticulum (ER) stress sensor, Transducer of ER stress, ER stress response	13.03	22.57	0.792569	1.73216	2.57e-12
Protein synthesis and modification	Os05g0134000	Similar to Shaggy-related protein kinase eta (EC 2.7.1.-) (ASK-eta) (BRASSINOSTEROID-INSENSITIVE 2) (ULTRACURVATA1).	34.73	60.07	0.790462	1.72963	2.95e-19
Protein synthesis and modification	Os03g0125600	Ser Thr specific protein kinase-like protein.	27.46	47.43	0.788468	1.72724	1.56e-15
Protein synthesis and modification	Os03g0811900	Similar to ADP-ribosylation factor.	264.35	456.26	0.787407	1.72597	1.75e-65
Protein synthesis and modification	Os03g0114300	Similar to ATP binding protein.	6.11	10.46	0.775639	1.71195	2.87e-05
Protein synthesis and modification	Os04g0690300	Expressed protein	16.6	28.38	0.773691	1.70964	8.34e-09
Protein synthesis and modification	Os01g0310800	Similar to Pto kinase interactor 1.	6.3	10.76	0.772254	1.70794	1.18e-05
Protein synthesis and modification	Os07g0555200	Similar to predicted protein.	56.32	96.01	0.769537	1.70472	4.53e-65
Protein synthesis and modification	Os09g0279100	Hypothetical conserved gene.	8.37	14.21	0.763607	1.69773	3.48e-07
Protein synthesis and modification	Os04g0659500	protein phosphatase 2C	14.22	24.08	0.759914	1.69339	1.27e-05
Protein synthesis and modification	Os02g0820700	Similar to BS14b.	28.66	48.38	0.755372	1.68807	6.46e-08
Protein synthesis and modification	Os05g0101200	Peroxisome membrane anchor protein Pex14p, N-terminal domain containing protein.	23.94	40.28	0.750641	1.68254	8.11e-12
Protein synthesis and modification	Os12g0166000	Conserved hypothetical protein.	36.77	61.7	0.746741	1.678	2.18e-26
Protein synthesis and modification	Os05g0110900	Similar to Protein kinase APK1B, chloroplast precursor (EC 2.7.1.-).	10.32	17.31	0.746163	1.67733	5.7e-06
Protein synthesis and modification	Os08g0224100	Similar to Serine/threonine protein kinase.	12.34	20.57	0.737199	1.66694	1.12e-06
Protein synthesis and modification	Os12g0137500	Similar to Avr9/Cf-9 rapidly elicited protein 271 (Fragment).	21.5	35.82	0.736429	1.66605	1.06e-08
Protein synthesis and modification	Os08g0557000	L-isoaspartate methyltransferase, iso-Asp-containing protein repairing enzyme, Seed vigor and longevity	18.43	30.57	0.73006	1.65871	2.62e-05
Protein synthesis and modification	Os08g0122000	Similar to Protein phosphatase 2A B' regulatory subunit.	8.08	13.36	0.725493	1.65347	8.82e-06
Protein synthesis and modification	Os04g0567700	ORMDL family protein.	21.66	35.75	0.72291	1.65051	1.75e-06
Protein synthesis and modification	Os12g0290100	Similar to Protein kinase.	6.12	10.1	0.722752	1.65033	0.000125019
Protein synthesis and modification	Os03g0835100	Similar to Chloroplast protein import component Toc159.	3.06	5.05	0.722752	1.65033	0.00167568
Protein synthesis and modification	Os07g0452500	ORMDL family protein.	54.28	89.45	0.720661	1.64794	4.15e-12
Protein synthesis and modification	Os02g0280400	Hypothetical gene.	11.85	19.48	0.717107	1.64388	7.39e-06
Protein synthesis and modification	Os04g0223000	Sec1-like protein family protein.	13.88	22.72	0.710955	1.63689	6.34e-08
Protein synthesis and modification	Os06g0651600	Similar to protein phosphatase type-2C.	25.7	41.9	0.705182	1.63035	3.99e-10
Protein synthesis and modification	Os05g0443300	Similar to predicted protein.	14.77	24	0.700365	1.62492	5.17e-09
Protein synthesis and modification	Os07g0134500	Similar to hydrolase/ protein serine/threonine phosphatase.	4.98	8.09	0.699994	1.6245	0.00606363
Protein synthesis and modification	Os07g0498800	Similar to Calreticulin interacted protein.	15.08	24.39	0.693653	1.61737	3.42e-07
Protein synthesis and modification	Os01g0198200	Similar to predicted protein.	27.07	43.75	0.692588	1.61618	6.61e-10
Protein synthesis and modification	Os04g0659900	Pelota	12.75	20.58	0.690746	1.61412	5.17e-06
Protein synthesis and modification	Os03g0832400	Similar to Protein phosphatase 2C-like protein.	6.2	9.99	0.688216	1.61129	0.00743498
Protein synthesis and modification	Os12g0121100	Similar to Serine/threonine-protein kinase NAK.	19.32	31.11	0.687283	1.61025	2.21e-06
Protein synthesis and modification	Os01g0536000	Similar to CBL-interacting serine/threonine-protein kinase 24 (EC 2.7.1.37) (SNF1-related kinase 3.11) (SALT OVERLY SENSITIVE 2 protein).	9.63	15.39	0.676386	1.59813	0.0003236
Protein synthesis and modification	Os01g0929200	Serine/threonine protein kinase domain containing protein.	17.95	28.65	0.674551	1.5961	6.5e-07
Protein synthesis and modification	Os11g0141000	Similar to PP2A regulatory subunit-like protein.	16.43	26.21	0.673785	1.59525	8.36e-06
Protein synthesis and modification	Os01g0167900	KIP1-like domain containing protein.	10.48	16.68	0.670481	1.5916	0.000149336
Protein synthesis and modification	Os11g0572400	Similar to ST3GAL-I sialyltransferase (Fragment).	5.4	8.52	0.657894	1.57778	0.00998951
Protein synthesis and modification	Os11g0134300	Similar to Serine/threonine kinase.	18.62	29.37	0.65749	1.57734	4.95e-06
Protein synthesis and modification	Os04g0691100	Serine/threonine protein kinase, Hyperosmotic stress response	36.98	58.32	0.657245	1.57707	6.63e-12
Protein synthesis and modification	Os08g0282400	Similar to Alpha-SNAP (Fragment).	72.36	112.59	0.637814	1.55597	9.09e-17
Protein synthesis and modification	Os07g0274800	Similar to Protein phosphatase 2A B' regulatory subunit.	8.43	13.11	0.637063	1.55516	0.000335728
Protein synthesis and modification	Os02g0796700	Similar to protein kinase family protein / WD-40 repeat family protein.	9.01	14	0.635828	1.55383	0.00150023
Protein synthesis and modification	Os01g0107000	Peroxisome membrane anchor protein Pex14p, N-terminal domain containing protein.	8.67	13.4	0.628129	1.54556	0.00285972
Protein synthesis and modification	Os05g0557800	Similar to 50S ribosomal protein L21, mitochondrial precursor.	22.37	34.57	0.627955	1.54537	0.00544377
Protein synthesis and modification	Os05g0587100	Protein phosphatase 2C family protein.	13.76	21.15	0.620177	1.53706	5.11e-05
Protein synthesis and modification	Os06g0308100	Protein-tyrosine phosphatase, dual specificity domain containing protein.	19.97	30.65	0.618053	1.5348	3.82e-05
Protein synthesis and modification	Os03g0213100	Similar to Sec61p.	64.57	98.9	0.615106	1.53167	6.48e-21
Protein synthesis and modification	Os10g0518800	Serine/threonine protein kinase domain containing protein.	15.59	23.86	0.613973	1.53047	3.26e-08
Protein synthesis and modification	Os06g0140800	Similar to Serine threonine kinase.	12.31	18.84	0.613968	1.53046	1.67e-10
Protein synthesis and modification	Os02g0666300	Similar to MAP3Ka.	11.54	17.63	0.611389	1.52773	1.28e-07
Protein synthesis and modification	Os02g0281000	Similar to predicted protein.	12.4	18.94	0.611096	1.52742	0.00458337
Protein synthesis and modification	Os05g0207500	GSK3/SHAGGY-like kinase, Brassinosteroid signaling	19.8	30.22	0.610003	1.52626	1.48e-06
Protein synthesis and modification	Os02g0174200	ATMRK serine/threonine protein kinase-like domain containing protein.	34.39	52.47	0.609504	1.52573	9.96e-11
Protein synthesis and modification	Os07g0507600	Transposon protein	9.63	14.67	0.607261	1.52336	0.000316075
Protein synthesis and modification	Os01g0976700	Similar to Protein phosphatase 2C-like protein.	9.38	14.27	0.605326	1.52132	0.000235066
Protein synthesis and modification	Os10g0376200	Leucine-rich repeat, typical subtype containing protein.	15.32	23.3	0.604914	1.52089	9.54e-07
Protein synthesis and modification	Os01g0833100	NLI interacting factor domain containing protein.	15.16	22.83	0.590661	1.50594	0.000978739
Protein synthesis and modification	Os08g0295100	Ubiquitin domain containing protein.	14.53	21.81	0.585955	1.50103	0.0049147
Protein synthesis and modification	Os06g0113950	Similar to RuBisCO large subunit-binding protein subunit beta.	0.13	1.52	3.54749	11.6923	2.12e-06
Redox	Os07g0638300	Similar to 1-Cys peroxiredoxin.	0.01	7.91	9.62753	791	3.13e-15
Redox	Os01g0628000	Cytochrome P450 family protein.	0.01	3.85	8.58871	385	8.81e-06
Redox	Os03g0785900	Similar to Glutathione-S-transferase.	4.97	1269.51	7.99681	255.435	0
Redox	Os09g0367700	Similar to GST6 protein (EC 2.5.1.18).	0.63	148.56	7.88148	235.81	4.47e-268
Redox	Os10g0527400	Similar to Tau class GST protein 3.	0.27	54.7	7.66244	202.593	2.21e-119
Redox	Os01g0949900	Conserved hypothetical protein.	0.01	1.75	7.45121	175	0.00595643
Redox	Os02g0504000	Similar to Cytochrome P450 CYP81L6.	0.01	1.67	7.3837	167	2.31e-06
Redox	Os12g0134900	Cytochrome P450 family protein.	0.01	1.37	7.09803	137	6.42e-05
Redox	Os01g0602400	Similar to Cytochrome P450 monooxygenase CYP72A5 (Fragment).	0.25	30.68	6.93923	122.72	1.41e-104
Redox	Os01g0155000	Alpha/beta hydrolase fold-3 domain containing protein.	0.01	1.21	6.91886	121	0.00316711
Redox	Os10g0167250	Similar to Cytochrome P450 CYP76H18.	0.56	32.87	5.8752	58.6964	1.36e-62
Redox	Os03g0760200	Cytochrome P450 family protein.	7.94	347.34	5.45107	43.7456	0
Redox	Os07g0639400	Similar to Peroxidase 1.	0.11	3.89	5.14419	35.3636	1.15e-08
Redox	Os01g0627900	Similar to Cytochrome P450.	2.26	76.37	5.07861	33.792	4e-271
Redox	Os07g0638400	Similar to 1-Cys peroxiredoxin.	31.04	1039.74	5.06595	33.4968	0
Redox	Os03g0168500	Hypothetical conserved gene.	2.33	73.71	4.98346	31.6352	3.61e-62
Redox	Os04g0359700	Hypothetical conserved gene.	0.12	3.08	4.68182	25.6667	1.97e-06
Redox	Os01g0627500	Cytochrome P450 family protein.	14.34	258.5	4.17205	18.0265	0
Redox	Os01g0627400	Similar to Cytochrome P450 monooxygenase CYP72A5 (Fragment).	3.74	57.15	3.93364	15.2807	7.35e-155
Redox	Os03g0121300	Similar to Peroxidase 5.	3.9	58.57	3.90862	15.0179	7.2e-94
Redox	Os01g0557100	Alpha/beta hydrolase family protein.	1.67	20.33	3.60569	12.1737	5.82e-29
Redox	Os03g0154000	Aromatic-ring hydroxylase family protein.	2.06	24.99	3.60063	12.1311	2.82e-50
Redox	Os10g0530200	Similar to Glutathione S-transferase TSI-1 (EC 2.5.1.18) (Glutathione S- transferase 1).	0.13	1.46	3.48938	11.2308	0.00971492
Redox	Os09g0544400	Similar to glutathione transferase16.	0.49	5.23	3.41596	10.6735	1.53e-52
Redox	Os06g0129900	Similar to cytochrome P450.	15	152.39	3.34473	10.1593	0
Redox	Os07g0418500	Similar to Cytochrome P450.	7.26	72.98	3.32946	10.0523	3.59e-167
Redox	Os01g0627600	Similar to Cytochrome P450 monooxygenase.	5.49	46.96	3.09655	8.55373	2.63e-98
Redox	Os01g0692100	Glutathione S-transferase, C-terminal-like domain containing protein.	2.25	19.16	3.0901	8.51556	2.38e-19
Redox	Os01g0934800	Alpha/beta hydrolase fold-1 domain containing protein.	1.14	8.4	2.88136	7.36842	1.15e-08
Redox	Os03g0790500	Alpha/beta hydrolase fold-3 domain containing protein.	2.15	14.39	2.74266	6.69302	1.17e-19
Redox	Os01g0627933	Similar to Cytochrome P450.	0.49	3.15	2.6845	6.42857	3.34e-06
Redox	Os03g0368000	Similar to Peroxidase 1.	35.62	190.87	2.42183	5.35851	1.6e-193
Redox	Os10g0528400	Glutathione S-transferase, C-terminal-like domain containing protein.	35.1	183.93	2.38961	5.24017	3.64e-146
Redox	Os07g0531400	Plant peroxidase domain containing protein.	2.18	10.82	2.3113	4.9633	7.8e-13
Redox	Os10g0527800	Similar to Tau class GST protein 3.	10.63	51.82	2.28537	4.87488	5.22e-42
Redox	Os04g0475600	2OG-Fe(II) oxygenase domain containing protein.	15.74	74.25	2.23796	4.71728	7.84e-97
Redox	Os10g0524500	Similar to Mandelonitrile lyase-like protein.	1.09	4.76	2.12663	4.36697	5.81e-08
Redox	Os10g0513900	Cytochrome P450 family protein.	17.78	69.81	1.97318	3.92632	1.72e-85
Redox	Os01g0850900	SOUL haem-binding protein domain containing protein.	6.2	23.95	1.94969	3.8629	3.59e-15
Redox	Os08g0547300	Similar to Cytochrome P450 78A1 (EC 1.14.-.-) (CYPLXXVIII).	0.77	2.75	1.8365	3.57143	0.000295256
Redox	Os04g0496150	Similar to H0306B06.2 protein.	2.62	9.07	1.79154	3.46183	0.00340889
Redox	Os07g0186000	H-type thioredoxin, Regulation of the apoplastic reactive oxygen species, Stress response	104.89	359.48	1.77703	3.42721	7.63e-151
Redox	Os10g0365200	Thioredoxin fold domain containing protein.	23.93	81.38	1.76585	3.40075	1.51e-37
Redox	Os07g0162400	Alpha/beta hydrolase fold-3 domain containing protein.	7.07	22.04	1.64034	3.1174	5.93e-15
Redox	Os10g0415300	Glutathione reductase, Salt tolerance	2.08	6.39	1.61923	3.07212	9.72e-06
Redox	Os10g0530900	Glutathione S-transferase	54.81	156.45	1.51319	2.85441	2.63e-75
Redox	Os11g0536800	Similar to predicted protein.	1.69	4.75	1.4909	2.81065	1.26e-05
Redox	Os03g0760300	Cytochrome P450 family protein.	2.04	5.59	1.45428	2.7402	0.00113324
Redox	Os06g0224200	Thioredoxin fold domain containing protein.	4.39	11.93	1.4423	2.71754	5.99e-14
Redox	Os03g0233900	Non-symbiotic hemoglobin 1 (rHb1) (ORYsa GLB1a).	80.79	214.8	1.41075	2.65874	5.3e-71
Redox	Os01g0369700	Similar to Glutathione S-transferase GST 8 (EC 2.5.1.18).	24.22	63.86	1.39871	2.63666	3.99e-23
Redox	Os03g0283100	Similar to In2-1 protein.	2.87	7.5	1.38584	2.61324	0.000153502
Redox	Os04g0573900	Similar to cytochrome P450.	2.76	6.69	1.27734	2.42391	4.83e-05
Redox	Os10g0525000	Similar to Cytochrome P450 family protein, expressed.	12.64	29.89	1.24167	2.36472	5.02e-22
Redox	Os10g0531400	Glutathione S-transferase GST 30 (EC 2.5.1.18).	8.11	19	1.22823	2.34279	1.1e-06
Redox	Os01g0194600	Thioredoxin fold domain containing protein.	13.25	30.97	1.22488	2.33736	1.66e-07
Redox	Os04g0570000	Cytochrome P450 family protein.	12.04	26.8	1.1544	2.22591	1.4e-18
Redox	Os07g0119400	Similar to Pectinesterase like protein.	26.17	58.23	1.15385	2.22507	8.49e-36
Redox	Os03g0368300	Similar to Peroxidase 1.	90.17	194.67	1.11031	2.15892	3.4e-71
Redox	Os03g0226200	Non-symbiotic hemoglobin 2 (rHb2) (ORYsa GLB1b).	775.43	1650.48	1.08982	2.12847	0
Redox	Os03g0602300	Cytochrome P450 85A1 (EC 1.14.-.-) (C6-oxidase) (OsDWARF) (Dwarf protein).	35.76	75.53	1.0787	2.11214	4.08e-40
Redox	Os08g0532700	Similar to Peroxidase 55 precursor (EC 1.11.1.7) (Atperox P55) (ATP20a).	10.44	21.85	1.06551	2.09291	1.65e-08
Redox	Os02g0564000	Similar to Glutathione S-transferase.	14.28	29.49	1.04623	2.06513	5.12e-08
Redox	Os05g0129000	Similar to cDNA clone:J033125H02, full insert sequence.	49.99	100.98	1.01436	2.02	3.52e-30
Redox	Os08g0557600	Similar to Cytosolic monodehydroascorbate reductase.	70.84	142.03	1.00356	2.00494	2.51e-60
Redox	Os01g0174900	Thioredoxin fold domain containing protein.	26.01	51.87	0.995834	1.99423	1.02e-11
Redox	Os02g0649800	Similar to Cytochrome B5 homolog (Fragment).	27.38	54.52	0.993663	1.99123	3.99e-11
Redox	Os05g0405600	Cytochrome P450 family protein.	7.74	14.79	0.934217	1.91085	6.47e-07
Redox	Os11g0642800	Similar to Glutathione synthetase.	4.26	7.97	0.903726	1.87089	0.000261538
Redox	Os06g0680700	Cytochrome P450 family protein.	80.24	149.84	0.901029	1.8674	4.47e-60
Redox	Os04g0128900	Flavin monooxygenase-like enzyme, Auxin biosynthesis	3.45	6.33	0.875609	1.83478	0.00273644
Redox	Os10g0139700	Cytochrome P450 family protein.	7.71	14.13	0.873959	1.83268	1.17e-05
Redox	Os07g0664900	Similar to Short-chain dehydrogenase/reductase (Fragment).	6.16	11.21	0.863784	1.81981	0.00160631
Redox	Os02g0813500	Similar to Glutathione reductase, cytosolic.	24.15	43.53	0.849987	1.80248	7.19e-20
Redox	Os01g0804400	Cytochrome P450 family protein.	4.14	7.37	0.832034	1.78019	0.00518479
Redox	Os05g0323900	Manganese-superoxide dismutase precursor (EC 1.15.1.1).	571.59	1016.67	0.830799	1.77867	4.96e-165
Redox	Os01g0901300	Similar to VTC2-like protein.	3.67	6.47	0.817986	1.76294	0.00334181
Redox	Os10g0171500	Similar to Cytochrome P450 family protein, expressed.	43.73	76.89	0.814173	1.75829	1.33e-19
Redox	Os10g0403000	Cytochrome P450 protein, CYP78A11, Regulation of leaf initiation rate and vegetative-reproductive phase change	10.33	17.65	0.772828	1.70862	2.26e-05
Redox	Os05g0135200	Plant peroxidase domain containing protein.	47.02	79.97	0.766184	1.70077	1.01e-16
Redox	Os04g0560100	Conserved hypothetical protein.	30.75	52.21	0.76374	1.69789	3.54e-18
Redox	Os10g0553800	Flavin-containing monooxygenase FMO family protein.	13.75	22.96	0.739691	1.66982	1.32e-06
Redox	Os05g0134700	Haem peroxidase family protein.	23.93	39.91	0.73793	1.66778	4.36e-08
Redox	Os07g0170000	Similar to Brn1-like protein.	11.09	18.38	0.728877	1.65735	0.00578311
Redox	Os03g0121200	Similar to Class III peroxidase 33.	165.17	273.72	0.728749	1.6572	8.15e-49
Redox	Os06g0695500	Similar to Peroxidase 16 precursor (EC 1.11.1.7) (Atperox P16) (ATP22a).	46.75	77.28	0.725129	1.65305	3.9e-18
Redox	Os07g0167100	Similar to Yarrowia lipolytica chromosome A of strain CLIB99 of Yarrowia lipolytica.	10.53	17.32	0.717933	1.64482	2.12e-05
Redox	Os09g0459800	Similar to predicted protein.	13.53	22.09	0.707232	1.63267	5.39e-10
Redox	Os06g0727200	Catalase isozyme B (EC 1.11.1.6) (CAT-B).	143.86	232.44	0.692193	1.61574	5.74e-57
Redox	Os10g0525400	Similar to glutathione S-transferase GST 34.	16.16	25.56	0.661461	1.58168	0.000573506
Redox	Os06g0104300	Similar to Pectinesterase-like protein.	54.93	85.29	0.634782	1.5527	1.05e-21
Redox	Os12g0256000	Alpha/beta hydrolase fold-3 domain containing protein.	9.12	13.93	0.61109	1.52741	0.00122109
Redox	Os10g0529400	Similar to Glutathione S-transferase GSTU6.	28.56	43.26	0.599038	1.51471	7.45e-05
Redox	Os08g0532600	Similar to Peroxidase (Fragment).	6.49	11.54	0.830353	1.77812	5.92e-07
RNA transcription	Os06g0719900	Similar to endo/excinuclease amino terminal domain-containing protein.	0.01	6.36	9.31288	636	1.23e-14
RNA transcription	Os05g0223200	Similar to Glycine-rich RNA-binding protein GRP2A.	0.01	4.58	8.8392	458	6.09e-07
RNA transcription	Os05g0404700	Similar to MBD1.	0.01	2.07	7.69349	207	0.00166618
RNA transcription	Os06g0697200	DEAD-box protein abstrakt.	0.01	1.99	7.63662	199	8.04e-08
RNA transcription	Os11g0303800	Hypothetical protein.	0.41	62.57	7.2537	152.61	0
RNA transcription	Os01g0854500	Homeobox domain containing protein.	0.01	1.17	6.87036	117	0.00596482
RNA transcription	Os04g0432100	Transcription factor GRAS domain containing protein.	0.01	0.9	6.49185	90	0.00596159
RNA transcription	Os03g0627900	Retrotransposon protein	0.04	2.55	5.99435	63.75	1.11e-19
RNA transcription	Os02g0214900	Similar to Histone deacetylase.	0.39	5.95	3.93134	15.2564	2.06e-17
RNA transcription	Os06g0519400	Zinc finger, CCCH-type domain containing protein.	0.07	0.92	3.71621	13.1429	2.36e-05
RNA transcription	Os02g0518500	Similar to Zinc finger, C2H2-type.	0.1	1.14	3.51096	11.4	0.00971194
RNA transcription	Os06g0358800	Ribonuclease III domain containing protein.	0.11	1.19	3.43539	10.8182	0.00971393
RNA transcription	Os06g0704800	Probable histone acetyltransferase HAC-like 2.	0.17	1.74	3.35548	10.2353	6.14e-10
RNA transcription	Os02g0736200	RNA-dependent RNA polymerase, Regulation of endogenous genes through smRNA-mediated pathways involving DNA methylation	0.65	6.5	3.32193	10	2.16e-29
RNA transcription	Os01g0718000	Zinc finger, AN1-type domain containing protein.	0.45	4.14	3.20163	9.2	0.000762862
RNA transcription	Os02g0215200	Similar to Histone deacetylase.	8.17	67.69	3.05053	8.28519	8.77e-141
RNA transcription	Os01g0637800	Similar to Transcription factor (Fragment).	0.36	2.98	3.04924	8.27778	0.00231432
RNA transcription	Os03g0781100	Pentatricopeptide repeat domain containing protein.	0.24	1.91	2.99247	7.95833	8.14e-06
RNA transcription	Os05g0163250	Similar to predicted protein.	3.54	23.99	2.76061	6.77684	8.27e-46
RNA transcription	Os05g0525900	Similar to Zing finger transcription factor PEI1.	5.04	32.65	2.69559	6.47817	1.17e-40
RNA transcription	Os09g0385700	Zinc finger, AN1-type domain containing protein.	2.68	17.17	2.67959	6.40672	1.01e-12
RNA transcription	Os11g0139600	Similar to GRAS family transcription factor containing protein.	0.85	4.42	2.37851	5.2	6.51e-10
RNA transcription	Os08g0206700	DNA-binding, integrase-type domain containing protein.	2.03	10.18	2.32619	5.01478	8.95e-17
RNA transcription	Os11g0137300	Similar to HEAT repeat family protein, expressed.	3.47	16.1	2.21405	4.63977	3.21e-43
RNA transcription	Os02g0122100	Expressed protein	0.81	3.75	2.2109	4.62963	4.87e-06
RNA transcription	Os02g0622500	Conserved hypothetical protein.	0.5	2.29	2.19535	4.58	5.6e-05
RNA transcription	Os05g0155400	Zinc finger, NHR/GATA-type domain containing protein.	2.78	12.65	2.18598	4.55036	1.38e-11
RNA transcription	Os04g0629300	DEAD-like helicase, N-terminal domain containing protein.	1.47	6.62	2.17102	4.5034	1.35e-20
RNA transcription	Os08g0332800	Similar to F7O18.23 protein (SWP1) (Struwwelpeter 1 protein).	3.24	14.28	2.13993	4.40741	8.2e-21
RNA transcription	Os07g0688500	Expressed protein	3.12	13.72	2.13666	4.39744	1.31e-23
RNA transcription	Os08g0128000	Galactose oxidase/kelch, beta-propeller domain containing protein.	3.43	14.77	2.10639	4.30612	6.47e-19
RNA transcription	Os02g0805250	Hypothetical conserved gene.	3.6	15.16	2.0742	4.21111	1.1e-09
RNA transcription	Os02g0152800	RNA polymerase Rpb1, domain 1 containing protein.	1.81	7.53	2.05666	4.16022	1.77e-09
RNA transcription	Os09g0417800	WRKY transcription factor 62.	1.89	7.24	1.9376	3.83069	2.45e-06
RNA transcription	Os03g0444900	Similar to WRKY transcription factor 30.	1.6	6.03	1.91409	3.76875	4.6e-05
RNA transcription	Os02g0114033	Glutamine-Leucine-Glutamine, QLQ domain containing protein.	5.38	20.06	1.89864	3.72862	5.48e-38
RNA transcription	Os11g0665600	Helix-turn-helix, Fis-type domain containing protein.	1.61	5.92	1.87854	3.67702	0.00378179
RNA transcription	Os11g0114150	Protein of unknown function DUF641, plant domain containing protein.	0.55	1.94	1.81855	3.52727	0.00691043
RNA transcription	Os10g0572500	Zinc finger, RING/FYVE/PHD-type domain containing protein.	4.09	14.09	1.7845	3.44499	6.38e-21
RNA transcription	Os02g0805100	Similar to Auxin-responsive protein IAA12 (Indoleacetic acid-induced protein 12) (BODENLOS protein).	2.09	7.19	1.78249	3.44019	5.92e-05
RNA transcription	Os01g0960200	Hypothetical conserved gene.	2.26	7.74	1.77601	3.42478	0.00026597
RNA transcription	Os06g0645901	Similar to Transcription initiation factor TFIID subunit 1.	3.1	10.61	1.77508	3.42258	5.94e-07
RNA transcription	Os11g0603000	Basic helix-loop-helix dimerisation region bHLH domain containing protein.	5.61	19.2	1.77503	3.42246	5.94e-07
RNA transcription	Os09g0315100	Similar to Endoribonuclease Dicer homolog 2b.	1.52	5.05	1.73221	3.32237	1.82e-07
RNA transcription	Os04g0540200	Zinc finger, B-box domain containing protein.	11.05	36.04	1.70555	3.26154	7.91e-25
RNA transcription	Os12g0121200	Conserved hypothetical protein.	1.37	4.4	1.68333	3.21168	4.2e-05
RNA transcription	Os03g0151300	Similar to JmjC domain containing protein, expressed.	3.88	12.45	1.68202	3.20876	5e-11
RNA transcription	Os03g0351100	Similar to CONSTANS-like protein CO9 (Fragment).	12.5	39.69	1.66685	3.1752	3.37e-34
RNA transcription	Os01g0159800	Similar to DNA binding protein.	3.34	10.59	1.66478	3.17066	5.08e-09
RNA transcription	Os03g0370200	Similar to predicted protein.	0.7	2.21	1.65862	3.15714	0.000318612
RNA transcription	Os06g0570000	Retrotransposon protein	10.94	34.49	1.65657	3.15265	4.4e-18
RNA transcription	Os06g0558766	Similar to predicted protein.	14.06	43.67	1.63505	3.10597	2.66e-29
RNA transcription	Os06g0298200	Similar to Oryza sativa (indica cultivar-group) Hd1.	1.61	4.89	1.60277	3.03727	3.33e-06
RNA transcription	Os12g0142900	Retrotransposon protein	3.26	9.76	1.58201	2.99387	1.2e-15
RNA transcription	Os03g0307800	Polycomb repressive complex2 (PRC2) key subunit, Enhancer of zeste [E(z)] genes, Short day promotion of flowering	4.49	13.34	1.57097	2.97105	2.33e-20
RNA transcription	Os06g0724400	Zinc finger, Zim17-type family protein.	3.36	9.82	1.54726	2.92262	6.28e-05
RNA transcription	Os02g0654600	Domain of unknown function DUF632 domain containing protein.	1.57	4.5	1.51916	2.86624	0.000158758
RNA transcription	Os07g0497100	Similar to Chromodomain helicase-DNA-binding protein 5 (CHD-5).	7.1	20.24	1.51132	2.8507	4.34e-13
RNA transcription	Os03g0782500	Helix-loop-helix DNA-binding domain containing protein.	1.55	4.4	1.50524	2.83871	8e-05
RNA transcription	Os03g0286800	Similar to WD and tetratricopeptide repeats protein 1.	1.5	4.22	1.49228	2.81333	0.000233024
RNA transcription	Os01g0313300	Similar to EREBP-3 protein (Fragment).	183.63	515.37	1.48881	2.80657	3.93e-210
RNA transcription	Os06g0196700	Auxin response factor, Transcription factor, Cytokinin-mediated inhibition of phosphate transport, Phosphate signaling, Auxin and phosphate starvation response	11.8	33.1	1.48804	2.80508	5.22e-63
RNA transcription	Os03g0168400	Hypothetical conserved gene.	2.34	6.49	1.47171	2.7735	1.36e-08
RNA transcription	Os04g0403400	Tyrosyl-DNA phosphodiesterase family protein.	0.67	1.84	1.45747	2.74627	0.00191975
RNA transcription	Os04g0465700	RNA-dependent RNA polymerase, eukaryotic-type domain containing protein.	5.05	13.86	1.45657	2.74455	1.5e-10
RNA transcription	Os04g0607200	Conserved hypothetical protein.	1.31	3.59	1.45442	2.74046	0.000361969
RNA transcription	Os06g0140700	Similar to Homeodomain leucine zipper protein (Fragment).	37.32	98.96	1.4069	2.65166	7.52e-58
RNA transcription	Os09g0473350	Similar to methylcytosine binding domain protein.	4.49	11.84	1.39888	2.63697	2.69e-05
RNA transcription	Os05g0414600	Conserved hypothetical protein.	9	23.6	1.39079	2.62222	2.29e-26
RNA transcription	Os10g0357800	N2,N2-dimethylguanosine tRNA methyltransferase family protein.	3.23	8.45	1.38742	2.6161	4.34e-07
RNA transcription	Os03g0583900	Similar to Endoribonuclease Dicer homolog 2a.	12.75	33.22	1.38155	2.60549	1.13e-69
RNA transcription	Os08g0451700	Conserved hypothetical protein.	3.75	9.7	1.37109	2.58667	4.09e-15
RNA transcription	Os06g0105800	Homeodomain-like containing protein.	5.93	15.27	1.3646	2.57504	1.07e-09
RNA transcription	Os05g0151000	Similar to DNA-directed RNA polymerase.	7.22	18.53	1.35979	2.56648	4.91e-42
RNA transcription	Os01g0971800	Similar to Two-component response regulator ARR11 (Receiver-like protein 3).	8.31	20.89	1.32989	2.51384	1.43e-10
RNA transcription	Os06g0164000	Zinc finger, MIZ-type domain containing protein.	7.48	18.74	1.32501	2.50535	1.35e-22
RNA transcription	Os08g0369600	Similar to Cysteine-rich polycomb-like protein.	3.01	7.5	1.31713	2.49169	9.53e-05
RNA transcription	Os04g0439300	DDT domain-containing protein	5.78	14.24	1.30081	2.46367	1.86e-06
RNA transcription	Os03g0435200	Pentatricopeptide repeat domain containing protein.	0.71	1.73	1.28488	2.43662	0.00403805
RNA transcription	Os09g0501600	Similar to MYC1.	20.01	47.97	1.26141	2.3973	6.32e-27
RNA transcription	Os06g0275600	Hypothetical conserved gene.	4.26	10.15	1.25255	2.38263	9.14e-09
RNA transcription	Os06g0140400	Similar to HAHB-6 (Fragment).	13.57	32.31	1.25156	2.38099	1.01e-11
RNA transcription	Os07g0637200	Hypothetical conserved gene.	9.49	22.56	1.24929	2.37724	3.1e-23
RNA transcription	Os04g0495800	NIN	1.54	3.65	1.24497	2.37013	0.000150937
RNA transcription	Os07g0272400	Zinc finger, RING/FYVE/PHD-type domain containing protein.	1.95	4.58	1.23187	2.34872	0.000440721
RNA transcription	Os09g0464300	Similar to DNA-binding protein.	15.37	35.9	1.22387	2.33572	2.06e-16
RNA transcription	Os11g0160100	Zinc finger, RING/FYVE/PHD-type domain containing protein.	6.55	15.19	1.21356	2.31908	2.69e-15
RNA transcription	Os10g0363500	Pentatricopeptide repeat containing protein.	1.88	4.34	1.20696	2.30851	0.00470306
RNA transcription	Os12g0116600	Similar to Transcription factor (Fragment).	1.09	2.49	1.19182	2.2844	0.00145245
RNA transcription	Os08g0536800	Similar to TA1 protein (Fragment).	18.43	42.07	1.19074	2.28269	1.52e-18
RNA transcription	Os10g0497432	Similar to PPR protein.	2.25	5.13	1.18903	2.28	0.000363629
RNA transcription	Os01g0178500	Similar to Auxin-responsive protein (Aux/IAA) (Fragment).	43.15	98.35	1.18856	2.27926	1.24e-35
RNA transcription	Os06g0702600	Similar to Auxin response factor 7a (Fragment).	3.23	7.35	1.18621	2.27554	3.61e-09
RNA transcription	Os06g0677800	Similar to P-167-1_1 (Fragment).	40.82	92.35	1.17784	2.26237	2.75e-111
RNA transcription	Os11g0703400	Similar to BRI1-KD interacting protein 109.	19.27	42.77	1.15024	2.21951	6.12e-13
RNA transcription	Os03g0187300	Similar to transducin family protein / WD-40 repeat family protein.	3.12	6.88	1.14086	2.20513	4.22e-08
RNA transcription	Os01g0516625	Hypothetical protein.	2.91	6.38	1.13254	2.19244	0.00180749
RNA transcription	Os03g0131100	Octicosapeptide/Phox/Bem1p domain containing protein.	4.96	10.86	1.13061	2.18952	5.88e-13
RNA transcription	Os09g0395300	GARP DNA-binding protien, Leaf polarity modeling	5.16	11.28	1.12832	2.18605	0.00016696
RNA transcription	Os02g0282900	Similar to 68 kDa protein HP68.	1.63	3.56	1.12701	2.18405	0.00111498
RNA transcription	Os03g0441000	Similar to Transcription initiation factor TFIID component TAF4 family protein, expressed.	6.61	14.32	1.11531	2.16641	1.19e-06
RNA transcription	Os05g0126400	Conserved hypothetical protein.	11.2	24.1	1.10553	2.15179	1.97e-26
RNA transcription	Os06g0308900	Similar to DHHC zinc finger domain containing protein.	4.31	9.2	1.09395	2.13457	3.96e-06
RNA transcription	Os07g0490200	Similar to CaM-binding transcription factor.	7.35	15.68	1.09311	2.13333	3.57e-20
RNA transcription	Os05g0169400	Protein of unknown function DUF1421 family protein.	19.29	41.15	1.09304	2.13323	1.12e-23
RNA transcription	Os09g0526600	Similar to Isoform 2 of Heat stress transcription factor B-2c.	4.99	10.51	1.07465	2.10621	2.12e-05
RNA transcription	Os05g0551000	Zinc finger, RING-type domain containing protein.	9.91	20.85	1.07309	2.10394	4.27e-16
RNA transcription	Os11g0166800	Transcription elongation factor, TFIIS/CRSP70, N-terminal domain containing protein.	7.75	16.26	1.06906	2.09806	9.98e-05
RNA transcription	Os11g0116900	Similar to WRKY DNA binding domain containing protein, expressed.	16.75	35.08	1.06649	2.09433	1.65e-10
RNA transcription	Os03g0797800	AUX/IAA protein family protein.	12.23	25.53	1.06177	2.08749	2.37e-08
RNA transcription	Os11g0109900	Double-stranded RNA-binding-like domain containing protein.	4.47	9.33	1.0616	2.08725	2.39e-05
RNA transcription	Os07g0626200	Hypothetical conserved gene.	3.44	7.18	1.06158	2.08721	1.45e-06
RNA transcription	Os02g0147800	Similar to Homeo protein (Fragment).	14.56	30.38	1.06111	2.08654	1.44e-16
RNA transcription	Os03g0265600	Similar to Transformer-2-like protein.	3.73	7.77	1.05874	2.08311	0.000951521
RNA transcription	Os03g0147700	Similar to MT-A70 family protein, expressed.	4.58	9.54	1.05864	2.08297	6.63e-07
RNA transcription	Os09g0549450	Similar to NIN-like protein 1.	2.78	5.76	1.05098	2.07194	7.7e-06
RNA transcription	Os12g0611000	Similar to Zinc-finger protein Lsd1.	10.67	22.04	1.04656	2.0656	1.79e-07
RNA transcription	Os01g0357800	Pentatricopeptide repeat domain containing protein.	3.7	7.63	1.04416	2.06216	2.16e-09
RNA transcription	Os05g0481500	K Homology domain containing protein.	14.57	30.04	1.04388	2.06177	1.45e-10
RNA transcription	Os07g0619600	Homeobox domain containing protein.	4.28	8.79	1.03825	2.05374	0.000126352
RNA transcription	Os04g0408700	Similar to DNA-binding protein S1FA1.	26.06	53.52	1.03824	2.05372	4.35e-11
RNA transcription	Os03g0160400	RNA helicase SDE3	2.05	4.21	1.0382	2.05366	8.82e-05
RNA transcription	Os03g0659400	Hypothetical conserved gene.	13.19	26.98	1.03245	2.04549	4.93e-22
RNA transcription	Os08g0520550	Similar to Auxin response factor 21.	13.37	27.32	1.03096	2.04338	5.59e-15
RNA transcription	Os05g0255800	Domain of unknown function DUF632 domain containing protein.	4.8	9.79	1.02827	2.03958	1.77e-05
RNA transcription	Os05g0534800	Hypothetical conserved gene.	6.19	12.5	1.01392	2.01939	4.3e-12
RNA transcription	Os02g0714000	Hypothetical gene.	28.38	56.77	1.00025	2.00035	3.9e-38
RNA transcription	Os04g0509300	Rnase III family protein, Trans-acting siRNA3 (ta-siRNA)(TAS3) biogenesis	2.67	5.34	1	2	7.47e-08
RNA transcription	Os02g0708500	Conserved hypothetical protein.	3.27	6.52	0.995581	1.99388	0.00224929
RNA transcription	Os12g0109900	Similar to DsRNA-binding protein ODB1.	8.98	17.81	0.9879	1.9833	4.67e-08
RNA transcription	Os01g0109700	Similar to Paired amphipathic helix repeat-containing protein / transcription regulator-related.	19.07	37.81	0.987463	1.9827	2.81e-42
RNA transcription	Os08g0116400	Nucleotide-binding, alpha-beta plait domain containing protein.	41.27	81.78	0.986655	1.98158	2.39e-31
RNA transcription	Os02g0182100	B-type response regulator, Cytokinin signaling	4.39	8.69	0.985135	1.9795	1.24e-05
RNA transcription	Os10g0508300	Similar to Protein YABBY 3.	3.5	6.91	0.981331	1.97429	0.00716852
RNA transcription	Os06g0255700	DEAD-like helicase, N-terminal domain containing protein.	8.63	16.98	0.976404	1.96756	1.06e-14
RNA transcription	Os11g0158832	Similar to Associated with HOX family protein, expressed.	4.51	8.83	0.969286	1.95787	0.000952742
RNA transcription	Os12g0102400	Zinc finger, RING/FYVE/PHD-type domain containing protein.	19.09	37.32	0.967132	1.95495	5.09e-36
RNA transcription	Os09g0134500	Trithorax group protein, Regulation of flowering time	3.74	7.31	0.966833	1.95455	8.99e-07
RNA transcription	Os08g0519800	Pumilio RNA-binding repeat domain containing protein.	10.89	21.27	0.965816	1.95317	3.14e-18
RNA transcription	Os09g0434100	Conserved hypothetical protein.	9.21	17.97	0.964317	1.95114	1.44e-14
RNA transcription	Os02g0178700	Helix-loop-helix DNA-binding domain containing protein.	15.27	29.62	0.955872	1.93975	3.75e-07
RNA transcription	Os06g0220600	RNA recognition motif domain domain containing protein.	21.32	41.14	0.948334	1.92964	2.32e-15
RNA transcription	Os01g0811300	Similar to SET domain protein SDG111.	1.61	3.1	0.945208	1.92547	0.00787833
RNA transcription	Os08g0151000	Similar to Myb-like DNA-binding domain, SHAQKYF class family protein.	21.12	40.41	0.936103	1.91335	5.43e-12
RNA transcription	Os10g0495000	K Homology, type 1, subgroup domain containing protein.	15.53	29.69	0.934919	1.91178	2.09e-19
RNA transcription	Os06g0142600	Homolog of the Arabidopsis EARLY FLOWERING 3 protein, Photoperiodic flowering, Short-day/long-day promotion	6.34	12.09	0.931259	1.90694	1.32e-06
RNA transcription	Os05g0102800	Similar to AML6.	5.95	11.34	0.930459	1.90588	2.4e-14
RNA transcription	Os10g0545300	Zinc finger, CCHC retroviral-type domain containing protein.	13.7	26.09	0.929321	1.90438	7.79e-08
RNA transcription	Os01g0846900	Histone-fold domain containing protein.	13.31	25.17	0.919195	1.89106	2.71e-12
RNA transcription	Os03g0363900	Zinc finger, DHHC-type domain containing protein.	10.73	20.15	0.90913	1.87791	4.35e-06
RNA transcription	Os03g0138100	Similar to RNA recognition motif family protein, expressed.	6.89	12.93	0.908146	1.87663	4.64e-11
RNA transcription	Os02g0705500	Helix-loop-helix DNA-binding domain containing protein.	6.83	12.77	0.902801	1.86969	0.000335745
RNA transcription	Os09g0506800	Similar to Essential protein for meiotic synapsis.	3.52	6.56	0.89812	1.86364	0.00105556
RNA transcription	Os02g0175100	Similar to RISBZ4.	14.37	26.69	0.893239	1.85734	7.12e-07
RNA transcription	Os03g0796900	bZIP transcription factor, Globulin gene promoter in endosperm	8.81	16.32	0.889427	1.85244	2.43e-06
RNA transcription	Os11g0706200	GRAS transcription factor domain containing protein.	4.16	7.69	0.8864	1.84856	0.0016277
RNA transcription	Os01g0142500	Homeodomain-like containing protein.	7.36	13.58	0.883706	1.84511	1.41e-05
RNA transcription	Os02g0167500	RNA recognition motif domain domain containing protein.	5.79	10.66	0.880572	1.84111	1.44e-09
RNA transcription	Os01g0236300	Similar to Auxin response factor 18.	4.68	8.6	0.877828	1.83761	4.08e-05
RNA transcription	Os02g0796500	B-type response regulator, Cytokinin signaling	3.35	6.13	0.871726	1.82985	0.000752353
RNA transcription	Os01g0952500	A-type response regulator, Cytokinin signaling	7.13	13.03	0.869863	1.82749	8.87e-05
RNA transcription	Os10g0457700	Similar to chromatin remodeling complex subunit.	2.89	5.28	0.869468	1.82699	4.03e-05
RNA transcription	Os02g0433600	Helix-loop-helix DNA-binding domain containing protein.	5.7	10.4	0.86755	1.82456	0.000471517
RNA transcription	Os01g0779400	Similar to chromatin remodeling complex subunit.	10.15	18.44	0.861359	1.81675	9.74e-16
RNA transcription	Os12g0561200	Zinc finger, HIT-type domain containing protein.	17.65	32.05	0.860656	1.81586	6.73e-10
RNA transcription	Os04g0306800	DUF630/DUF632 domains containing protein	7.53	13.67	0.860291	1.81541	2.66e-07
RNA transcription	Os06g0170500	RNA-binding motif protein	17.61	31.71	0.848543	1.80068	2.13e-14
RNA transcription	Os02g0639000	Double-stranded RNA binding domain containing protein.	15.09	27.16	0.847891	1.79987	9.71e-21
RNA transcription	Os06g0552400	Zinc finger, RING/FYVE/PHD-type domain containing protein.	2.87	5.14	0.840718	1.79094	0.00361056
RNA transcription	Os08g0361000	Conserved hypothetical protein.	2.21	3.95	0.837806	1.78733	0.00932648
RNA transcription	Os11g0157600	Similar to CCT motif family protein, expressed.	12.98	23.16	0.835345	1.78428	1.76e-10
RNA transcription	Os03g0690600	Similar to SCARECROW-like protein.	5.19	9.22	0.829032	1.77649	2.04e-05
RNA transcription	Os02g0227400	Poly(A) polymerase, RNA-binding region domain containing protein.	2.5	4.44	0.828632	1.776	0.00311816
RNA transcription	Os01g0858500	Similar to Transcription initiation factor TFIID subunit 12 (Transcription initiation factor TFIID 20/15 kDa subunits) (TAFII-20/TAFII-15) (TAFII20/TAFII15).	7.41	13.12	0.824222	1.77058	0.00181331
RNA transcription	Os04g0394700	BAR domain containing protein.	7.33	12.97	0.823293	1.76944	2.11e-06
RNA transcription	Os08g0528900	Similar to Transcriptional activator FHA1.	18.2	32.19	0.822674	1.76868	1.83e-09
RNA transcription	Os03g0403100	Similar to DNA-directed RNA polymerase subunit.	4.45	7.84	0.817048	1.7618	3.55e-06
RNA transcription	Os10g0544500	Similar to nucleotide binding protein.	25.79	45.33	0.813654	1.75766	2.65e-13
RNA transcription	Os01g0877500	Hypothetical conserved gene.	6.23	10.95	0.813627	1.75762	0.00764105
RNA transcription	Os02g0557800	A-type response regulator, Cytokinin signaling	7.73	13.58	0.812943	1.75679	0.000471394
RNA transcription	Os02g0643200	YABBY protein family protein.	9.32	16.36	0.811771	1.75536	3.23e-05
RNA transcription	Os11g0292050	Similar to PHD-finger family protein, expressed.	6.25	10.96	0.81032	1.7536	1.21e-05
RNA transcription	Os01g0258700	Similar to zinc finger CCCH type domain-containing protein ZFN-like 1.	24.76	43.33	0.807355	1.75	8.82e-17
RNA transcription	Os05g0129300	Basic/leucine zipper protein.	339.37	593.71	0.806899	1.74945	1.01e-137
RNA transcription	Os02g0187700	Similar to Myb-related protein B (B-Myb) (Myb-related protein 1) (XMYB1).	39.83	69.53	0.80378	1.74567	2.8e-13
RNA transcription	Os06g0319600	Poly(A) polymerase, central domain domain containing protein.	8.3	14.48	0.802878	1.74458	1.22e-09
RNA transcription	Os04g0493000	B-box zinc finger family protein	11.16	19.44	0.800691	1.74194	0.00323155
RNA transcription	Os08g0176900	Hypothetical conserved gene.	17.25	29.72	0.784838	1.7229	5.39e-05
RNA transcription	Os02g0161300	Similar to Mot1 (Fragment).	6.89	11.86	0.783528	1.72134	0.00105285
RNA transcription	Os12g0573200	GRAS transcription factor domain containing protein.	16.36	28.12	0.781424	1.71883	6.46e-14
RNA transcription	Os01g0897200	Similar to Ribonuclease 2 precursor (EC 3.1.27.1).	20.64	35.47	0.781156	1.71851	2.16e-06
RNA transcription	Os02g0110700	Hypothetical conserved gene.	11.22	19.21	0.775785	1.71212	1.25e-05
RNA transcription	Os09g0281900	Similar to SWP (STRUWWELPETER).	6.57	11.22	0.772107	1.70776	1.51e-13
RNA transcription	Os09g0547300	DUF630/DUF632 domains containing protein	10.89	18.58	0.770747	1.70615	3.72e-14
RNA transcription	Os07g0481000	Hypothetical gene.	8.07	13.73	0.766691	1.70136	2.61e-08
RNA transcription	Os06g0102900	Conserved hypothetical protein.	6.46	10.97	0.763957	1.69814	4.89e-05
RNA transcription	Os01g0812000	MYB family transcription factor	3.8	6.44	0.761061	1.69474	0.00679718
RNA transcription	Os07g0281000	Nucleotide-binding, alpha-beta plait domain containing protein.	13.53	22.85	0.756032	1.68884	2.01e-06
RNA transcription	Os01g0534800	Similar to PRLI-interacting factor K (Fragment).	6.23	10.46	0.747579	1.67897	0.000278619
RNA transcription	Os12g0134200	Armadillo-type fold domain containing protein.	9.96	16.71	0.746494	1.67771	5.61e-08
RNA transcription	Os05g0150400	Double-stranded RNA-binding domain containing protein.	5.98	10.01	0.743225	1.67391	0.000268796
RNA transcription	Os03g0329900	MYB-CC family protein, Pi-starvation signaling	13.24	22.16	0.743055	1.67372	3.4e-07
RNA transcription	Os08g0559900	PAP/25A core domain containing protein.	4.79	8	0.739974	1.67015	0.000603031
RNA transcription	Os04g0599100	Expressed protein	5.77	9.62	0.737466	1.66724	5.7e-06
RNA transcription	Os07g0565200	Similar to Cell differentiation protein rcd1.	8	13.32	0.735522	1.665	0.00103264
RNA transcription	Os05g0196500	H3K4-specific demethylase, JmjC domain-containing protein, Control of stem elongation, Control of transposon activity, Panicle development	7.03	11.68	0.732444	1.66145	5.12e-08
RNA transcription	Os02g0142300	Conserved hypothetical protein.	7.59	12.59	0.730106	1.65876	2.15e-08
RNA transcription	Os09g0534800	Similar to Transcription initiation factor IIB.	39.52	65.18	0.721846	1.64929	1.06e-12
RNA transcription	Os01g0909200	DEAD-like helicase, N-terminal domain containing protein.	5.12	8.42	0.717676	1.64453	3.25e-07
RNA transcription	Os11g0207100	Similar to SEU3A protein.	20.23	33.25	0.716858	1.6436	3.69e-18
RNA transcription	Os10g0104700	Octicosapeptide/Phox/Bem1p domain containing protein.	5.18	8.51	0.716207	1.64286	0.000184775
RNA transcription	Os04g0398000	Pathogenesis-related transcriptional factor and ERF domain containing protein.	12.98	21.27	0.71253	1.63867	5.22e-06
RNA transcription	Os06g0193400	Similar to BHLH transcription factor.	24.37	39.89	0.710921	1.63685	1.12e-16
RNA transcription	Os07g0573300	Similar to FYVE finger-containing phosphoinositide kinase (EC 2.7.1.68) (1- phosphatidylinositol-4-phosphate 5-kinase) (PIP5K) (PtdIns(4)P-5- kinase) (PIKfyve) (p235).	27.26	44.52	0.707668	1.63316	2.26e-10
RNA transcription	Os05g0133900	Similar to DNA methyl transferase 106.	14.95	24.39	0.706144	1.63144	6.65e-11
RNA transcription	Os08g0536300	Similar to Hd1.	19.19	30.97	0.690517	1.61386	2.88e-08
RNA transcription	Os06g0708900	Similar to zinc knuckle (CCHC-type) family protein.	4.41	7.08	0.682971	1.60544	0.00975285
RNA transcription	Os08g0337300	Hypothetical conserved gene.	14.57	23.37	0.681657	1.60398	3.43e-08
RNA transcription	Os06g0136900	DNA binding protein	20.76	33.24	0.679114	1.60116	5.22e-06
RNA transcription	Os01g0689451	Similar to predicted protein.	4.87	7.79	0.677702	1.59959	6.67e-05
RNA transcription	Os01g0958500	Similar to RNA binding protein-like.	37.28	59.62	0.677395	1.59925	2.25e-17
RNA transcription	Os01g0246100	Zinc finger, RING/FYVE/PHD-type domain containing protein.	6.99	11.15	0.673679	1.59514	7.61e-07
RNA transcription	Os01g0813900	Similar to ZIGA1 protein (Fragment).	29.63	47.18	0.671117	1.59231	2e-19
RNA transcription	Os12g0278800	Similar to Zinc finger CCCH type domain containing protein ZFN-like 1. Splice isoform 3.	31.86	50.7	0.670239	1.59134	2.11e-12
RNA transcription	Os04g0663200	Zinc finger C-x8-C-x5-C-x3-H type family protein	12.56	19.98	0.66972	1.59076	0.000491156
RNA transcription	Os01g0566100	Conserved hypothetical protein.	9.36	14.88	0.668794	1.58974	0.000795934
RNA transcription	Os01g0766600	BSD domain containing protein.	7.03	11.12	0.66156	1.58179	0.0039392
RNA transcription	Os08g0113200	RNA-processing protein, HAT helix domain containing protein.	11.74	18.56	0.660764	1.58092	7.28e-08
RNA transcription	Os04g0409600	Similar to Histone deacetylase.	9.88	15.57	0.656186	1.57591	0.000627291
RNA transcription	Os02g0654400	Transcription initiation factor TFIID component TAF4 domain containing protein.	11.74	18.5	0.656093	1.57581	4.13e-07
RNA transcription	Os02g0732700	Expressed protein	14.91	23.49	0.655766	1.57545	3.2e-32
RNA transcription	Os07g0507700	Bromodomain domain containing protein.	28.08	44.18	0.65385	1.57336	4.64e-12
RNA transcription	Os10g0562700	Protein of unknown function DUF632 domain containing protein.	13.65	21.44	0.651404	1.5707	1.58e-07
RNA transcription	Os02g0271900	Myb transcription factor domain containing protein.	5.43	8.51	0.648207	1.56722	0.00936982
RNA transcription	Os06g0489200	Protein of unknown function DUF1604 domain containing protein.	5.73	8.97	0.646573	1.56545	0.000174528
RNA transcription	Os06g0101000	Zinc finger, PHD-type domain containing protein.	15.14	23.7	0.646522	1.56539	4.39e-11
RNA transcription	Os08g0180300	DEAD-like helicase, N-terminal domain containing protein.	12.37	19.36	0.646233	1.56508	2.49e-09
RNA transcription	Os08g0292000	Hypothetical conserved gene.	12.11	18.94	0.645237	1.564	2.37e-05
RNA transcription	Os02g0680700	Similar to DNA binding protein.	9.38	14.66	0.644225	1.5629	0.000991645
RNA transcription	Os11g0101200	Similar to CCT motif family protein.	6.46	10.09	0.64332	1.56192	0.00159019
RNA transcription	Os01g0500500	Hypothetical conserved gene.	14.22	22.17	0.640687	1.55907	8.99e-08
RNA transcription	Os02g0208600	Transcription elongation factor S-II, central region domain containing protein.	9.18	14.31	0.640458	1.55882	9.75e-06
RNA transcription	Os07g0490600	Similar to Type II membrane protein.	41.05	63.97	0.640013	1.55834	6.03e-09
RNA transcription	Os04g0544500	Similar to Similarities with spP40209 Saccharomyces cerevisiae YMR136w GAT2.	12.69	19.77	0.639621	1.55792	2.21e-05
RNA transcription	Os01g0853700	Similar to MCB1 protein.	11.4	17.72	0.636345	1.55439	0.000965679
RNA transcription	Os07g0182400	AUX/IAA protein family protein.	90.9	141.13	0.634672	1.55259	1.26e-18
RNA transcription	Os01g0842200	Similar to SCARECROW-like protein.	9.57	14.83	0.631928	1.54963	1.82e-06
RNA transcription	Os08g0202300	Similar to SHR5-receptor-like kinase (Fragment).	4.22	6.52	0.627629	1.54502	0.0063675
RNA transcription	Os04g0110300	Myb, DNA-binding domain containing protein.	3.91	6.04	0.62738	1.54476	0.00781982
RNA transcription	Os02g0782200	Similar to NOT2/NOT3/NOT5 family protein, expressed.	16.49	25.44	0.625507	1.54275	2.71e-06
RNA transcription	Os12g0175900	Similar to RNase P subunit p30 family protein.	16.35	25.22	0.625278	1.54251	0.000908323
RNA transcription	Os05g0302300	Putative H3K4 demethylase, Regulation of bacterial blight defense response	7.69	11.82	0.620175	1.53706	4.1e-05
RNA transcription	Os12g0597300	Similar to Mutator-like transposase-like protein.	12.19	18.72	0.618882	1.53568	4.48e-07
RNA transcription	Os01g0635400	Similar to rae1-like protein.	10.24	15.66	0.612868	1.5293	0.00614159
RNA transcription	Os01g0626900	Helix-loop-helix DNA-binding domain containing protein.	8.74	13.36	0.612215	1.5286	0.000980435
RNA transcription	Os01g0158900	Hypothetical conserved gene.	8.91	13.6	0.610109	1.52637	8.29e-06
RNA transcription	Os04g0519700	Similar to Auxin response factor 10.	12.14	18.46	0.604634	1.52059	4.35e-06
RNA transcription	Os03g0639600	Similar to Zinc-finger protein Lsd1.	34.29	52.1	0.603495	1.51939	2.06e-06
RNA transcription	Os12g0156400	Dcp1-like decapping family protein.	59.51	90.37	0.602712	1.51857	3.7e-14
RNA transcription	Os05g0346200	Similar to Dehydration-responsive element-binding protein 2B.	32.67	49.61	0.602665	1.51852	8.63e-09
RNA transcription	Os04g0388500	Ankyrin domain containing protein.	4.65	7.06	0.602437	1.51828	0.00204642
RNA transcription	Os03g0191000	Similar to CG-1 protein (Fragment).	8.37	12.7	0.601529	1.51732	2.05e-05
RNA transcription	Os10g0188100	Conserved hypothetical protein.	43.71	66.29	0.600828	1.51659	1.37e-08
RNA transcription	Os07g0211900	Protein of unknown function DUF632 domain containing protein.	11.43	17.32	0.599614	1.51531	3.31e-05
RNA transcription	Os10g0447600	MT-A70 family protein.	6.89	10.41	0.595394	1.51089	0.000210861
RNA transcription	Os08g0200400	K Homology domain containing protein.	9.3	14.04	0.59424	1.50968	0.000453777
RNA transcription	Os09g0456100	Hypothetical conserved gene.	15.17	22.9	0.594127	1.50956	1.06e-05
RNA transcription	Os03g0182800	Similar to Ethylene responsive element binding factor3 (OsERF3).	248.88	375.52	0.593439	1.50884	6.37e-49
RNA transcription	Os02g0266800	Transcriptional activator protein.	28.05	42.31	0.592998	1.50838	1.01e-05
RNA transcription	Os05g0106000	Hypothetical conserved gene.	13.48	20.33	0.59279	1.50816	0.000630449
RNA transcription	Os04g0661800	MED7 family protein.	17.41	26.17	0.587998	1.50316	0.00316917
RNA transcription	Os06g0343100	Similar to predicted protein.	3.82	5.73	0.584963	1.5	0.000118098
RNA transcription	Os03g0695400	Ankyrin repeat containing protein.	0.2	2.58	3.6893	12.9	0.00171703
RNA transcription	Os11g0146200	Ankyrin repeat domain containing protein.	0.99	3.31	1.74133	3.34343	0.000111766
RNA transcription	Os02g0316900	B-block binding subunit of TFIIIC domain containing protein.	2.73	4.9	0.843881	1.79487	1.44e-05
RNA transcription	Os11g0126900	NAC-domain protein, Drought tolerance	1.51	4.11	1.44459	2.72185	0.0007769
RNA transcription	Os10g0369600	Similar to GRAS transcription factor (Fragment).	8.49	13.31	0.648674	1.56773	0.00748051
RNA transcription	Os05g0206200	Similar to Myb-like DNA-binding domain containing protein.	2.03	4.56	1.16755	2.24631	0.00545397
RNA transcription	Os02g0702100	Similar to transcription factor GT-3b.	3.75	10.02	1.41792	2.672	0.00277129
RNA transcription	Os02g0162733	Similar to WD-40 repeat family protein / beige-related.	8.93	22.81	1.35293	2.55431	3.82e-07
RNA transcription	Os03g0744675	Similar to WD-40 repeat family protein / beige-related.	2.45	7.81	1.67254	3.18776	1.93e-15
RNA transcription	Os04g0555600	Similar to WD-40 repeat family protein / beige-related.	3.23	9.65	1.57899	2.98762	2.68e-19
RNA transcription	Os08g0324300	Transcriptional factor B3 family protein.	0.21	1.45	2.78759	6.90476	0.000928452
RNA transcription	Os01g0185400	WD40 repeat domain containing protein.	10.32	70.93	2.78095	6.87306	2.21e-141
RNA transcription	Os06g0131100	WD40/YVTN repeat-like domain containing protein.	3.43	5.99	0.804347	1.74636	0.000368873
RNA transcription	Os03g0304400	Zinc finger, RING/FYVE/PHD-type domain containing protein.	4.97	8.25	0.731148	1.65996	2.84e-06
RNA transcription	Os09g0243200	Zinc finger, RING/FYVE/PHD-type domain containing protein.	0.01	2.7	8.07682	270	0.000876453
Secondary metabolism	Os08g0112300	Transferase domain containing protein.	0.01	5.07	8.98584	507	7.89e-16
Secondary metabolism	Os03g0184550	Similar to Dihydroflavonol-4-reductase.	0.01	3.98	8.63662	398	2.76e-09
Secondary metabolism	Os05g0366600	Similar to Hydroxyisourate hydrolase.	0.01	3.59	8.48784	359	6.21e-15
Secondary metabolism	Os05g0527000	UDP-glucuronosyl/UDP-glucosyltransferase family protein.	0.01	1.44	7.16993	144	0.000124528
Secondary metabolism	Os04g0319700	Similar to Glucosyltransferase (Fragment).	0.01	1.18	6.88264	118	0.000876569
Secondary metabolism	Os05g0526900	UDP-glucuronosyl/UDP-glucosyltransferase family protein.	0.01	1.05	6.71425	105	0.000876916
Secondary metabolism	Os04g0674800	Similar to CEL1=CELLULASE 1 (Fragment).	0.01	0.75	6.22882	75	0.00166535
Secondary metabolism	Os05g0215300	UDP-glucuronosyl/UDP-glucosyltransferase family protein.	0.18	8.07	5.4865	44.8333	1.71e-22
Secondary metabolism	Os01g0638000	UDP-glucuronosyl/UDP-glucosyltransferase family protein.	3.13	122.89	5.29506	39.262	0
Secondary metabolism	Os04g0612700	Similar to Cinnamyl alcohol dehydrogenase (EC 1.1.1.195).	2.03	69.73	5.10223	34.3498	1.18e-153
Secondary metabolism	Os09g0511600	Glycoside hydrolase, family 1 protein.	16.34	284.94	4.12418	17.4382	0
Secondary metabolism	Os03g0841600	UDP-glucuronosyl/UDP-glucosyltransferase family protein.	0.19	3.2	4.074	16.8421	3.38e-07
Secondary metabolism	Os07g0241500	UDP-glucuronosyl/UDP-glucosyltransferase family protein.	0.92	15.37	4.06234	16.7065	2.13e-36
Secondary metabolism	Os01g0734800	UDP-glucuronosyl/UDP-glucosyltransferase family protein.	2.77	41.61	3.90897	15.0217	3.89e-106
Secondary metabolism	Os09g0518200	UDP-glucuronosyl/UDP-glucosyltransferase family protein.	3.09	40.5	3.71224	13.1068	3.64e-95
Secondary metabolism	Os01g0176100	UDP-glucuronosyl/UDP-glucosyltransferase family protein.	0.2	2.03	3.34341	10.15	0.000435432
Secondary metabolism	Os01g0736100	UDP-glucuronosyl/UDP-glucosyltransferase family protein.	1.83	15.63	3.0944	8.54098	4.16e-31
Secondary metabolism	Os02g0484200	Transferase family protein.	2.08	15.94	2.938	7.66346	1.45e-31
Secondary metabolism	Os06g0651000	Similar to Helminthosporium carbonum susceptibility1.	1.72	11.92	2.7929	6.93023	1.65e-17
Secondary metabolism	Os04g0513900	Glycoside hydrolase, family 1 protein.	0.66	4.39	2.73368	6.65152	0.000126483
Secondary metabolism	Os01g0179600	UDP-glucuronosyl/UDP-glucosyltransferase family protein.	37.21	241.96	2.70101	6.50255	0
Secondary metabolism	Os02g0258900	Similar to CNX2 (COFACTOR OF NITRATE REDUCTASE AND XANTHINE DEHYDROGENASE 2); catalytic.	0.63	3.86	2.61518	6.12698	9.47e-08
Secondary metabolism	Os02g0168100	Similar to 4-hydroxyphenylpyruvate dioxygenase.	18.55	109.39	2.55999	5.89704	5.05e-100
Secondary metabolism	Os01g0597800	UDP-glucuronosyl/UDP-glucosyltransferase family protein.	19.46	113.88	2.54893	5.852	6.48e-210
Secondary metabolism	Os01g0176000	UDP-glucuronosyl/UDP-glucosyltransferase family protein.	1.89	10.53	2.47805	5.57143	1.55e-17
Secondary metabolism	Os12g0111900	GCN5-like 1 domain containing protein.	1.19	6.52	2.45391	5.47899	0.00726047
Secondary metabolism	Os01g0869400	Similar to Anthocyanidin 5,3-O-glucosyltransferase.	1.47	7.88	2.42238	5.36054	2.33e-10
Secondary metabolism	Os02g0483800	Transferase domain containing protein.	0.6	2.92	2.28293	4.86667	0.000243576
Secondary metabolism	Os04g0565200	Similar to Cis-zeatin O-glucosyltransferase 1 (EC 2.4.1.215) (cisZOG1).	5.59	24.63	2.1395	4.40608	2.69e-33
Secondary metabolism	Os03g0664800	Acyl-CoA N-acyltransferase domain containing protein.	1.06	4.34	2.03363	4.09434	0.00261078
Secondary metabolism	Os02g0486500	Hypothetical conserved gene.	2.31	9.18	1.9906	3.97403	1.56e-06
Secondary metabolism	Os01g0854000	Similar to AER.	0.64	2.54	1.98868	3.96875	0.000223104
Secondary metabolism	Os02g0203300	Similar to UDP-glycosyltransferase UGT75E3.	3.24	12.59	1.95821	3.8858	2e-13
Secondary metabolism	Os12g0442800	Similar to Sulfite oxidase (EC 1.8.3.1) (Moco containig protein AtMCP) (At-SO) (AtSOX).	2.71	10.22	1.91503	3.77122	1.85e-10
Secondary metabolism	Os01g0686300	UDP-glucuronosyl/UDP-glucosyltransferase family protein.	0.96	3.62	1.91488	3.77083	4.6e-05
Secondary metabolism	Os02g0188000	UDP-glucuronosyl/UDP-glucosyltransferase family protein.	4.88	17.2	1.81746	3.52459	1.86e-17
Secondary metabolism	Os01g0105800	Similar to Iron sulfur assembly protein 1.	1.64	5.6	1.77173	3.41463	0.00200119
Secondary metabolism	Os05g0515500	Similar to O-methyltransferase ZRP4 (EC 2.1.1.-) (OMT).	0.77	2.6	1.75558	3.37662	0.00881999
Secondary metabolism	Os11g0145200	UDP-glucuronosyl/UDP-glucosyltransferase family protein.	3.3	10.75	1.7038	3.25758	4.89e-10
Secondary metabolism	Os02g0485000	Transferase domain containing protein.	2.07	6.49	1.64859	3.13527	0.000474513
Secondary metabolism	Os03g0794200	Similar to N-acetyltransferase.	3.76	11.06	1.55655	2.94149	0.000243677
Secondary metabolism	Os04g0111225	Bifunctional 3-phosphoadenosine 5-phosphosulfate synthetase	5.71	16.79	1.55604	2.94046	2.16e-05
Secondary metabolism	Os06g0103200	Transferase family protein.	2.04	5.91	1.53459	2.89706	1.87e-05
Secondary metabolism	Os01g0110400	Similar to Acetyl-CoA C-acetyltransferase.	22.74	64.06	1.49419	2.81706	3.19e-46
Secondary metabolism	Os01g0736300	Similar to anthocyanidin 5,3-O-glucosyltransferase.	3.46	9.39	1.44035	2.71387	1.67e-07
Secondary metabolism	Os01g0176200	UDP-glucuronosyl/UDP-glucosyltransferase family protein.	2.2	5.89	1.42076	2.67727	6.27e-05
Secondary metabolism	Os11g0644800	Similar to Tyrosine/nicotianamine aminotransferases family protein, expressed.	3.39	8.6	1.34305	2.53687	2.01e-05
Secondary metabolism	Os11g0552000	Similar to Tyrosine/nicotianamine aminotransferases family protein.	1.15	2.88	1.32443	2.50435	0.00103557
Secondary metabolism	Os01g0772500	Glycosyl transferase, family 14 protein.	5.28	12.91	1.28988	2.44508	5.1e-08
Secondary metabolism	Os05g0503300	Similar to ferredoxin-sulfite reductase precursor.	25.41	62.11	1.28943	2.44431	3.45e-43
Secondary metabolism	Os12g0507000	Similar to CNX2 (COFACTOR OF NITRATE REDUCTASE AND XANTHINE DEHYDROGENASE 2); catalytic.	4.76	11.25	1.24089	2.36345	1.2e-07
Secondary metabolism	Os06g0653000	Similar to Glossy1 homolog (Fragment).	43.09	97.24	1.1742	2.25667	1.62e-69
Secondary metabolism	Os06g0152400	Similar to Hexaprenyldihydroxybenzoate methyltransferase, mitochondrial precursor (EC 2.1.1.114) (Dihydroxyhexaprenylbenzoate methyltransferase) (3,4- dihydroxy-5-hexaprenylbenzoate methyltransferase) (DHHB methyltransferase) (DHHB-MT) (DHHB-MTase).	3.76	8.44	1.16651	2.24468	3.18e-05
Secondary metabolism	Os02g0621300	Fatty acid hydroxylase domain containing protein.	42.87	93.84	1.13023	2.18894	3.48e-70
Secondary metabolism	Os06g0207000	Fumble domain containing protein.	27.79	60.08	1.11232	2.16193	2.21e-47
Secondary metabolism	Os01g0736400	Pyridoxal phosphate-dependent transferase, major region, subdomain 1 domain containing protein.	4.13	8.82	1.09464	2.13559	1.96e-07
Secondary metabolism	Os04g0206700	UDP-glucuronosyl/UDP-glucosyltransferase family protein.	11.85	25.17	1.08682	2.12405	1.31e-12
Secondary metabolism	Os06g0145600	Transferase family protein.	2.4	4.83	1.00899	2.0125	0.00835611
Secondary metabolism	Os05g0151300	Rubber elongation factor family protein.	115.73	231.5	1.00025	2.00035	7.36e-66
Secondary metabolism	Os06g0472200	Similar to Isoflavone reductase.	5.66	11.25	0.991051	1.98763	0.000425647
Secondary metabolism	Os06g0325500	Pantothenate kinase 4	16.39	32.49	0.98718	1.98231	6.56e-14
Secondary metabolism	Os01g0796400	Similar to 3-hydroxybutyryl-CoA dehydrogenase.	12.55	24.58	0.969798	1.95857	1.82e-08
Secondary metabolism	Os03g0219500	Similar to Uv-induced protein uvi31.	6.78	13.26	0.967724	1.95575	0.00717003
Secondary metabolism	Os07g0585600	Similar to N-acetyl-glutamate synthase.	3.35	6.48	0.951833	1.93433	0.00149163
Secondary metabolism	Os09g0245500	Isopenicillin N synthase domain containing protein.	6.8	12.64	0.89439	1.85882	0.000524515
Secondary metabolism	Os09g0531900	Conserved hypothetical protein.	34.79	64.51	0.89085	1.85427	1.83e-33
Secondary metabolism	Os05g0499600	UDP-glucuronosyl/UDP-glucosyltransferase family protein.	5	9.27	0.890641	1.854	0.000739985
Secondary metabolism	Os01g0356500	Thiamin pyrophosphokinase, eukaryotic domain containing protein.	3.81	7.01	0.879623	1.8399	0.00423926
Secondary metabolism	Os04g0217900	Similar to TRAF-type zinc finger family protein.	3.12	5.58	0.838719	1.78846	1.19e-05
Secondary metabolism	Os10g0122000	UDP-glucuronosyl/UDP-glucosyltransferase family protein.	7.28	12.92	0.827596	1.77473	0.000314612
Secondary metabolism	Os02g0483500	Transferase family protein.	140.01	239.04	0.771722	1.70731	8.69e-66
Secondary metabolism	Os05g0387800	Acyl-CoA N-acyltransferase domain containing protein.	4.98	8.45	0.762806	1.69679	0.0031683
Secondary metabolism	Os10g0100700	Vitamin B6 biosynthesis protein family protein.	6.68	11.26	0.753287	1.68563	0.00879215
Secondary metabolism	Os11g0182200	Similar to anthranilate N-benzoyltransferase protein 1.	63.23	105.85	0.74334	1.67405	6.84e-23
Secondary metabolism	Os09g0252100	Similar to Acetyl-CoA acetyltransferase, cytosolic 1.	43.36	72.53	0.742213	1.67274	1.66e-18
Secondary metabolism	Os07g0509800	Similar to adenosine 5'-phosphosulfate reductase 2.	5.51	9.13	0.728563	1.65699	0.00142871
Secondary metabolism	Os03g0568900	Similar to Purple acid phosphatase.	18.69	30.94	0.727207	1.65543	3.92e-08
Secondary metabolism	Os12g0138800	Six-bladed beta-propeller, TolB-like domain containing protein.	3.91	6.47	0.726597	1.65473	0.000636202
Secondary metabolism	Os06g0658900	Similar to homogentisate phytyltransferase VTE2-1.	11.54	19.02	0.720874	1.64818	3.84e-05
Secondary metabolism	Os01g0875500	Beta-galactosidase precursor	22.86	37.19	0.702089	1.62686	7.05e-16
Secondary metabolism	Os11g0683500	Glycoside hydrolase, family 1 protein.	5.14	8.25	0.682626	1.60506	0.00062208
Secondary metabolism	Os01g0188100	Isopenicillin N synthase family protein.	16.55	26.22	0.663836	1.58429	4.42e-05
Secondary metabolism	Os01g0976600	Similar to Methlytransferase, UbiE/COQ5 family.	12.45	19.46	0.644366	1.56305	0.000888021
Secondary metabolism	Os12g0124400	Exostosin-like family protein.	7.5	11.25	0.584963	1.5	0.00686127
Secondary metabolism	Os06g0594600	BAHD acyltransferase, Glucuronoarabinoxylan modification in grass cell wall	1.88	13.62	2.85692	7.24468	1.81e-25
Secondary metabolism	Os01g0961200	Cystathionine beta-synthase, core domain containing protein.	3.43	5.91	0.78495	1.72303	0.00916147
Secondary metabolism	Os10g0370500	Glycoside hydrolase, catalytic core domain containing protein.	200.47	549.17	1.45387	2.73941	0
Secondary metabolism	Os02g0511600	Glycosyl transferase, family 31 protein.	14.5	34.72	1.25971	2.39448	9.22e-09
Secondary metabolism	Os03g0793100	Glycosyl transferase, family 43 protein.	9.24	15.24	0.721898	1.64935	0.00115199
Secondary metabolism	Os01g0119000	Glycosyltransferase AER61, uncharacterized domain containing protein.	23.1	34.66	0.585379	1.50043	4.97e-06
Secondary metabolism	Os01g0956200	Glycosyltransferase AER61, uncharacterized domain containing protein.	32.98	62.52	0.922726	1.89569	1.76e-25
Secondary metabolism	Os02g0330200	Glycosyltransferase AER61, uncharacterized domain containing protein.	16.62	26.89	0.694149	1.61793	2.61e-08
Signalling transduction	Os06g0225000	Similar to NTGB3 (Fragment).	0.01	5.18	9.01681	518	6.09e-07
Signalling transduction	Os04g0655400	Protein kinase domain containing protein	0.01	2.65	8.04985	265	1.71e-05
Signalling transduction	Os11g0569800	Protein kinase, catalytic domain domain containing protein.	0.01	1.4	7.12928	140	1.81e-10
Signalling transduction	Os04g0584100	Serine/threonine protein kinase domain containing protein.	0.01	1.18	6.88264	118	0.00596546
Signalling transduction	Os01g0780600	Similar to Transposon protein Mutator sub-class.	0.01	0.72	6.16993	72	0.00166556
Signalling transduction	Os08g0136700	Protein of unknown function DUF26 domain containing protein.	8.59	568.65	6.04874	66.1991	0
Signalling transduction	Os07g0550500	Hypothetical conserved gene.	0.05	3.08	5.94486	61.6	7.17e-16
Signalling transduction	Os08g0136800	Protein of unknown function DUF26 domain containing protein.	7.06	406.48	5.84737	57.5751	0
Signalling transduction	Os06g0600301	Similar to GTP-binding nuclear protein Ran1B (Fragment).	0.68	34.01	5.64428	50.0147	2.14e-39
Signalling transduction	Os08g0136500	Protein of unknown function DUF26 domain containing protein.	4.96	92.05	4.21401	18.5585	3.71e-164
Signalling transduction	Os03g0643250	Similar to Hydrolase-like protein.	0.64	11.83	4.20823	18.4844	2.22e-16
Signalling transduction	Os05g0104700	Leucine-rich repeat, N-terminal domain containing protein.	5.07	74.79	3.88279	14.7515	1.27e-172
Signalling transduction	Os02g0154000	Protein kinase, core domain containing protein.	0.05	0.67	3.74416	13.4	0.00171619
Signalling transduction	Os08g0558100	EF hand domain containing protein.	4.63	55.1	3.57297	11.9006	3.4e-79
Signalling transduction	Os08g0136300	Cysteine-rich repeat secretory protein 55 precursor	205.93	2157.71	3.38928	10.4779	0
Signalling transduction	Os11g0490200	Protein kinase, catalytic domain domain containing protein.	0.09	0.93	3.36923	10.3333	0.000246233
Signalling transduction	Os01g0114100	Similar to Protein kinase RLK17.	2.04	19.98	3.29192	9.79412	3.45e-55
Signalling transduction	Os10g0389000	Centrin.	0.99	9.03	3.18923	9.12121	1.2e-11
Signalling transduction	Os11g0172300	Hypothetical protein.	0.09	0.76	3.078	8.44444	0.00231404
Signalling transduction	Os07g0541400	Similar to Receptor protein kinase.	0.25	2.07	3.04963	8.28	4.65e-06
Signalling transduction	Os12g0608700	Gnk2-homologous domain domain containing protein.	0.47	3.86	3.03787	8.21277	0.00231349
Signalling transduction	Os07g0645200	Similar to FAT domain-containing protein.	2.48	19.93	3.00653	8.03629	4.46e-47
Signalling transduction	Os09g0572900	Similar to Dynamin-related protein 1E (Dynamin-like protein E) (Dynamin-like protein 4) (Dynamin-like protein DLP2).	6.92	52.2	2.91521	7.54335	1.01e-127
Signalling transduction	Os07g0133000	Similar to lectin-like receptor kinase 7.	0.33	2.41	2.8685	7.30303	1.92e-06
Signalling transduction	Os02g0215500	Protein kinase, catalytic domain domain containing protein.	1.33	9.25	2.79803	6.95489	9.51e-37
Signalling transduction	Os07g0271000	Similar to GDP dissociation inhibitor protein OsGDI1.	1.24	8.58	2.79064	6.91935	2.17e-16
Signalling transduction	Os04g0655300	Protein kinase, core domain containing protein.	0.98	5.61	2.51715	5.72449	6.83e-14
Signalling transduction	Os06g0586150	Protein kinase, catalytic domain domain containing protein.	0.13	0.73	2.48938	5.61538	0.00440338
Signalling transduction	Os05g0534400	Similar to Calcineurin B-like protein 4 (SALT OVERLY SENSITIVE 3 protein).	1.1	6.08	2.46657	5.52727	1.68e-06
Signalling transduction	Os09g0570100	Hypothetical conserved gene.	0.68	3.61	2.40839	5.30882	8.35e-05
Signalling transduction	Os08g0342300	BR receptor kinase, Brassinosteroid (BR) perception in the root	0.68	3.51	2.36786	5.16176	1.26e-11
Signalling transduction	Os06g0685300	Similar to predicted protein.	1.53	7.88	2.36466	5.15033	3.28e-14
Signalling transduction	Os02g0832400	Similar to Callose synthase 1 catalytic subunit.	10.59	46.2	2.12519	4.36261	1.28e-102
Signalling transduction	Os06g0126250	Similar to predicted protein.	0.46	1.91	2.05387	4.15217	0.000373992
Signalling transduction	Os03g0258000	Similar to Resistance protein candidate (Fragment).	0.41	1.7	2.05184	4.14634	0.00261108
Signalling transduction	Os08g0360300	Calmodulin binding protein-like domain containing protein.	0.69	2.72	1.97894	3.94203	0.00155647
Signalling transduction	Os06g0241100	Protein kinase, core domain containing protein.	1.66	6.35	1.93557	3.8253	7.67e-08
Signalling transduction	Os11g0172150	Similar to Leucine Rich Repeat family protein, expressed.	0.86	3.18	1.88662	3.69767	5.07e-07
Signalling transduction	Os06g0575000	Similar to D-mannose binding lectin family protein.	1.1	3.98	1.85526	3.61818	0.00130726
Signalling transduction	Os07g0541800	Similar to KI domain interacting kinase 1.	1.99	7.2	1.85523	3.61809	2.47e-10
Signalling transduction	Os04g0477000	BTB/POZ fold domain containing protein.	0.6	2.13	1.82782	3.55	0.00130742
Signalling transduction	Os09g0483100	EF-Hand type domain containing protein.	15.77	54.05	1.77711	3.42739	5.78e-21
Signalling transduction	Os11g0568800	Leucine-rich repeat, typical subtype domain containing protein.	0.96	3.18	1.72792	3.3125	1.07e-05
Signalling transduction	Os10g0142600	Protein kinase, catalytic domain domain containing protein.	1.27	4.2	1.72556	3.30709	0.000139001
Signalling transduction	Os11g0514500	Sorghum bicolor leucine-rich repeat-containing extracellular glycoprotein precursor.	3.04	9.98	1.71497	3.28289	3.65e-06
Signalling transduction	Os06g0274300	Similar to BRASSINOSTEROID INSENSITIVE 1-associated receptor kinase 1.	1.31	4.19	1.67738	3.19847	0.0077817
Signalling transduction	Os07g0534700	Serine/threonine protein kinase-related domain containing protein.	4.85	15.01	1.62987	3.09485	1.54e-18
Signalling transduction	Os04g0659300	Receptor-like protein, Root development, Salt stress response, Regulation of iron acquisition	136.68	416.02	1.60585	3.04375	1.97e-205
Signalling transduction	Os11g0664500	Hypothetical conserved gene.	1.66	4.93	1.5704	2.96988	2.51e-06
Signalling transduction	Os06g0602500	Serine/threonine protein kinase-related domain containing protein.	2.38	6.89	1.53354	2.89496	1.14e-09
Signalling transduction	Os03g0138000	Conserved hypothetical protein.	2.82	8.06	1.51508	2.85816	5.01e-11
Signalling transduction	Os09g0309200	Calmodulin binding protein-like family protein.	1.9	5.38	1.50161	2.83158	8e-05
Signalling transduction	Os02g0709800	RabGAP/TBC domain containing protein.	15.01	42.45	1.49984	2.82811	1.95e-52
Signalling transduction	Os12g0249900	Protein kinase, core domain containing protein.	10.04	27.52	1.45472	2.74104	2.53e-30
Signalling transduction	Os02g0211800	Hypothetical conserved gene.	0.65	1.77	1.44524	2.72308	0.00325007
Signalling transduction	Os08g0343000	Hypothetical conserved gene.	3.34	8.86	1.40746	2.65269	2.63e-08
Signalling transduction	Os04g0420600	Serine/threonine-protein kinase receptor precursor	0.82	2.16	1.39734	2.63415	0.00466752
Signalling transduction	Os02g0822900	Hypothetical conserved gene.	1.87	4.87	1.38088	2.60428	7.35e-07
Signalling transduction	Os04g0470100	Similar to Small GTP binding protein Rab2.	11.04	28.57	1.37176	2.58786	2.91e-12
Signalling transduction	Os07g0537600	Hypothetical conserved gene.	6.01	15.33	1.35092	2.55075	2.86e-14
Signalling transduction	Os03g0181600	Similar to GATA transcription factor 25 (ZIM-like 2 protein).	1.85	4.58	1.30782	2.47568	4.39e-06
Signalling transduction	Os03g0317000	Similar to High-glucose-regulated protein 8-like.	7.39	18.29	1.30741	2.47497	4.44e-28
Signalling transduction	Os05g0563100	Similar to GTP binding / GTPase.	6.88	16.84	1.29141	2.44767	6.2e-06
Signalling transduction	Os03g0191400	Similar to ras-related protein Rab-6A.	5.96	14.52	1.28466	2.43624	5.23e-06
Signalling transduction	Os07g0564750	Conserved hypothetical protein.	6.89	16.78	1.28417	2.43541	0.000267755
Signalling transduction	Os02g0105500	IQ calmodulin-binding region domain containing protein.	78.31	187.61	1.26047	2.39573	4.74e-104
Signalling transduction	Os08g0307400	Similar to Phosphatidylinositol 3-kinase 1.	1.58	3.73	1.23925	2.36076	3.67e-06
Signalling transduction	Os11g0118500	Similar to protein binding / signal transducer.	3.04	7.17	1.2379	2.35855	1.23e-05
Signalling transduction	Os05g0105600	YT521-B-like protein family protein.	3.47	8.11	1.22477	2.33718	1.66e-07
Signalling transduction	Os11g0569500	Similar to Receptor kinase-like protein.	8.34	19.06	1.19243	2.28537	1.05e-22
Signalling transduction	Os05g0257100	Similar to SHR5-receptor-like kinase (Fragment).	9.49	21.62	1.18789	2.27819	1.06e-12
Signalling transduction	Os05g0197300	IQ calmodulin-binding region domain containing protein.	2.06	4.67	1.18078	2.26699	0.000843516
Signalling transduction	Os06g0247800	Non-protein coding transcript.	29.37	66.44	1.17771	2.26217	5.29e-71
Signalling transduction	Os02g0756600	Similar to Phi-1 protein.	11.3	25.53	1.17587	2.25929	3.11e-10
Signalling transduction	Os11g0153400	Similar to Rac GTPase activating protein 3 (Fragment).	13.58	30.67	1.17534	2.25847	3.36e-22
Signalling transduction	Os10g0200000	Similar to Protein kinase domain containing protein, expressed.	1.97	4.44	1.17236	2.25381	0.0021702
Signalling transduction	Os11g0173500	Leucine-rich repeat, typical subtype domain containing protein.	1.45	3.23	1.15548	2.22759	0.00594364
Signalling transduction	Os07g0486500	RhoGAP domain containing protein.	3.01	6.7	1.1544	2.22591	0.000208143
Signalling transduction	Os04g0129300	YT521-B-like protein family protein.	1.93	4.28	1.14901	2.21762	0.000574348
Signalling transduction	Os03g0802300	Hypothetical conserved gene.	9.59	21.25	1.14786	2.21585	7.68e-17
Signalling transduction	Os09g0567400	Similar to Histidine-containing phosphotransfer protein.	36.78	81.08	1.14042	2.20446	8.97e-25
Signalling transduction	Os08g0148300	Conserved hypothetical protein.	3.87	8.46	1.12832	2.18605	0.000167011
Signalling transduction	Os04g0608800	YT521-B	7.61	16.61	1.12608	2.18265	9.44e-16
Signalling transduction	Os01g0668901	Protein kinase, catalytic domain domain containing protein.	1.46	3.17	1.11851	2.17123	0.00368324
Signalling transduction	Os07g0563800	Similar to ARF GAP-like zinc finger-containing protein ZIGA3.	140.75	300.22	1.09289	2.133	5.09e-108
Signalling transduction	Os06g0199800	cAMP-type GPCR family protein.	9.13	19.32	1.08141	2.1161	7.72e-08
Signalling transduction	Os10g0103800	Inositol 1, 3, 4-trisphosphate 56-kinase family protein.	3.21	6.79	1.08084	2.11526	0.00084375
Signalling transduction	Os05g0341300	Similar to guanine nucleotide-binding protein alpha-1 subunit.	3.24	6.85	1.08011	2.1142	3.56e-06
Signalling transduction	Os02g0210700	Protein kinase, core domain containing protein.	1.24	2.61	1.07371	2.10484	0.00162043
Signalling transduction	Os04g0548400	Protein kinase, core domain containing protein.	6.18	12.91	1.06281	2.089	0.00275958
Signalling transduction	Os03g0205700	Photoreceptor-interacting protein-like.	21.41	44.63	1.05973	2.08454	6.83e-31
Signalling transduction	Os09g0483300	EF hand domain containing protein.	6.9	14.35	1.05638	2.07971	0.00171309
Signalling transduction	Os09g0306700	Phytochrome and flowering time 1 protein.	16.92	34.86	1.04284	2.06028	1.87e-28
Signalling transduction	Os02g0573200	Similar to Cryptochrome 1.	1.72	3.52	1.03317	2.04651	0.00217046
Signalling transduction	Os05g0574500	Similar to GTP-binding nuclear protein Ran1B (Fragment).	240.17	488.91	1.02551	2.03568	1.88e-126
Signalling transduction	Os03g0228800	Similar to LRK1 protein.	9.35	18.94	1.0184	2.02567	1.67e-16
Signalling transduction	Os10g0572300	Similar to Protein lap4.	5.27	10.67	1.01769	2.02467	0.000164717
Signalling transduction	Os08g0376300	Similar to Leucine-rich receptor-like protein kinase.	2.63	5.32	1.01636	2.02281	3.38e-05
Signalling transduction	Os06g0690200	Serine/threonine protein kinase-related domain containing protein.	1.77	3.58	1.01621	2.0226	0.00897695
Signalling transduction	Os12g0583500	Conserved hypothetical protein.	11.59	23.3	1.00745	2.01035	8.13e-18
Signalling transduction	Os07g0141100	Protein kinase, core domain containing protein.	2.94	5.9	1.0049	2.0068	0.00701062
Signalling transduction	Os05g0162500	Protein kinase-like domain containing protein.	6.9	13.79	0.998954	1.99855	8.56e-05
Signalling transduction	Os12g0618300	Similar to GTP binding protein.	6.76	13.4	0.987138	1.98225	6.62e-07
Signalling transduction	Os09g0483500	EF-Hand type domain containing protein.	148.47	291.3	0.972334	1.96201	3.05e-51
Signalling transduction	Os12g0560300	Similar to NTGB2 (Fragment).	15.44	30.29	0.972169	1.96179	3.08e-07
Signalling transduction	Os07g0107800	Hypothetical conserved gene.	4.11	8.01	0.962664	1.94891	2.71e-07
Signalling transduction	Os10g0539600	Similar to Calcium-dependent protein kinase 3.	8.06	15.61	0.953619	1.93672	5.37e-08
[truncated: 1,451 more rows]
[truncated: 1 more columns]

## Sheet: DOWN
Supplement table 3 The list of differentially expression genes in GO function.
			FPKM
GO function	gene id	Description	SUB	SUB-TIBA	log2.Ratio.TIBA.Etoh.	FC	FDR
Amino acid metabolism	Os12g0623900	Similar to Methionine synthase 2 enzyme.	280.95	187.3	-0.584963	0.666667	3.08e-16
Amino acid metabolism	Os05g0573700	Similar to Ketol-acid reductoisomerase.	103.24	67.86	-0.605369	0.657303	4.6e-13
Amino acid metabolism	Os07g0108300	Similar to Alanine aminotransferase.	28.78	18.74	-0.618946	0.651147	2.25e-05
Amino acid metabolism	Os02g0749300	Similar to Shikimate kinase, chloroplast precursor (EC 2.7.1.71).	15.88	10.19	-0.640057	0.641688	0.00300023
Amino acid metabolism	Os01g0764400	Similar to Chorismate mutase, chloroplast precursor (EC 5.4.99.5) (CM-1).	16.05	9.96	-0.688356	0.620561	0.00219045
Amino acid metabolism	Os10g0517500	Cys/Met metabolism, pyridoxal phosphate-dependent enzyme domain containing protein.	24.77	15.31	-0.69412	0.618086	2.64e-06
Amino acid metabolism	Os04g0550500	Similar to N-acetyl glutamate kinase 2.	15.14	9.33	-0.698416	0.616248	0.0019022
Amino acid metabolism	Os12g0625000	Similar to Cysteine synthase.	214.8	128.94	-0.736294	0.600279	1.64e-40
Amino acid metabolism	Os02g0440000	Pyridoxal-dependent decarboxylase protein	41.61	24.5	-0.764149	0.588801	9.79e-06
Amino acid metabolism	Os05g0541200	Similar to Lysine decarboxylase-like protein.	16.57	9.72	-0.769545	0.586602	0.00614133
Amino acid metabolism	Os03g0389700	Similar to Phospho-2-dehydro-3-deoxyheptonate aldolase 1, chloroplastic.	60.99	35.45	-0.782787	0.581243	1.07e-17
Amino acid metabolism	Os06g0708832	Similar to arogenate dehydrogenase.	43.5	25.13	-0.791605	0.577701	1.06e-10
Amino acid metabolism	Os03g0794500	Similar to Glutamate dehydrogenase (EC 1.4.1.3) (GDH).	84.94	48.65	-0.804004	0.572757	6.82e-25
Amino acid metabolism	Os04g0463500	Similar to Anthranilate synthase beta chain.	32.11	18.02	-0.833424	0.561196	4.56e-07
Amino acid metabolism	Os02g0436400	NAD(P)-binding domain containing protein.	32.38	17.5	-0.887748	0.540457	3.22e-09
Amino acid metabolism	Os07g0622200	Similar to M-160-u1_1 (Fragment).	145.53	78.08	-0.898292	0.536522	1.62e-59
Amino acid metabolism	Os09g0539100	Similar to 3-dehydroquinate synthase-like protein.	26.72	14.23	-0.908984	0.53256	6.18e-10
Amino acid metabolism	Os07g0300900	Similar to Lysine-sensitive aspartate kinase.	7.8	4.12	-0.92083	0.528205	0.000412253
Amino acid metabolism	Os04g0659100	Glutamine synthetase shoot isozyme, chloroplast precursor (EC 6.3.1.2) (Glutamate--ammonia ligase) (Clone lambda-GS31).	41.17	21.36	-0.946682	0.518824	1.44e-15
Amino acid metabolism	Os02g0657600	N-acetyl glutamate kinase 2.	11.02	5.59	-0.979204	0.50726	0.00105616
Amino acid metabolism	Os04g0623800	Similar to H0215F08.10 protein.	36.74	18.01	-1.02855	0.490201	4.28e-14
Amino acid metabolism	Os07g0483500	Similar to Phosphoribosyltransferase (Fragment).	38.08	18.53	-1.03917	0.486607	8.97e-34
Amino acid metabolism	Os10g0457600	Similar to Acetyl-CoA C-acyltransferase (3-ketoacyl-coa thiolase b) (EC 2.3.1.16) (Fragment).	73.43	35.18	-1.06161	0.479096	1.36e-36
Amino acid metabolism	Os10g0422200	Similar to Homocysteine S-methyltransferase 3 (EC 2.1.1.10) (S- methylmethionine:homocysteine methyltransferase 3) (SMM:Hcy S- methyltransferase 3) (ZmHMT-3).	6.11	2.79	-1.13091	0.456628	0.00345891
Amino acid metabolism	Os01g0814800	Similar to Cysteine synthase, chloroplast precursor (EC 2.5.1.47) (O-acetylserine sulfhydrylase) (O-acetylserine (Thiol)-lyase) (CSase B) (CS-B) (OAS-TL B).	5.68	2.37	-1.261	0.417254	0.000390529
Amino acid metabolism	Os10g0577700	CS domain containing protein.	11.27	4.63	-1.2834	0.410825	1.1e-06
Amino acid metabolism	Os03g0247900	F5O11.14 (ACR8).	16.35	6.05	-1.43428	0.370031	2.63e-13
Amino acid metabolism	Os06g0225800	Shikimate kinase domain containing protein.	8.57	3.09	-1.47169	0.36056	4.29e-08
Amino acid metabolism	Os01g0102600	Similar to shikimate kinase family protein.	11.08	3.98	-1.47712	0.359206	2.71e-06
Amino acid metabolism	Os01g0588900	Similar to carboxy-lyase.	24.25	8.54	-1.50568	0.352165	8.19e-14
Amino acid metabolism	Os04g0640600	Shikimate kinase	38.81	12.62	-1.62072	0.325174	1.58e-24
Amino acid metabolism	Os09g0498500	NAD-binding site containing protein.	5.92	1.87	-1.66256	0.315878	7.34e-05
Amino acid metabolism	Os03g0221200	Similar to Homocysteine S-methyltransferase 1 (EC 2.1.1.10) (S- methylmethionine:homocysteine methyltransferase 1) (SMM:Hcy S- methyltransferase 1) (ZmHMT-1).	4.12	1.25	-1.72072	0.303398	0.00021333
Amino acid metabolism	Os03g0118600	Similar to dihydrodipicolinate reductase.	5.14	1.43	-1.84575	0.27821	1.7e-05
Amino acid metabolism	Os04g0406600	Prephenate dehydratase domain containing protein.	99.55	22.21	-2.16421	0.223104	1.83e-127
Amino acid metabolism	Os01g0555800	Formylmethionine deformylase family protein.	6.33	1.26	-2.32878	0.199052	0.000162872
Amino acid metabolism	Os04g0447800	Glutamate decarboxylase (EC 4.1.1.15).	4.89	0.83	-2.55865	0.169734	1.02e-08
Amino acid metabolism	Os03g0291500	Asparagine synthetase, Biosynthesis of asparagine following the supply of ammonium	22.37	2.98	-2.90818	0.133214	1.32e-54
Amino acid metabolism	Os05g0591600	Similar to Carboxy-lyase.	9.59	0.82	-3.54784	0.0855057	2.81e-14
Amino acid metabolism	Os08g0465800	Similar to Glutamate decarboxylase.	30.15	2.46	-3.61543	0.081592	2.09e-72
Amino acid metabolism	Os06g0564700	Similar to Cysteine synthase (EC 4.2.99.8).	0.88	0.01	-6.45943	0.0113636	0.00738771
Amino acid metabolism	Os01g0238500	Similar to Branched-chain-amino-acid aminotransferase-like protein 3, chloroplast precursor.	1.23	0.01	-6.94251	0.00813008	0.00116896
Amino acid metabolism	Os01g0367100	NAD(P)-binding domain containing protein.	16.51	10.82	-0.60964	0.65536	0.00442412
Amino acid metabolism	Os02g0826200	NAD(P)-binding domain containing protein.	4.9	1.29	-1.92541	0.263265	0.00016729
Amino acid metabolism	Os05g0291700	NAD(P)-binding domain containing protein.	10.74	3.21	-1.74235	0.298883	5.4e-11
Amino acid metabolism	Os06g0704700	NAD(P)-binding domain containing protein.	2.39	0.62	-1.94667	0.259414	0.00041382
Amino acid metabolism	Os08g0553800	NAD(P)-binding domain containing protein.	8.03	4.03	-0.99462	0.501868	0.00153884
Biotic or abiotic stress	Os02g0255500	Similar to Extensin (Fragment).	26.11	17.35	-0.589667	0.664496	0.00264494
Biotic or abiotic stress	Os07g0687500	Similar to Isomerase.	23.64	15.62	-0.597836	0.660745	0.000854001
Biotic or abiotic stress	Os01g0831200	Ubiquitin domain containing protein.	22.53	14.63	-0.622918	0.649356	0.00128266
Biotic or abiotic stress	Os03g0243900	Similar to Thaumatin-like protein.	69.37	44.83	-0.629847	0.646245	6.08e-14
Biotic or abiotic stress	Os08g0500700	Similar to Heat shock protein 82.	114.27	73.82	-0.630363	0.646014	4.96e-41
Biotic or abiotic stress	Os05g0333500	Heat shock protein DnaJ family protein, Chloroplast development and differentiation	13.81	8.92	-0.630598	0.645909	0.000325143
Biotic or abiotic stress	Os05g0334000	Heat shock protein DnaJ family protein.	13.81	8.92	-0.630598	0.645909	0.000325096
Biotic or abiotic stress	Os02g0592400	Hypoxia induced protein conserved region family protein.	58.54	37.78	-0.6318	0.645371	5.68e-05
Biotic or abiotic stress	Os07g0192300	Heat shock protein DnaJ, N-terminal domain containing protein.	10.74	6.88	-0.642514	0.640596	0.00812832
Biotic or abiotic stress	Os05g0562300	Similar to DnaJ-like protein.	13.95	8.74	-0.67456	0.626523	0.00246465
Biotic or abiotic stress	Os03g0787300	Similar to DnaJ homolog.	99.08	62.03	-0.675628	0.62606	6.23e-20
Biotic or abiotic stress	Os02g0195800	Similar to Chaperone protein dnaJ 6 (AtJ6) (AtDjC6).	19.89	12.4	-0.681703	0.623429	0.000563428
Biotic or abiotic stress	Os02g0139100	Activator of Hsp90 ATPase, N-terminal domain containing protein.	15.48	9.65	-0.681805	0.623385	0.0061488
Biotic or abiotic stress	Os07g0617100	Plant disease resistance response protein family protein.	32.79	20.35	-0.688227	0.620616	0.00175056
Biotic or abiotic stress	Os01g0835500	Similar to Respiratory burst oxidase-like protein J.	26.62	16.19	-0.717408	0.608189	5.4e-08
Biotic or abiotic stress	Os04g0685400	Harpin-induced 1 domain containing protein.	201.31	121.96	-0.723011	0.605832	6.95e-30
Biotic or abiotic stress	Os06g0726100	Similar to Seed chitinase-c.	21.87	13.24	-0.72405	0.605396	0.000218205
Biotic or abiotic stress	Os09g0524800	Apoptosis regulator Bcl-2 protein, BAG domain containing protein.	65.76	39.79	-0.724804	0.605079	4.33e-19
Biotic or abiotic stress	Os09g0494200	Similar to Chitinase-like protein (EC 3.2.1.14).	156.69	94.45	-0.73029	0.602783	6.72e-30
Biotic or abiotic stress	Os04g0685300	Harpin-induced 1 domain containing protein.	647.26	381.18	-0.763873	0.588913	7.6e-113
Biotic or abiotic stress	Os06g0513050	Conserved hypothetical protein.	63.5	37.35	-0.765648	0.588189	2.77e-06
Biotic or abiotic stress	Os05g0277500	Similar to Germin-like protein subfamily 2 member 4 precursor.	26.23	15.25	-0.782409	0.581395	0.000276632
Biotic or abiotic stress	Os02g0526400	Similar to ATP-dependent Clp protease ATP-binding subunit.	9.85	5.72	-0.784109	0.580711	5.39e-05
Biotic or abiotic stress	Os08g0405700	Similar to Copper chaperone homolog CCH.	15.18	8.8	-0.786596	0.57971	0.00202837
Biotic or abiotic stress	Os01g0883200	Conserved hypothetical protein.	17.92	10.27	-0.803134	0.573103	7.14e-05
Biotic or abiotic stress	Os05g0582000	Plant Basic Secretory Protein domain containing protein.	19.64	11.2	-0.810296	0.570265	0.000111012
Biotic or abiotic stress	Os03g0276500	Similar to Heat shock protein 70.	354.6	202.14	-0.810838	0.570051	2.94e-139
Biotic or abiotic stress	Os06g0691200	Similar to Thaumatin-like protein precursor.	52.73	30.01	-0.813181	0.569126	6.43e-11
Biotic or abiotic stress	Os02g0202200	SPX domain-containing protein, Pi-dependent inhibition of phosphate starvation responses	10.92	5.96	-0.873589	0.545788	0.00161531
Biotic or abiotic stress	Os09g0474300	Similar to Heat-shock protein precursor.	18.7	10.1	-0.888683	0.540107	1.13e-11
Biotic or abiotic stress	Os07g0614300	Similar to Von Willebrand factor type A domain containing protein, expressed.	8.55	4.61	-0.891158	0.539181	0.00389708
Biotic or abiotic stress	Os02g0741100	Similar to Chaperone protein dnaJ 16 (Protein ARG1-LIKE1) (AtARL1) (AtJ16) (AtDjB16).	28.74	15.49	-0.891723	0.53897	4.47e-12
Biotic or abiotic stress	Os10g0542900	Similar to chitinase.	13.31	7.13	-0.900537	0.535687	0.00114167
Biotic or abiotic stress	Os08g0129200	Similar to Cold shock protein-1.	210.58	112.77	-0.900985	0.535521	1.37e-42
Biotic or abiotic stress	Os11g0351555	Similar to A.thaliana gene induced upon wounding stress.	64.89	34.65	-0.905141	0.533981	1.99e-19
Biotic or abiotic stress	Os01g0226300	Reticulon family protein.	98.33	52.17	-0.914411	0.53056	1.34e-17
Biotic or abiotic stress	Os07g0107300	Plant disease resistance response protein family protein.	60.52	31.07	-0.96189	0.513384	8.84e-14
Biotic or abiotic stress	Os02g0605900	Similar to Chitinase (EC 3.2.1.14) A.	48.85	24.92	-0.971054	0.510133	1.21e-11
Biotic or abiotic stress	Os02g0121100	Zinc finger, CCHC-type domain containing protein.	110.79	56.51	-0.97125	0.510064	6.27e-32
Biotic or abiotic stress	Os04g0465600	Bet v I allergen family protein.	202.34	103.06	-0.973297	0.509341	1.4e-35
Biotic or abiotic stress	Os03g0300600	Similar to Chaperone protein dnaJ.	48.15	24.5	-0.974754	0.508827	1.93e-12
Biotic or abiotic stress	Os11g0226933	NB-ARC domain containing protein.	43.19	21.82	-0.985046	0.50521	1.05e-21
Biotic or abiotic stress	Os03g0821100	Similar to Non-cell-autonomous heat shock cognate protein 70.	4.15	2.05	-1.01749	0.493976	0.0024938
Biotic or abiotic stress	Os02g0609200	Similar to Atozi1 (Fragment).	74.3	36.46	-1.02705	0.490713	4.7e-05
Biotic or abiotic stress	Os03g0277100	HSP20-like chaperone domain containing protein.	29.63	14.52	-1.02902	0.490044	3.12e-08
Biotic or abiotic stress	Os04g0640900	Expressed protein	15.39	7.4	-1.0564	0.480832	3.97e-10
Biotic or abiotic stress	Os04g0677300	Harpin-induced 1 domain containing protein.	7.86	3.76	-1.0638	0.478372	0.00395701
Biotic or abiotic stress	Os01g0239100	Heat shock protein DnaJ family protein.	32.65	15.49	-1.07575	0.474426	1.17e-48
Biotic or abiotic stress	Os03g0861700	Similar to predicted protein.	13.9	6.4	-1.11894	0.460432	0.000261018
Biotic or abiotic stress	Os11g0213700	Leucine-rich repeat, typical subtype containing protein.	9.8	4.51	-1.11965	0.460204	1.04e-08
Biotic or abiotic stress	Os09g0530000	Rhodanese-like domain containing protein.	10.55	4.85	-1.12119	0.459716	0.00042133
Biotic or abiotic stress	Os08g0464000	Activator of Hsp90 ATPase homologue 1-like family protein.	29.2	13.39	-1.12481	0.458562	4.1e-11
Biotic or abiotic stress	Os12g0586000	Similar to Disease resistance protein ADR1 (Activated disease resistance protein 1).	44.41	20.33	-1.12727	0.45778	2.5e-26
Biotic or abiotic stress	Os01g0879200	Plant disease resistance response protein domain containing protein.	7.67	3.48	-1.14014	0.453716	0.00988477
Biotic or abiotic stress	Os05g0303000	Similar to Chloroplast heat shock protein 70.	53.23	23.85	-1.15825	0.448056	9.27e-27
Biotic or abiotic stress	Os11g0227700	Similar to Non-TIR-NBS-LRR type resistance protein.	9	4.02	-1.16273	0.446667	1.46e-16
Biotic or abiotic stress	Os01g0875300	Similar to Universal stress protein family protein.	28.93	12.64	-1.19457	0.436917	1.8e-09
Biotic or abiotic stress	Os02g0582600	Heavy metal transport/detoxification protein domain containing protein.	8.67	3.76	-1.2053	0.433679	0.000640801
Biotic or abiotic stress	Os01g0135900	LMW heat shock protein.	17.84	7.67	-1.21782	0.429933	1.21e-05
Biotic or abiotic stress	Os03g0299600	Wound-induced protein, Wun1 domain containing protein.	361.85	154.81	-1.22489	0.427829	1.31e-146
Biotic or abiotic stress	Os01g0875700	Heat shock protein DnaJ family protein.	56.41	24	-1.23292	0.425456	3.26e-26
Biotic or abiotic stress	Os04g0619900	ATBAG1	15.24	6.44	-1.24273	0.422572	2.96e-06
Biotic or abiotic stress	Os02g0584800	Heavy metal transport/detoxification protein domain containing protein.	72.84	30.71	-1.24602	0.421609	2.18e-18
Biotic or abiotic stress	Os02g0584700	Heavy metal transport/detoxification protein domain containing protein.	95.22	39.66	-1.26358	0.416509	1.17e-21
Biotic or abiotic stress	Os04g0416700	Harpin-induced 1 domain containing protein.	211.09	87.82	-1.26524	0.416031	5.23e-79
Biotic or abiotic stress	Os01g0615200	Transferase family protein.	18.47	7.64	-1.27354	0.413644	1.93e-11
Biotic or abiotic stress	Os02g0585200	Heavy metal transport/detoxification protein domain containing protein.	12.87	5.29	-1.28267	0.411033	0.000243551
Biotic or abiotic stress	Os03g0159900	Hypothetical conserved gene.	27.84	11.25	-1.30723	0.404095	1.15e-09
Biotic or abiotic stress	Os02g0506600	Heat shock protein DnaJ, cysteine-rich domain domain containing protein.	24.95	9.85	-1.34084	0.39479	5.32e-06
Biotic or abiotic stress	Os10g0191300	Similar to PR-1a pathogenesis related protein (Hv-1a) precursor.	30.29	11.49	-1.39846	0.379333	3.26e-09
Biotic or abiotic stress	Os11g0229300	Similar to NBS-LRR-like protein.	15.52	5.87	-1.4027	0.378222	1.4e-13
Biotic or abiotic stress	Os09g0571200	C2 domain containing protein.	143.3	51.89	-1.46551	0.362107	4.55e-63
Biotic or abiotic stress	Os02g0729400	Similar to Extracellular calcium sensing receptor.	28.62	10.29	-1.47578	0.359539	2.13e-15
Biotic or abiotic stress	Os01g0672400	Drought induced 19 family protein.	96.22	34.54	-1.47807	0.358969	2.77e-52
Biotic or abiotic stress	Os01g0601651	Plant disease resistance response protein domain containing protein.	5.2	1.86	-1.48321	0.357692	2.16e-05
Biotic or abiotic stress	Os06g0126500	Ubiquitin domain containing protein.	118.13	41.26	-1.51756	0.349276	2.07e-100
Biotic or abiotic stress	Os04g0626400	OsCHL Chloroplastic lipocalin	11.47	3.93	-1.54526	0.342633	1.65e-07
Biotic or abiotic stress	Os01g0249800	Heavy metal-associated domain, HMA domain containing protein.	12.88	4.23	-1.6064	0.328416	0.000162415
Biotic or abiotic stress	Os10g0469700	Leucine-rich repeat, typical subtype containing protein.	7.64	2.47	-1.62906	0.323298	8.5e-08
Biotic or abiotic stress	Os07g0150100	Protein of unknown function DUF221 domain containing protein.	98.2	30.96	-1.66532	0.315275	1.05e-146
Biotic or abiotic stress	Os11g0106700	Similar to Ferritin 1, chloroplast precursor (EC 1.16.3.1) (ZmFer1).	21.32	6.6	-1.69167	0.309568	5.82e-15
Biotic or abiotic stress	Os01g0889800	Rhodanese-like domain containing protein.	10.25	3.16	-1.69763	0.308293	4.54e-08
Biotic or abiotic stress	Os03g0804500	Similar to Germin-like protein subfamily T member 1 precursor.	13.64	4.19	-1.70282	0.307185	4.8e-07
Biotic or abiotic stress	Os09g0272900	Hypothetical conserved gene.	5.8	1.78	-1.70418	0.306897	5.27e-08
Biotic or abiotic stress	Os01g0896500	Similar to predicted protein.	7.18	2.18	-1.71966	0.303621	1.5e-08
Biotic or abiotic stress	Os07g0125201	Allergen V5/Tpx-1 related family protein.	17.45	5.28	-1.72462	0.302579	3.42e-07
Biotic or abiotic stress	Os07g0126100	Allergen V5/Tpx-1 related family protein.	17.45	5.28	-1.72462	0.302579	3.42e-07
Biotic or abiotic stress	Os07g0126500	Allergen V5/Tpx-1 related family protein.	17.45	5.28	-1.72462	0.302579	3.42e-07
Biotic or abiotic stress	Os02g0538700	Harpin-induced 1 domain containing protein.	75.01	22.34	-1.74745	0.297827	1.88e-45
Biotic or abiotic stress	Os02g0575500	Similar to ATATH13.	12.69	3.56	-1.83374	0.280536	3.1e-15
Biotic or abiotic stress	Os06g0514800	Conserved hypothetical protein.	23.26	6.29	-1.88672	0.270421	4.71e-09
Biotic or abiotic stress	Os06g0693100	NB-ARC domain containing protein.	1.35	0.36	-1.90689	0.266667	0.00249862
Biotic or abiotic stress	Os12g0628600	Similar to Thaumatin-like pathogenesis-related protein 3 precursor.	11.93	3.15	-1.92117	0.26404	1.77e-06
Biotic or abiotic stress	Os02g0596000	Similar to predicted protein.	10.08	2.55	-1.98293	0.252976	1.04e-05
Biotic or abiotic stress	Os06g0514100	Conserved hypothetical protein.	22.14	5.55	-1.9961	0.250678	4.89e-09
Biotic or abiotic stress	Os07g0124900	Allergen V5/Tpx-1 related family protein.	333.46	77.51	-2.10506	0.232442	2.82e-182
Biotic or abiotic stress	Os07g0125500	Allergen V5/Tpx-1 related family protein.	333.46	77.51	-2.10506	0.232442	2.79e-182
Biotic or abiotic stress	Os07g0126301	Allergen V5/Tpx-1 related family protein.	333.46	77.51	-2.10506	0.232442	2.8e-182
Biotic or abiotic stress	Os01g0249200	Similar to Nectarin 1 precursor (EC 1.15.1.1) (Superoxide dismutase [Mn]).	58.65	13.51	-2.1181	0.23035	1.57e-45
Biotic or abiotic stress	Os12g0106000	Similar to Ferritin 1, chloroplast precursor (EC 1.16.3.1) (ZmFer1).	26.89	5.59	-2.26615	0.207884	2.03e-25
Biotic or abiotic stress	Os07g0636800	Plant disease resistance response protein family protein.	11.23	2.29	-2.29394	0.203918	2.51e-08
Biotic or abiotic stress	Os08g0231400	Germin-like protein 8-12, Disease resistance	43.49	8.71	-2.31994	0.200276	4.49e-36
Biotic or abiotic stress	Os03g0809000	Plant disease resistance response protein family protein.	2.81	0.54	-2.37954	0.192171	0.00991711
Biotic or abiotic stress	Os03g0406100	SPX domain-containing protein, Negative regulation of phosphate signaling, Pi homeostasis	2.32	0.42	-2.46566	0.181034	0.00615069
Biotic or abiotic stress	Os04g0667600	Heavy metal transport/detoxification protein domain containing protein.	159.09	28.73	-2.46921	0.18059	7.36e-107
Biotic or abiotic stress	Os01g0660200	Acidic class III chitinase OsChib3a precursor (Chitinase) (EC 3.2.1.14).	85.37	15.29	-2.48114	0.179103	3.34e-95
Biotic or abiotic stress	Os10g0147200	Similar to Thaumatin-like protein.	94.55	16.18	-2.54687	0.171126	6.06e-57
Biotic or abiotic stress	Os08g0189600	Germin-like protein 8-7, Disease resistance	37.02	6.31	-2.55259	0.170448	6.52e-34
Biotic or abiotic stress	Os03g0293100	Conserved hypothetical protein.	17.24	2.9	-2.57163	0.168213	6.55e-16
Biotic or abiotic stress	Os03g0781700	Reticulon family protein.	18.68	2.98	-2.64811	0.159529	5.54e-20
Biotic or abiotic stress	Os01g0158400	Galactose-binding like domain containing protein.	3.66	0.54	-2.76081	0.147541	0.000835037
Biotic or abiotic stress	Os03g0289400	Rhodanese-like domain containing protein.	6.86	0.97	-2.82215	0.141399	4.49e-05
Biotic or abiotic stress	Os11g0229500	Similar to NBS-LRR protein (Fragment).	2.54	0.34	-2.90122	0.133858	6.46e-09
Biotic or abiotic stress	Os11g0178800	Plant disease resistance response protein family protein.	43.59	5.8	-2.90987	0.133058	5.72e-35
Biotic or abiotic stress	Os01g0248300	Similar to Pathogen-related protein.	4.96	0.65	-2.93183	0.131048	0.000295827
Biotic or abiotic stress	Os05g0136900	Transferase family protein.	7.47	0.97	-2.94505	0.129853	1.46e-14
Biotic or abiotic stress	Os01g0687400	Similar to Chitinase (EC 3.2.1.14).	15.04	1.95	-2.94726	0.129654	9.66e-20
Biotic or abiotic stress	Os04g0469000	Heavy metal transport/detoxification protein domain containing protein.	181.67	22.82	-2.99295	0.125612	1.26e-137
Biotic or abiotic stress	Os01g0860500	Similar to Hevamine A precursor [Includes: Chitinase (EC 3.2.1.14); Lysozyme (EC 3.2.1.17)].	43.58	5.29	-3.04233	0.121386	1.7e-58
Biotic or abiotic stress	Os01g0291500	Transferase family protein.	73.18	8.06	-3.1826	0.110139	4.5e-138
Biotic or abiotic stress	Os04g0672600	Leucine-rich repeat, N-terminal domain containing protein.	1.12	0.12	-3.22239	0.107143	0.000235781
Biotic or abiotic stress	Os09g0279400	Rhodanese-like domain containing protein.	6.63	0.67	-3.30678	0.101056	1.02e-09
Biotic or abiotic stress	Os07g0129200	Similar to Pathogenesis-related protein PR1a.	30.67	3.03	-3.33944	0.0987936	9.23e-24
Biotic or abiotic stress	Os11g0645400	Plant disease resistance response protein family protein.	30.42	2.98	-3.35164	0.0979619	3.71e-29
Biotic or abiotic stress	Os07g0129300	Similar to PR1a protein.	101.97	9.3	-3.45477	0.0912033	1.32e-108
Biotic or abiotic stress	Os07g0107100	Plant disease resistance response protein family protein.	2.22	0.19	-3.54649	0.0855856	0.00714561
Biotic or abiotic stress	Os01g0269800	NB-ARC domain containing protein.	1.08	0.09	-3.58496	0.0833333	0.00410718
Biotic or abiotic stress	Os10g0129200	Legume lectins beta domain containing protein	4.16	0.33	-3.65605	0.0793269	1.27e-05
Biotic or abiotic stress	Os10g0503300	Similar to 10-deacetylbaccatin III 10-O-acetyltransferase.	7.84	0.62	-3.66051	0.0790816	0.00410857
Biotic or abiotic stress	Os02g0818900	Heavy metal transport/detoxification protein domain containing protein.	1.78	0.14	-3.66838	0.0786517	0.00410579
Biotic or abiotic stress	Os05g0278500	Transferase family protein.	3.93	0.3	-3.71149	0.0763359	1.14e-08
Biotic or abiotic stress	Os04g0464100	Heavy metal transport/detoxification protein domain containing protein.	29.35	2.22	-3.72473	0.0756388	4.48e-31
Biotic or abiotic stress	Os06g0302000	Similar to BURP domain-containing protein 11.	1.2	0.09	-3.73697	0.075	0.00234737
Biotic or abiotic stress	Os06g0169900	Similar to GOS9 protein.	4.74	0.35	-3.75946	0.0738397	3.97e-06
Biotic or abiotic stress	Os08g0189300	Germin-like protein 8-4, Disease resistance	2.71	0.17	-3.99469	0.0627306	0.000749955
Biotic or abiotic stress	Os05g0217800	Similar to BURP domain-containing protein 2.	160.31	9.42	-4.08899	0.0587611	1.48e-261
Biotic or abiotic stress	Os08g0460000	Similar to Germin-like protein 1 precursor.	56.54	3.14	-4.17044	0.0555359	5.04e-77
Biotic or abiotic stress	Os04g0111100	RP1	0.93	0.05	-4.21723	0.0537634	3.96e-05
Biotic or abiotic stress	Os01g0287600	Similar to Chitinase 10.	3.14	0.15	-4.38773	0.0477707	2.17e-05
Biotic or abiotic stress	Os01g0173600	Glyoxalase/bleomycin resistance protein/dioxygenase domain containing protein.	3.25	0.15	-4.43741	0.0461538	2.17e-05
Biotic or abiotic stress	Os02g0575700	CPuORF19 - conserved peptide uORF-containing transcript	0.5	0.01	-5.64386	0.02	0.00737529
Biotic or abiotic stress	Os11g0170900	Similar to BURP domain-containing protein 17.	12.26	0.22	-5.80031	0.0179445	2.7e-45
Biotic or abiotic stress	Os06g0131300	Arginine decarboxylase, Chilling stress response	169.8	101.12	-0.747768	0.595524	4.34e-79
Biotic or abiotic stress	Os03g0125100	Beta-carotene hydroxylase, Drought and oxidative stress resistance	10.53	5.46	-0.947533	0.518519	0.00180032
Biotic or abiotic stress	Os08g0526400	Defence response, Rin4 domain containing protein.	46.06	25.75	-0.838942	0.559053	2.02e-11
Biotic or abiotic stress	Os09g0482400	Similar to Heat shock protein 81-3.	53.99	35.13	-0.619989	0.650676	0.0002534
Biotic or abiotic stress	Os03g0822800	Similar to heat shock protein DnaJ, N-terminal.	4.53	1.18	-1.94072	0.260486	0.000173502
Biotic or abiotic stress	Os03g0300400	Pathogen-related protein (JIOsPR10).	33.27	9.73	-1.77371	0.292456	1.9e-17
Biotic or abiotic stress	Os01g0132000	Similar to Wound-induced protease inhibitor (WIP1).	127.1	49.97	-1.34683	0.393155	1.11e-27
Biotic or abiotic stress	Os02g0818000	Similar to Brown planthopper-induced resistance protein 1.	28.02	17.88	-0.64811	0.638116	0.000726737
Biotic or abiotic stress	Os05g0178300	Similar to Cadmium tolerant 1.	113.86	28.5	-1.99823	0.250307	8.15e-42
Biotic or abiotic stress	Os03g0353400	Similar to Early response to dehydration 15-like protein.	632.81	342.61	-0.885205	0.541411	4.62e-127
Biotic or abiotic stress	Os01g0348800	Similar to Salt-stress induced protein (Salt protein).	333.58	83.8	-1.99301	0.251214	3.61e-134
Biotic or abiotic stress	Os03g0701200	Similar to Sugar-starvation induced protein (Fragment).	122.49	53.46	-1.19613	0.436444	5.2e-46
Biotic or abiotic stress	Os04g0692600	Staygreen protein domain containing protein.	25.63	10.31	-1.31379	0.402263	5.93e-12
Carbohydrate metabolism	Os03g0832600	Similar to Galactokinase (EC 2.7.1.6) (Galactose kinase).	22.27	14.72	-0.597324	0.660979	4.09e-05
Carbohydrate metabolism	Os04g0306400	Ribose 5-phosphate isomerase family protein.	69.16	45.69	-0.598059	0.660642	6.62e-09
Carbohydrate metabolism	Os02g0815500	Alcohol dehydrogenase class III (EC 1.1.1.1) (Glutathione-dependent formaldehyde dehydrogenase) (EC 1.2.1.1) (FDH) (FALDH) (GSH-FDH).	95.83	62.78	-0.610172	0.655118	1.24e-14
Carbohydrate metabolism	Os03g0266200	Similar to Enolase (EC 4.2.1.11) (Fragment).	18.69	11.82	-0.661037	0.632424	0.00276532
Carbohydrate metabolism	Os08g0547100	6-phosphogluconolactonase domain containing protein.	16.96	10.71	-0.663178	0.631486	0.00104505
Carbohydrate metabolism	Os08g0113100	Kinase, pfkB family	540.07	338.54	-0.67382	0.626845	1.37e-88
Carbohydrate metabolism	Os12g0409000	Similar to Serine hydroxymethyltransferase.	29.58	18.47	-0.679438	0.624408	4.61e-08
Carbohydrate metabolism	Os02g0790500	Similar to trehalose-6-phosphate synthase.	63.68	39.72	-0.680975	0.623744	8.68e-15
Carbohydrate metabolism	Os05g0456300	Oxidoreductase, aldo/keto reductase family protein	32.75	20.27	-0.692149	0.618931	4.33e-06
Carbohydrate metabolism	Os08g0556200	Similar to Dihydroneopterin aldolase.	24.3	15.02	-0.694072	0.618107	0.0098316
Carbohydrate metabolism	Os02g0647900	Similar to aldehyde dehydrogenase 3B1.	42.86	26.27	-0.706216	0.612926	2.42e-10
Carbohydrate metabolism	Os07g0627000	Plastidial disproportionating enzyme1, alpha-1,4-D-glucanotransferase, Storage starch synthesis in rice endosperm	11.39	6.94	-0.71476	0.609306	0.000559967
Carbohydrate metabolism	Os01g0105900	Carbohydrate/purine kinase domain containing protein.	35.46	21.51	-0.721185	0.606599	1.93e-08
Carbohydrate metabolism	Os01g0742300	3-hydroxyacid dehydrogenase/reductase domain containing protein.	14.73	8.91	-0.72526	0.604888	0.00361194
Carbohydrate metabolism	Os03g0815200	Similar to Methylenetetrahydrofolate reductase (Fragment).	89.25	53.35	-0.742364	0.597759	1.99e-29
Carbohydrate metabolism	Os11g0455800	Similar to Serine hydroxymethyltransferase.	389.08	232.3	-0.744078	0.597049	1.27e-61
Carbohydrate metabolism	Os04g0413500	Cell-wall invertase, Carbon partitioning during early grain filling	43.14	25.68	-0.748381	0.595271	2.87e-14
Carbohydrate metabolism	Os01g0851000	Carbohydrate/purine kinase domain containing protein.	5.82	3.38	-0.783996	0.580756	0.0069228
Carbohydrate metabolism	Os04g0540600	Aldehyde dehydrogenase domain containing protein.	11.45	6.58	-0.799188	0.574672	9.67e-05
Carbohydrate metabolism	Os03g0602600	Similar to predicted protein.	7.12	4.08	-0.803308	0.573034	0.00232998
Carbohydrate metabolism	Os02g0106100	Similar to Fructosyltransferase.	383.19	214.2	-0.839101	0.558992	4.25e-173
Carbohydrate metabolism	Os05g0156700	Similar to Dihydrolipoyl dehydrogenase.	28.15	15.51	-0.859936	0.550977	1.52e-06
Carbohydrate metabolism	Os09g0327300	Similar to Plastid 5,10-methylene-tetrahydrofolate dehydrogenase (Fragment).	10.22	5.53	-0.886044	0.541096	0.0014677
Carbohydrate metabolism	Os03g0164700	Carbohydrate/purine kinase domain containing protein.	6.4	3.46	-0.8873	0.540625	0.0052843
Carbohydrate metabolism	Os02g0744700	Similar to Soluble starch synthase 2-2, chloroplastic/amyloplastic.	15.89	8.54	-0.895811	0.537445	1.32e-06
Carbohydrate metabolism	Os01g0591000	Aldehyde/histidinol dehydrogenase domain containing protein.	6.61	3.53	-0.904982	0.534039	0.00497772
Carbohydrate metabolism	Os06g0561000	Similar to Myo-inositol oxygenase.	178.38	93.67	-0.929295	0.525115	3.53e-50
Carbohydrate metabolism	Os08g0524100	Similar to Type II inositol-1,4,5-trisphosphate 5-phosphatase 12 (EC 3.1.3.36) (At5PTase12) (FRAGILE FIBER3 protein).	10.9	5.7	-0.935294	0.522936	9.69e-10
Carbohydrate metabolism	Os08g0445700	Similar to Trehalose-6-phosphate synthase.	22.39	10.98	-1.02798	0.490397	2.14e-17
Carbohydrate metabolism	Os07g0176900	Similar to ribose-5-phosphate isomerase.	35.61	17.39	-1.03402	0.488346	2.62e-09
Carbohydrate metabolism	Os01g0533500	Similar to Callose synthase 1 catalytic subunit.	4.77	2.21	-1.10994	0.463312	0.00188875
Carbohydrate metabolism	Os10g0573000	Similar to Carbohydrate kinase-like protein.	6.05	2.8	-1.11151	0.46281	0.00076449
Carbohydrate metabolism	Os01g0723400	Similar to Malic enzyme.	184.32	85	-1.11668	0.461155	3.91e-96
Carbohydrate metabolism	Os03g0386500	Similar to Trehalose-6-phosphate phosphatase.	38.22	17.1	-1.16033	0.44741	1.28e-18
Carbohydrate metabolism	Os08g0345800	Similar to Isoform 2 of Glucose-1-phosphate adenylyltransferase small subunit, chloroplastic/amyloplastic.	54.82	24.29	-1.17434	0.443086	6.57e-20
Carbohydrate metabolism	Os05g0150800	Similar to C-1-tetrahydrofolate synthase, cytoplasmic.	33.96	14.88	-1.19046	0.438163	7.33e-13
Carbohydrate metabolism	Os04g0662700	Similar to GTP cyclohydrolase 1 isoform TaA.	9.98	4.35	-1.19802	0.435872	1.75e-05
Carbohydrate metabolism	Os01g0742500	Similar to Hexokinase.	20.78	8.8	-1.23962	0.423484	3.28e-16
Carbohydrate metabolism	Os09g0255000	Similar to Cell wall invertase (EC 3.2.1.26).	12.81	5.42	-1.24091	0.423107	2.81e-10
Carbohydrate metabolism	Os06g0367100	Similar to starch branching enzyme III.	6.34	2.58	-1.29711	0.40694	0.00166271
Carbohydrate metabolism	Os10g0555100	Similar to DNA chromosome 4, ESSA I CONTIG fragment NO. 6 (Glucosyltransferase like protein).	46.43	18.28	-1.34479	0.393711	4.13e-37
Carbohydrate metabolism	Os03g0781400	Similar to ribose-5-phosphate isomerase.	5.13	2.01	-1.35176	0.391813	0.00231417
Carbohydrate metabolism	Os08g0562100	Similar to Sorghum chloroplast CM3 malate dehydrogenase (NADP) (Fragment).	17.13	6.66	-1.36293	0.388792	5.93e-12
Carbohydrate metabolism	Os02g0637700	Similar to Alcohol dehydrogenase 1.	7.31	2.8	-1.38444	0.383037	0.000131518
Carbohydrate metabolism	Os09g0567366	Similar to Aldo-keto reductase/ oxidoreductase.	20.45	7.81	-1.38871	0.381907	3.19e-09
Carbohydrate metabolism	Os01g0660300	Similar to Pyruvate kinase.	29.41	11.23	-1.38895	0.381843	4.49e-18
Carbohydrate metabolism	Os07g0412100	Granule-bound starch synthase 2, Starch biosynthesis	6.93	2.64	-1.39232	0.380952	3.8e-07
Carbohydrate metabolism	Os12g0616900	Similar to Pyruvate dehydrogenase E1 beta subunit (Fragment).	34.03	12.77	-1.41405	0.375257	5.96e-21
Carbohydrate metabolism	Os03g0808900	Similar to Seed imbibition protein (Fragment).	3.63	1.3	-1.48146	0.358127	2.71e-05
Carbohydrate metabolism	Os02g0562700	Similar to Gamma hydroxybutyrate dehydrogenase (EC 1.1.1.61).	13.87	4.79	-1.53387	0.34535	1.07e-08
Carbohydrate metabolism	Os03g0611200	Aldo/keto reductase family protein.	28.89	9.7	-1.57451	0.335756	1.27e-23
Carbohydrate metabolism	Os10g0465900	Similar to Kinase, pfkB family protein.	4.23	1.42	-1.57477	0.335697	0.000389452
Carbohydrate metabolism	Os04g0447600	Similar to NADPH-dependent codeinone reductase (EC 1.1.1.247).	28.81	9.64	-1.57946	0.334606	1.99e-17
Carbohydrate metabolism	Os03g0351300	Similar to beta-amylase.	47.88	15.82	-1.59767	0.330409	1.06e-39
Carbohydrate metabolism	Os11g0693800	Similar to ATP-citrate synthase.	3.52	1.15	-1.61394	0.326705	0.00113457
Carbohydrate metabolism	Os05g0532600	Similar to Hexokinase.	9.08	2.94	-1.62688	0.323789	0.00113472
Carbohydrate metabolism	Os07g0624600	Similar to Trehalose-6-phosphate phosphatase.	3.24	1.01	-1.68164	0.311728	0.00202746
Carbohydrate metabolism	Os07g0687900	WSI76 protein induced by water stress.	3.5	1.09	-1.68303	0.311429	0.00202722
Carbohydrate metabolism	Os12g0446900	Similar to bifunctional dihydrofolate reductase-thymidylate synthase.	2.33	0.69	-1.75566	0.296137	0.00219863
Carbohydrate metabolism	Os10g0159800	Similar to Alcohol dehydrogenase 2.	31.55	9.04	-1.80325	0.286529	1.81e-25
Carbohydrate metabolism	Os01g0332100	Similar to Invertase.	50.95	14.02	-1.8616	0.275172	1.27e-53
Carbohydrate metabolism	Os02g0661100	Similar to Trehalose-phosphate phosphatase.	124.48	31.62	-1.977	0.254017	7.56e-150
Carbohydrate metabolism	Os03g0412800	Similar to Glucose-6-phosphate dehydrogenase precursor.	2.61	0.65	-2.00554	0.249042	0.000425737
Carbohydrate metabolism	Os07g0630800	Similar to Nodule-enhanced malate dehydrogenase.	3.37	0.81	-2.05675	0.240356	0.0010169
Carbohydrate metabolism	Os03g0184300	Glycosyl transferase, family 8 protein.	1.78	0.42	-2.08342	0.235955	0.00165917
Carbohydrate metabolism	Os09g0369400	Similar to predicted protein.	50.23	10.16	-2.30565	0.20227	6.53e-65
Carbohydrate metabolism	Os03g0189600	Similar to Alcohol dehydrogenase.	3.94	0.77	-2.35527	0.195431	2.51e-05
Carbohydrate metabolism	Os10g0114300	Similar to NADPH-dependent codeinone reductase (EC 1.1.1.247).	3.94	0.74	-2.4126	0.187817	6.11e-05
Carbohydrate metabolism	Os03g0141200	Similar to Beta-amylase PCT-BMYI (EC 3.2.1.2).	144.87	26.21	-2.46657	0.180921	1.19e-270
Carbohydrate metabolism	Os09g0419200	Similar to Cinnamoyl-CoA reductase.	2.25	0.36	-2.64386	0.16	0.00230193
Carbohydrate metabolism	Os08g0441500	Similar to cinnamoyl CoA reductase.	18.64	2.98	-2.64502	0.159871	1.77e-26
Carbohydrate metabolism	Os09g0503000	Alcohol dehydrogenase superfamily, zinc-containing protein.	6.46	1.02	-2.66297	0.157895	0.000214881
Carbohydrate metabolism	Os09g0127300	NAD(P)-binding domain containing protein.	11.81	1.71	-2.78794	0.144793	4.61e-20
Carbohydrate metabolism	Os01g0170000	Raffinose synthase family protein.	24.95	1.77	-3.81722	0.0709419	6.84e-42
Carbohydrate metabolism	Os11g0210600	Similar to Alcohol dehydrogenase (Fragment).	7.95	0.47	-4.08022	0.0591195	3.78e-15
Carbohydrate metabolism	Os03g0316200	Similar to Galactinol synthase (Fragment).	17.13	0.98	-4.1276	0.0572096	3.48e-35
Carbohydrate metabolism	Os03g0735000	Similar to Glucose-1-phosphate adenylyltransferase.	1.49	0.07	-4.41181	0.0469799	7.18e-05
Carbohydrate metabolism	Os08g0277200	Similar to Cinnamoyl-CoA reductase (EC 1.2.1.44).	1.68	0.01	-7.39232	0.00595238	9.46e-05
Carbohydrate metabolism	Os10g0113900	Similar to NADPH-dependent codeinone reductase (EC 1.1.1.247).	5.09	0.01	-8.99152	0.00196464	1.11e-12
Carbohydrate metabolism	Os04g0635700	Aldehyde dehydrogenase, conserved site domain containing protein.	14.82	5.95	-1.31658	0.401484	1.21e-05
Carbohydrate metabolism	Os03g0748300	Aldose 1-epimerase family protein.	3.19	0.53	-2.58949	0.166144	5.41e-05
Cell wall metabolism	Os07g0208500	Cellulose synthase domain containing protein.	394.43	262.14	-0.589432	0.664605	2.87e-17
Cell wall metabolism	Os01g0880200	Glycosyl transferase	66.95	44.47	-0.590252	0.664227	9.95e-14
Cell wall metabolism	Os03g0788600	FAS1 domain domain containing protein.	75.93	50.03	-0.601877	0.658896	1.43e-15
Cell wall metabolism	Os08g0321000	FAS1 domain domain containing protein.	652.63	421.67	-0.630151	0.646109	1.41e-126
Cell wall metabolism	Os07g0194800	Similar to Galactosyltransferase/ transferase, transferring hexosyl groups.	16	10.29	-0.636829	0.643125	3.17e-05
Cell wall metabolism	Os09g0502200	Similar to Beta-1,3-glucanase (Fragment).	11.59	7.42	-0.643389	0.640207	0.00441008
Cell wall metabolism	Os03g0221500	Glycoside hydrolase, family 17 protein.	27.34	17.22	-0.666928	0.629846	1.94e-07
Cell wall metabolism	Os03g0757900	Similar to UDP-glucose 6-dehydrogenase (EC 1.1.1.22) (UDP-Glc dehydrogenase) (UDP-GlcDH) (UDPGDH).	459.7	287.46	-0.677331	0.625321	8.98e-114
Cell wall metabolism	Os07g0160600	FAS1 domain domain containing protein.	153.86	94.59	-0.701859	0.61478	2.98e-40
Cell wall metabolism	Os01g0860800	Glycoside hydrolase, family 17 protein.	72.08	44.26	-0.703596	0.61404	9.01e-17
Cell wall metabolism	Os10g0347000	X8 domain containing protein.	12.81	7.82	-0.71203	0.610461	0.0012614
Cell wall metabolism	Os01g0668100	Similar to Arabinogalactan-like protein.	497.27	299.16	-0.733112	0.601605	1.29e-74
Cell wall metabolism	Os08g0160500	Similar to Cellulose synthase-like CslF6.	274.28	162.99	-0.750866	0.594247	1.02e-155
Cell wall metabolism	Os05g0363200	UDP-glucuronic acid decarboxylase.	244.63	143.31	-0.771462	0.585823	8.31e-68
Cell wall metabolism	Os01g0945001	Similar to RECA3 (RECA HOMOLOG 3); DNA binding / DNA-dependent ATPase.	9.26	5.28	-0.810474	0.570194	0.00148868
Cell wall metabolism	Os10g0555600	Beta-expansin precursor.	174.73	98.95	-0.820356	0.566302	3.81e-39
Cell wall metabolism	Os06g0193200	Similar to Pectin methylesterase 8 (Fragment).	52.94	28.67	-0.884816	0.541556	9.44e-21
Cell wall metabolism	Os12g0443500	Similar to UDP-glucose 6-dehydrogenase (EC 1.1.1.22) (UDP-Glc dehydrogenase) (UDP-GlcDH) (UDPGDH).	167.97	89.32	-0.911148	0.531762	1.01e-66
Cell wall metabolism	Os09g0533200	Glycoside hydrolase, family 17 domain containing protein.	10.92	5.74	-0.92785	0.525641	0.00171531
Cell wall metabolism	Os09g0476800	FAS1 domain domain containing protein.	13.69	7.17	-0.933077	0.52374	0.000681944
Cell wall metabolism	Os05g0561600	Protein of unknown function DUF1421 domain containing protein.	57.27	29.94	-0.935705	0.522787	2.88e-27
Cell wall metabolism	Os02g0131400	Beta-D-glucan exohydrolase, isoenzyme ExoII (EC 3.2.1.58).	20.75	10.84	-0.936747	0.52241	7.1e-10
Cell wall metabolism	Os07g0168600	Similar to 3-glucanase.	10.76	5.6	-0.942179	0.520446	2.31e-05
Cell wall metabolism	Os07g0424400	Similar to Cellulose synthase-7.	142.45	73.17	-0.961131	0.513654	5.78e-49
Cell wall metabolism	Os01g0180000	Pistil-specific extensin-like protein family protein.	96.78	49.64	-0.963206	0.512916	4.88e-50
Cell wall metabolism	Os12g0555600	Cellulose synthase-like protein, Cell wall biosynthesis	10.74	5.48	-0.970746	0.510242	3.6e-11
Cell wall metabolism	Os03g0124900	Pectin lyase fold/virulence factor domain containing protein.	8.4	4.26	-0.979536	0.507143	0.000665606
Cell wall metabolism	Os10g0555900	Beta-expansin precursor.	766.79	385.42	-0.9924	0.502641	4.44e-243
Cell wall metabolism	Os08g0237000	Xyloglucan endotransglycosylase/hydrolase protein 8 precursor (EC 2.4.1.207) (End-xyloglucan transferase) (OsXTH8) (OsXRT5).	689.63	340.95	-1.01626	0.494396	1.48e-194
Cell wall metabolism	Os07g0551700	Similar to Cellulose synthase (Fragment).	4.63	2.28	-1.02198	0.492441	0.000250903
Cell wall metabolism	Os07g0252400	Similar to Cellulose synthase BoCesA7.	195.03	95.66	-1.02771	0.490489	1.44e-68
Cell wall metabolism	Os09g0422500	Similar to Cellulose synthase (Fragment).	9.28	4.49	-1.04741	0.483836	1.13e-09
Cell wall metabolism	Os07g0674100	Hypothetical conserved gene.	14.09	6.81	-1.04894	0.483322	2.89e-08
Cell wall metabolism	Os03g0227400	Similar to glucan endo-1,3-beta-glucosidase 7.	3.75	1.76	-1.09132	0.469333	0.00851071
Cell wall metabolism	Os09g0323000	Similar to UDP-D-glucose epimerase 2.	11.04	5.18	-1.09172	0.469203	3.72e-05
Cell wall metabolism	Os08g0380100	Similar to Polygalacturonase isoenzyme 1 beta subunit (Fragment).	102.43	46.81	-1.12975	0.456995	2.1e-67
Cell wall metabolism	Os03g0792800	Beta-1,3-glucanase-like protein.	91.86	41.33	-1.15225	0.449924	5.27e-51
Cell wall metabolism	Os02g0752200	Similar to Beta-D-xylosidase.	12.61	5.64	-1.1608	0.447264	4.15e-11
Cell wall metabolism	Os05g0563600	FAS1 domain domain containing protein.	1120.72	501.1	-1.16126	0.447123	0
Cell wall metabolism	Os05g0521600	Pectin lyase fold/virulence factor domain containing protein.	13.31	5.93	-1.16641	0.44553	2.03e-06
Cell wall metabolism	Os01g0947000	Similar to Beta-1,3-glucanase precursor.	37.38	16.53	-1.17718	0.442215	1.33e-26
Cell wall metabolism	Os10g0467800	CESA7 - cellulose synthase	15.51	6.82	-1.18536	0.439716	6.71e-13
Cell wall metabolism	Os07g0600700	X8 domain containing protein.	78.34	33.97	-1.20549	0.433623	8.56e-31
Cell wall metabolism	Os03g0795300	Similar to Extensin protein-like.	28.81	12.4	-1.21623	0.430406	3.13e-14
Cell wall metabolism	Os10g0542400	Expansin/Lol pI family protein.	23.73	9.99	-1.24816	0.420986	2.9e-09
Cell wall metabolism	Os08g0490600	FAS1 domain domain containing protein.	49.27	20.04	-1.29783	0.406738	9.93e-15
Cell wall metabolism	Os02g0275200	Hypothetical conserved gene.	19.67	7.76	-1.34187	0.394509	4.04e-15
Cell wall metabolism	Os01g0750300	CESA4 - cellulose synthase	15.63	5.99	-1.38369	0.383237	5.38e-16
Cell wall metabolism	Os01g0159200	Similar to Fasciclin-like protein FLA18.	23.13	8.83	-1.38928	0.381755	1.26e-07
Cell wall metabolism	Os03g0102700	Similar to Expansin-B7.	41.2	15.51	-1.40945	0.376456	3.2e-18
Cell wall metabolism	Os02g0616100	Similar to protein binding protein.	10.24	3.85	-1.41129	0.375977	1.7e-05
Cell wall metabolism	Os04g0530100	Similar to Beta-expansin 1 precursor (AtEXPB1) (At-EXPB1) (Ath-ExpBeta-1.5).	8.12	3.03	-1.42216	0.373153	1.32e-05
Cell wall metabolism	Os01g0663300	Similar to (1-4)-beta-mannan endohydrolase-like protein.	28.79	10.68	-1.43066	0.370962	3.67e-21
Cell wall metabolism	Os03g0803600	Glycosyl transferase, family 31 protein.	8.72	3.2	-1.44626	0.366972	0.00170978
Cell wall metabolism	Os07g0480800	Cellulase (EC 3.2.1.4).	91.98	33.5	-1.45716	0.36421	5.66e-64
Cell wall metabolism	Os03g0756300	X8 domain containing protein.	72.93	25.92	-1.49245	0.355409	2.04e-27
Cell wall metabolism	Os03g0280800	Similar to UDP-D-glucuronate decarboxylase.	3.28	1.15	-1.51206	0.35061	0.0035442
Cell wall metabolism	Os01g0636500	Similar to Polygalacturonase PG2.	12.04	4.13	-1.54362	0.343023	9.02e-12
Cell wall metabolism	Os06g0725300	Barwin-related endoglucanase domain containing protein.	9.52	3.22	-1.5639	0.338235	1.09e-06
Cell wall metabolism	Os01g0743200	Similar to Pectinesterase.	9.96	3.29	-1.59806	0.330321	1.26e-07
Cell wall metabolism	Os02g0744200	Alpha-expansin OsEXPA5.	34.88	11.31	-1.6248	0.324255	2.58e-26
Cell wall metabolism	Os04g0505200	Similar to Protein binding protein.	152.02	47.88	-1.66677	0.314959	1.52e-136
Cell wall metabolism	Os02g0658800	Beta-expansin.	190.02	59.15	-1.6837	0.311283	2.17e-143
Cell wall metabolism	Os05g0495900	Similar to Beta-1,3-glucanase precursor (Fragment).	3.74	1.13	-1.72672	0.302139	0.00135828
Cell wall metabolism	Os10g0555700	Beta-expansin.	4.23	1.25	-1.75873	0.295508	0.000904079
Cell wall metabolism	Os09g0482780	FAS1 domain domain containing protein.	23.07	6.74	-1.7752	0.292154	1.34e-12
Cell wall metabolism	Os04g0640700	Beta-D-xylosidase	81.32	20.33	-2	0.25	1.6e-115
Cell wall metabolism	Os09g0248100	FAS1 domain domain containing protein.	184.17	44.52	-2.04851	0.241733	1.63e-195
Cell wall metabolism	Os03g0828500	Similar to (1-4)-beta-mannan endohydrolase precursor (EC 3.2.1.78).	7.31	1.68	-2.12141	0.229822	4.94e-13
Cell wall metabolism	Os01g0713200	Similar to Beta-glucanase.	441.14	98.56	-2.16216	0.223421	0
Cell wall metabolism	Os02g0308800	Conserved hypothetical protein.	4.09	0.9	-2.1841	0.220049	7.58e-05
Cell wall metabolism	Os05g0163300	Similar to Arabinogalactan protein-like.	12.67	2.77	-2.19346	0.218627	1.82e-11
Cell wall metabolism	Os04g0445300	Pectinesterase inhibitor domain containing protein.	6.42	1.36	-2.23897	0.211838	0.000421212
Cell wall metabolism	Os09g0395600	Similar to Xyloglucan endotransglucosylase/hydrolase 13.	5.21	1.05	-2.31089	0.201536	6.49e-07
Cell wall metabolism	Os07g0539100	Glycoside hydrolase, family 17 protein.	347.56	69.74	-2.3172	0.200656	0
Cell wall metabolism	Os04g0412300	Glycoside hydrolase, family 17 protein.	78.1	15.46	-2.33678	0.197951	2.02e-118
Cell wall metabolism	Os03g0637600	Similar to systemin receptor SR160.	2.9	0.55	-2.39855	0.189655	3.25e-05
Cell wall metabolism	Os02g0532900	Glycosyl hydrolases family 17	10.11	1.75	-2.53036	0.173096	3.3e-13
Cell wall metabolism	Os04g0670100	Hypothetical conserved gene.	13.57	2.29	-2.567	0.168755	3.25e-19
Cell wall metabolism	Os10g0577500	Hypothetical conserved gene.	7.04	1.18	-2.57679	0.167614	1.21e-08
Cell wall metabolism	Os03g0243700	Similar to Glycosyl hydrolase family 10 protein, expressed.	9.02	1.49	-2.59782	0.165188	7.77e-13
Cell wall metabolism	Os02g0639500	Similar to Expansin-B16.	8.88	1.42	-2.64467	0.15991	1.22e-11
Cell wall metabolism	Os10g0508700	Pectinesterase inhibitor domain containing protein.	8.16	1.25	-2.70664	0.153186	1.89e-10
Cell wall metabolism	Os01g0892500	Similar to carboxylic ester hydrolase.	2.81	0.43	-2.70816	0.153025	0.000127938
Cell wall metabolism	Os10g0497700	Similar to COBRA-like protein 4.	92.91	11.84	-2.97216	0.127435	4.62e-159
Cell wall metabolism	Os11g0297300	Similar to Beta-D-xylosidase.	1.13	0.12	-3.23522	0.106195	0.000651097
Cell wall metabolism	Os07g0539900	Similar to Beta-1,3-glucanase-like protein.	8.25	0.66	-3.64386	0.08	5.43e-23
Cell wall metabolism	Os03g0108300	Similar to Cellulase (EC 3.2.1.4).	27.56	1.97	-3.80631	0.0714804	5.37e-45
Cell wall metabolism	Os02g0308400	FAS1 domain domain containing protein.	3.06	0.16	-4.25739	0.0522876	3.96e-05
Cell wall metabolism	Os10g0409400	Similar to Polygalacturonase isoenzyme 1 beta subunit precursor.	41.48	1.89	-4.45596	0.0455641	1.69e-77
Cell wall metabolism	Os11g0291000	Similar to Beta-D-xylosidase.	1.71	0.07	-4.6105	0.0409357	1.9e-06
Cell wall metabolism	Os08g0253800	Similar to Cellulose synthase-like family C3 protein (Fragment).	2.07	0.01	-7.69349	0.00483092	2.89e-07
Cell wall metabolism	Os01g0946500	Similar to Glucan endo-1,3-beta-glucosidase GV (EC 3.2.1.39) ((1->3)-beta-glucan endohydrolase GV) ((1->3)-beta-glucanase isoenzyme GV) (Beta-1,3- endoglucanase GV).	2.48	0.01	-7.9542	0.00403226	7.33e-06
Cell wall metabolism	Os10g0545500	Similar to xyloglucan endotransglucosylase/hydrolase protein 32.	5.04	0.01	-8.97728	0.00198413	2.89e-07
Cell wall metabolism	Os08g0158600	Similar to Cell wall invertase (EC 3.2.1.26).	10.72	3.07	-1.80399	0.286381	0.00015121
Cell wall metabolism	Os05g0244500	Similar to cellulase containing protein.	13.77	5.02	-1.45577	0.364561	5.84e-06
Cell wall metabolism	Os10g0437000	Similar to Secondary cell wall-related glycosyltransferase family 14.	21.14	12.62	-0.744263	0.596973	3.99e-06
Development	Os08g0535200	Similar to MtN3-like protein.	63.52	41.74	-0.60578	0.657116	1.15e-10
Development	Os02g0133300	Similar to SMC3 protein.	23.64	15.53	-0.606172	0.656937	0.00184802
Development	Os12g0588800	Cyclin D domain containing protein.	13	8.53	-0.607894	0.656154	0.00708174
Development	Os11g0149400	Phytosulfokines precursor	97.06	63.64	-0.608943	0.655677	1.46e-09
Development	Os07g0240300	Expressed protein	20.18	13.12	-0.621158	0.650149	6.62e-05
Development	Os09g0382300	Cyclin-D2-1.	35.23	22.77	-0.62967	0.646324	0.000243502
Development	Os05g0199100	Similar to NDR1/HIN1-Like protein 2.	217.6	140.49	-0.631211	0.645634	3.49e-31
Development	Os03g0146300	Similar to Cyclin-dependent kinases regulatory subunit.	43.95	28.36	-0.632006	0.645279	0.000782232
Development	Os04g0435700	Similar to UVB-resistance protein UVR8.	59.54	38.05	-0.645963	0.639066	1.07e-14
Development	Os05g0408200	SBP domain containing protein.	10.34	6.58	-0.652077	0.636364	0.000221306
Development	Os03g0811600	Similar to Peptidyl prolyl isomerase H.	16.44	10.4	-0.660627	0.632603	0.00792678
Development	Os01g0710000	Similar to WD-repeat protein RBAP1.	53.27	33.43	-0.67218	0.627558	6.54e-13
Development	Os07g0471300	Similar to Protein argonaute 18.	7.84	4.84	-0.695847	0.617347	0.00206487
Development	Os03g0432900	Conserved hypothetical protein.	27.23	16.78	-0.698454	0.616232	2.69e-06
Development	Os03g0291800	Similar to ESK1 (ESKIMO 1).	30.28	18.31	-0.725733	0.60469	7.63e-05
Development	Os07g0187700	WD40 protein, Regulation of the plasma membrane localization of phosphate transporters, Phosphate uptake and translocation	45.71	27.58	-0.728887	0.603369	2.28e-12
Development	Os07g0545800	Similar to Chitin-inducible gibberellin-responsive protein.	63.93	38.41	-0.735011	0.600813	7.18e-21
Development	Os05g0551900	Similar to EMB1865 (embryo defective 1865); RNA binding.	12.3	7.37	-0.738922	0.599187	4.61e-05
Development	Os01g0674700	Similar to EMB2279 (EMBRYO DEFECTIVE 2279).	5.76	3.44	-0.74366	0.597222	0.00217491
Development	Os03g0646100	Similar to Plastid division protein ftsZ1 precursor.	29.53	17.63	-0.744149	0.59702	4.16e-10
Development	Os08g0525600	Similar to Peptidylprolyl isomerase; FK506-binding protein.	90.37	53.45	-0.757654	0.591457	7.22e-30
Development	Os03g0196500	Cyclin-like F-box domain containing protein.	15.88	9.26	-0.778127	0.583123	0.0095704
Development	Os02g0230300	En/Spm-like transposon protein (Protodermal factor 1).	1468.8	852.37	-0.785086	0.580317	3.47e-84
Development	Os04g0599800	WD40 repeat-like domain containing protein.	7.98	4.6	-0.794755	0.576441	0.000319493
Development	Os03g0665200	Protein of unknown function DUF581 family protein.	19.78	11.39	-0.796275	0.575834	4.6e-05
Development	Os05g0116000	Cupin, RmlC-type domain containing protein.	185.83	106.22	-0.806928	0.571598	8.14e-44
Development	Os03g0222600	Similar to caleosin.	20.14	11.42	-0.818501	0.567031	0.000290632
Development	Os12g0510900	Similar to LIM domain protein WLIM-1.	54.97	31.03	-0.824981	0.56449	2.84e-05
Development	Os04g0460600	NAC transcription factor, Regulation of shoot branching, plant height and flowering time	23.4	13.07	-0.840249	0.558547	1.02e-06
Development	Os05g0493500	Similar to Cyclin-B1-5.	11.37	6.32	-0.847236	0.555849	0.000731419
Development	Os05g0584200	Similar to Late embryogenesis abundant protein Lea14-A.	122.55	68.11	-0.847432	0.555773	1.29e-21
Development	Os09g0425900	Similar to Senescence-associated protein 5.	69.31	38.47	-0.84933	0.555043	4.47e-17
Development	Os05g0531500	Hydrolase, acting on carbon-nitrogen	28.91	15.92	-0.860728	0.550675	0.000126822
Development	Os02g0178500	Similar to DEM2.	13.17	7.22	-0.867185	0.548216	1.02e-06
Development	Os04g0585700	Protein of unknown function DUF581 family protein.	9.48	5.16	-0.877516	0.544304	0.00832107
Development	Os07g0185300	Protein of unknown function YGGT family protein.	32.96	17.91	-0.879951	0.543386	8.64e-08
Development	Os12g0477400	No apical meristem (NAM) protein domain containing protein.	50.92	27.62	-0.882519	0.542419	8.81e-13
Development	Os01g0922600	Similar to SBP-domain protein 4.	7.59	4.07	-0.899071	0.536232	0.00648408
Development	Os03g0436400	Similar to A.thaliana gene induced upon wounding stress.	64.89	34.65	-0.905141	0.533981	1.99e-19
Development	Os06g0254700	Caleosin related family protein.	77.25	41.12	-0.909695	0.532298	1.21e-17
Development	Os02g0700100	Similar to WD-repeat protein.	31.09	16.36	-0.926278	0.526214	6.52e-16
Development	Os01g0830700	Protein of unknown function DUF231, plant domain containing protein.	22.75	11.91	-0.933693	0.523516	8.4e-11
Development	Os07g0565600	Similar to Peptidyl-prolyl cis-trans isomerase TLP38, chloroplast precursor (EC 5.2.1.8) (PPIase) (Rotamase) (Thylakoid lumen PPIase of 38 kDa) (p38).	6.78	3.53	-0.941617	0.520649	0.00715144
Development	Os05g0443800	Similar to Plastid division protein ftsZ1 precursor.	5.38	2.8	-0.942179	0.520446	0.00389973
Development	Os03g0685600	WD40 repeat-like domain containing protein.	8.2	4.26	-0.94477	0.519512	0.000974278
Development	Os02g0610500	CO-like protein containing two B-box zinc finger domains and one CCT domain, Constitutive flowering repressor	8.49	4.41	-0.944986	0.519435	0.00210421
Development	Os01g0686800	Similar to Guanine nucleotide-binding protein subunit beta-like protein A.	386.87	200.91	-0.945299	0.519322	2.46e-117
Development	Os04g0663800	Similar to Peptidyl-prolyl cis-trans isomerase 1 (EC 5.2.1.8) (Rotamase Pin1) (PPIase Pin1) (PIN1At).	26.29	13.65	-0.945613	0.519209	0.000834848
Development	Os03g0311300	NHL repeat domain containing protein.	9.24	4.78	-0.950882	0.517316	0.000476047
Development	Os04g0486500	Similar to Mitotic spindle checkpoint protein MAD2.	16.4	8.42	-0.961804	0.513415	0.00018726
Development	Os10g0503600	Tetraspanin domain containing protein.	7.58	3.83	-0.984853	0.505277	0.00670081
Development	Os05g0354400	Similar to ESK1 (ESKIMO 1).	27.77	14.02	-0.986041	0.504861	1.75e-10
Development	Os01g0217000	Similar to Alpha galactosidase.	11.18	5.64	-0.987153	0.504472	6.4e-05
Development	Os09g0538500	Similar to Male sterility MS5.	12.17	6.09	-0.998815	0.500411	1.52e-06
Development	Os01g0233500	Cyclin.	12.59	6.28	-1.00344	0.498809	2.93e-07
Development	Os04g0665400	Tubulin/FtsZ domain containing protein	18.31	9.09	-1.01028	0.49645	3.76e-07
Development	Os04g0552300	Cyclin-related 2 domain containing protein.	12.57	6.22	-1.015	0.494829	8.49e-05
Development	Os06g0653100	Senescence-associated protein 5.	38.27	18.84	-1.02241	0.492292	1.42e-12
Development	Os05g0393400	Similar to PAC (Fragment).	12.36	6.08	-1.02354	0.491909	2.78e-05
Development	Os06g0726800	G2/mitotic-specific cyclin 2 (B-like cyclin) (CycOs2).	13.29	6.52	-1.0274	0.490594	8.94e-07
Development	Os06g0717100	Senescence-associated family protein.	83.8	40.71	-1.04157	0.4858	9.74e-37
Development	Os05g0294600	Hypothetical conserved gene.	8.35	4.02	-1.05458	0.481437	0.00305571
Development	Os01g0881300	MtN3 and saliva related transmembrane protein family protein.	127.4	60.63	-1.07126	0.475903	2.2e-42
Development	Os02g0539600	SANT domain, DNA binding domain containing protein.	18.12	8.5	-1.09205	0.469095	1.57e-07
Development	Os09g0540600	Similar to WD-40 repeat protein MSI1.	13.32	6.23	-1.09629	0.467718	1.79e-06
Development	Os04g0684500	Hypothetical conserved gene.	3.79	1.77	-1.09845	0.467018	0.000341546
Development	Os05g0103200	Cyclophilin-like domain containing protein.	155.5	72.17	-1.10744	0.464116	1.11e-48
Development	Os01g0593200	Protein of unknown function DUF581 family protein.	9.29	4.3	-1.11134	0.462863	0.000267841
Development	Os08g0308700	Similar to DCL protein.	11.34	5.11	-1.15003	0.450617	0.000889023
Development	Os05g0388600	Expressed protein	21.49	9.56	-1.16858	0.444858	1.63e-10
Development	Os05g0275000	Pentatricopeptide repeat domain containing protein.	2.08	0.91	-1.19265	0.4375	0.0084514
Development	Os08g0191900	Pentatricopeptide repeat domain containing protein.	12.01	5.11	-1.23284	0.425479	4.87e-09
Development	Os10g0438500	Cyclin-like F-box domain containing protein.	8.87	3.73	-1.24976	0.420519	4.62e-05
Development	Os10g0181200	Similar to (RAP Annotation release2) Protein prenyltransferase domain containing protein.	7.03	2.93	-1.26262	0.416785	3.18e-09
Development	Os06g0116600	Proteinase inhibitor, propeptide domain containing protein.	47.71	19.8	-1.26879	0.415007	1.9e-13
Development	Os01g0180400	Protein of unknown function DUF581 domain containing protein.	22.61	9.34	-1.27547	0.413092	1.71e-09
Development	Os01g0805600	Similar to Cyclin-B1-1.	30.42	12.52	-1.28079	0.411571	1.4e-14
Development	Os03g0815100	Similar to OsNAC6 protein.	151.43	62.2	-1.28366	0.410751	9.09e-72
Development	Os11g0614400	Similar to Patatin-like protein 1.	5.51	2.26	-1.28573	0.410163	0.000424772
Development	Os12g0132400	Similar to Grwd-pending-prov protein.	8.6	3.48	-1.30525	0.404651	0.00304626
Development	Os09g0111100	Cyclin D domain containing protein.	12.65	5.07	-1.31908	0.400791	6.02e-09
Development	Os03g0241900	Similar to Senescence-associated protein, expressed.	132.99	52.9	-1.32998	0.397774	2.58e-92
Development	Os05g0497150	Hypothetical conserved gene.	6.77	2.68	-1.33692	0.395864	2.94e-05
Development	Os07g0570700	Ribosome recycling factor family protein.	25.74	10.15	-1.34253	0.394328	6.2e-13
Development	Os06g0216800	Similar to Cyclophilin-40 (Expressed protein).	18.68	7.2	-1.37543	0.385439	5.2e-13
Development	Os11g0154500	No apical meristem (NAM) protein domain containing protein.	14.2	5.25	-1.4355	0.369718	2.36e-10
Development	Os05g0579800	Similar to Anaphase promoting complex subunit 10 (APC10) (Cyclosome subunit 10).	6.49	2.38	-1.44726	0.366718	0.00170957
Development	Os12g0106500	Similar to predicted protein.	3.13	1.14	-1.45713	0.364217	0.000825
Development	Os01g0284700	Similar to Peptidyl-prolyl cis-trans isomerase.	13.57	4.89	-1.47251	0.360354	2.63e-08
Development	Os07g0548300	Hypothetical conserved gene.	7.41	2.65	-1.48348	0.357625	1.39e-09
Development	Os08g0139100	Similar to DAG protein, chloroplast precursor.	47.73	16.98	-1.49106	0.355751	9.01e-27
Development	Os04g0410400	Root cap family protein.	3.22	1.14	-1.49803	0.354037	0.00574204
Development	Os04g0601800	Similar to Plastid protein.	37.36	13.22	-1.49877	0.353854	9.55e-09
Development	Os06g0659100	Similar to Squamosa-promoter binding protein 1.	3.04	1.07	-1.50646	0.351974	0.00574329
Development	Os03g0656900	NusB/RsmB/TIM44 domain containing protein.	16.91	5.82	-1.53879	0.344175	1.27e-13
Development	Os05g0456925	Similar to regulator of chromosome condensation (RCC1) family protein.	7.51	2.51	-1.58113	0.334221	1.21e-06
Development	Os07g0590600	Tetratricopeptide-like helical domain containing protein.	1.66	0.55	-1.59368	0.331325	0.00717005
Development	Os10g0520100	Cyclin-like F-box domain containing protein.	4.15	1.34	-1.63088	0.322892	0.00184462
Development	Os08g0509600	Squamosa promter-binding-like transcription activator, Regulation of branching in panicles and vegetative shoots, Semidominant regulator of plant architecture	3.2	1.03	-1.63543	0.321875	0.00184439
Development	Os09g0341600	Cyclin-like F-box domain containing protein.	20.84	6.55	-1.66979	0.314299	2.1e-18
Development	Os03g0336000	Pentatricopeptide repeat domain containing protein.	3.03	0.93	-1.70402	0.306931	0.000130672
Development	Os06g0163300	Harpin-induced 1 domain containing protein.	37.8	11.52	-1.71425	0.304762	3.07e-27
Development	Os09g0341500	F-box domain, cyclin-like domain containing protein.	20.91	6.3	-1.73077	0.301291	1.45e-19
Development	Os01g0225600	Similar to Dehydrin.	5.81	1.74	-1.73945	0.299484	0.00867566
Development	Os06g0332800	Similar to Bundle sheath defective protein 2.	81.61	24.12	-1.75852	0.295552	5.6e-36
Development	Os04g0515900	Similar to NAM / CUC2-like protein.	7.09	2.03	-1.80431	0.286319	3.85e-06
Development	Os06g0107750	Hypothetical protein.	11.72	3.32	-1.81972	0.283276	1.59e-08
Development	Os12g0611300	Similar to Patatin-like phospholipase family protein, expressed.	2.51	0.71	-1.8218	0.282869	0.00382842
Development	Os08g0260600	Tetraspanin domain containing protein.	8.27	2.27	-1.8652	0.274486	2.64e-06
Development	Os01g0780800	Similar to predicted protein.	16.67	4.53	-1.87967	0.271746	3.35e-20
Development	Os02g0750400	Pentatricopeptide repeat domain containing protein.	11.38	3	-1.92347	0.26362	7.2e-08
Development	Os04g0497700	CCT/B-box zinc finger protein	9.63	2.53	-1.9284	0.262721	1.88e-09
Development	Os10g0548900	Similar to MURE; ATP binding / acid-amino acid ligase/ ligase.	4.62	1.19	-1.95693	0.257576	3.16e-10
Development	Os05g0442700	No apical meristem (NAM) protein domain containing protein.	7.3	1.88	-1.95716	0.257534	2.83e-06
Development	Os12g0159000	Harpin-induced 1 domain containing protein.	137.83	34.73	-1.98864	0.251977	2.38e-83
Development	Os10g0490100	Virulence factor, pectin lyase fold family protein.	3.84	0.94	-2.03037	0.244792	0.00638988
Development	Os03g0817800	Protein of unknown function DUF231 domain containing protein.	25.63	6.17	-2.05449	0.240734	1.35e-26
Development	Os07g0561300	Cyclin-like F-box domain containing protein.	23.98	5.65	-2.08551	0.235613	2.09e-20
Development	Os03g0640000	Patatin family protein.	30.57	6.47	-2.24028	0.211645	1.11e-35
Development	Os01g0833000	Pentatricopeptide repeat domain containing protein.	1.95	0.41	-2.24978	0.210256	0.000421093
Development	Os03g0800000	Similar to nitrate and chloride transporter.	7.63	1.58	-2.27176	0.207077	3.21e-16
Development	Os03g0386000	WD40 subfamily protein, Salt stress	8.08	1.66	-2.28317	0.205446	6.59e-18
Development	Os08g0293200	F-box domain, cyclin-like domain containing protein.	3.67	0.75	-2.29082	0.20436	4.2e-06
Development	Os02g0834700	Cell division inhibitor	2.44	0.48	-2.34577	0.196721	0.00156308
Development	Os06g0677000	Hypothetical conserved gene.	32.67	6.35	-2.36314	0.194368	1.09e-40
Development	Os03g0836300	Harpin-induced 1 domain containing protein.	38.25	7.1	-2.42957	0.185621	4.03e-33
Development	Os03g0675600	Similar to Phytosulfokines 3 precursor.	7.15	1.18	-2.59916	0.165035	5.41e-05
Development	Os03g0327800	NAC Family transcriptional activator, Abiotic stress response, Positive regulator of leaf senescence	5.74	0.94	-2.61032	0.163763	2.32e-10
Development	Os12g0518200	Similar to Integral membrane protein DUF6 containing protein.	18.77	2.86	-2.71434	0.152371	1.12e-26
Development	Os01g0726700	Conserved hypothetical protein.	12.78	1.81	-2.81983	0.141628	2.46e-32
Development	Os01g0598400	Cyclin-like F-box domain containing protein.	2.26	0.32	-2.82018	0.141593	4.49e-05
Development	Os02g0652000	PREG-like protein.	2.27	0.31	-2.87235	0.136564	0.00544292
Development	Os03g0624600	No apical meristem (NAM) protein domain containing protein.	3.77	0.46	-3.03486	0.122016	3.06e-06
Development	Os01g0899800	Pathogenesis-related transcriptional factor and ERF domain containing protein.	1.34	0.16	-3.06609	0.119403	0.000101213
Development	Os06g0726300	Similar to NAM-like protein.	2.18	0.25	-3.12433	0.114679	0.00111901
Development	Os06g0236600	Cyclin-D1-1.	3.16	0.28	-3.49643	0.0886076	7.05e-05
Development	Os07g0601600	Similar to VEP1 (VEIN PATTERNING 1); binding / catalytic.	2.71	0.24	-3.49719	0.0885609	7.05e-05
Development	Os06g0210000	Protein of unknown function DUF6 domain containing protein.	2.73	0.24	-3.50779	0.0879121	7.05e-05
Development	Os01g0700100	MtN3 and saliva related transmembrane protein family protein.	1.55	0.13	-3.57568	0.083871	0.00714636
Development	Os04g0422300	Protein of unknown function DUF6, transmembrane domain containing protein.	1.39	0.1	-3.79701	0.0719424	0.00234624
Development	Os01g0172800	Embryo-specific 3 family protein.	35.49	2.47	-3.84483	0.0695971	7.58e-40
Development	Os05g0563000	No apical meristem (NAM) protein domain containing protein.	1.45	0.1	-3.85798	0.0689655	0.0013341
Development	Os12g0476200	Sucrose transporter, TAL effector PthXo2-dependent disease susceptibility to bacterial pathogen	9.44	0.65	-3.86028	0.0688559	4.86e-22
Development	Os11g0508600	Sugar transporter, TAL effector-mediated susceptibility to bacterial pathogen	7.58	0.51	-3.89363	0.0672823	4.02e-16
Development	Os01g0968400	Root cap family protein.	5.33	0.26	-4.35755	0.0487805	8.8e-10
Development	Os01g0563000	Hypothetical conserved gene.	77.11	2.59	-4.89589	0.0335884	2.97e-177
Development	Os08g0443800	Tetraspanin domain containing protein.	4.96	0.15	-5.04731	0.0302419	7.12e-09
Development	Os01g0281200	Similar to Type B-like cyclin (Fragment).	0.77	0.01	-6.26679	0.012987	0.00738072
Development	Os03g0291200	Protein of unknown function DUF231, plant domain containing protein.	1.04	0.01	-6.70044	0.00961539	0.00217492
Development	Os01g0803300	Protein of unknown function DUF6, transmembrane domain containing protein.	1.26	0.01	-6.97728	0.00793651	0.00217466
Development	Os02g0784100	Hypothetical conserved gene.	1.28	0.01	-7	0.0078125	0.000627185
Development	Os06g0234600	Domain of unknown function DUF231, plant domain containing protein.	1.53	0.01	-7.25739	0.00653595	9.46e-05
Development	Os08g0477500	Similar to patatin class 1.	1.54	0.01	-7.26679	0.00649351	7.33e-06
Development	Os01g0606000	MtN3 and saliva related transmembrane protein family protein.	2.49	0.01	-7.96	0.00401606	2.64e-05
Development	Os07g0507200	Cell cycle regulated microtubule associated protein domain containing protein.	12.67	8.24	-0.6207	0.650355	5.58e-05
Development	Os05g0493400	Similar to Cyclin box (Fragment).	5.07	2.5	-1.02006	0.493097	9.92e-05
Development	Os11g0614800	Similar to Cyclin-dependent kinase inhibitor 7.	1.97	0.25	-2.9782	0.126904	0.00323686
DNA synthesis and repair	Os09g0551300	Bacterial Fmu (Sun)/eukaryotic nucleolar NOL1/Nop2p domain containing protein.	22.68	15.02	-0.594536	0.662257	6.37e-06
DNA synthesis and repair	Os01g0868300	Similar to DNA polymerase alpha catalytic subunit (EC 2.7.7.7).	6.29	4.07	-0.628031	0.647059	0.000304362
DNA synthesis and repair	Os11g0186400	Similar to DNA polymerase delta catalytic subunit (EC 2.7.7.7).	6.41	4.13	-0.634183	0.644306	0.00170747
DNA synthesis and repair	Os11g0484300	Similar to Mcm2-prov protein.	16.69	10.52	-0.665849	0.630318	2.18e-07
DNA synthesis and repair	Os01g0152300	Similar to Histone H2B.1.	140.3	88.15	-0.670483	0.628297	5.43e-12
DNA synthesis and repair	Os05g0583100	Hypothetical conserved gene.	39.4	24.72	-0.672517	0.627411	5.19e-08
DNA synthesis and repair	Os01g0149600	Histon H2B	265.88	165.35	-0.685252	0.621897	6.01e-25
DNA synthesis and repair	Os04g0253000	Similar to Histone H1.	188.01	116.54	-0.689984	0.619861	4.8e-22
DNA synthesis and repair	Os11g0180600	Similar to Type III restriction enzyme, res subunit family protein, expressed.	2.85	1.76	-0.695386	0.617544	0.00681821
DNA synthesis and repair	Os03g0274300	Similar to Initiator-binding protein.	27.03	16.66	-0.698173	0.616352	2e-11
DNA synthesis and repair	Os09g0553100	Similar to Histone H4.	273.28	167.93	-0.70252	0.614498	3.28e-21
DNA synthesis and repair	Os05g0235800	DNA-dependent ATPase MCM domain containing protein.	13	7.92	-0.714939	0.609231	3.55e-06
DNA synthesis and repair	Os12g0438000	Similar to Histone H2A.	158.4	94.02	-0.752533	0.593561	5.38e-20
DNA synthesis and repair	Os03g0856200	Similar to KAP-2.	50.42	29.73	-0.762077	0.589647	0.000318064
DNA synthesis and repair	Os03g0214100	Replication protein A1.	22.48	13.11	-0.777974	0.583185	8.96e-09
DNA synthesis and repair	Os12g0530000	Similar to Histone H2A.	129.72	75.11	-0.788324	0.579016	4.23e-16
DNA synthesis and repair	Os12g0560700	Similar to PROLIFERA protein.	17.43	9.91	-0.814616	0.56856	7.26e-09
DNA synthesis and repair	Os03g0728800	DEAD-box ATP-dependent RNA helicase	16.46	9.27	-0.828323	0.563183	0.000287609
DNA synthesis and repair	Os07g0647900	DEAD-like helicase, N-terminal domain containing protein.	6.99	3.91	-0.838124	0.559371	0.00305607
DNA synthesis and repair	Os04g0673400	Similar to Uracil-DNA glycosylase.	9.8	5.47	-0.841241	0.558163	0.00512612
DNA synthesis and repair	Os10g0539500	Similar to Histone H4.	239.15	132.68	-0.849965	0.554798	5.87e-24
DNA synthesis and repair	Os03g0343400	Similar to Photolyase/blue-light receptor PHR2.	64.91	35.53	-0.869403	0.547373	2.34e-23
DNA synthesis and repair	Os07g0645500	Similar to predicted protein.	19.42	10.54	-0.881668	0.542739	7.01e-06
DNA synthesis and repair	Os06g0310200	tRNA-splicing endonuclease positive effector-related	2.74	1.48	-0.888579	0.540146	0.00832021
DNA synthesis and repair	Os09g0252000	Similar to Exosome complex exonuclease RRP41.	12.99	6.98	-0.896102	0.537336	0.00882832
DNA synthesis and repair	Os01g0838100	Conserved hypothetical protein.	5.07	2.72	-0.898379	0.536489	0.000432803
DNA synthesis and repair	Os05g0476200	Similar to DNA replication licensing factor MCM3 homolog (Replication origin activator) (ROA protein) (Fragment).	15.46	8.06	-0.939689	0.521345	5.69e-10
DNA synthesis and repair	Os07g0636000	Similar to H/ACA ribonucleoprotein complex subunit 4 (EC 5.4.99.-) (Nucleolar protein NAP57 homolog) (Nopp-140 associated protein of 57 kDa homolog) (AtNAP57).	63.71	32.74	-0.960466	0.513891	1.74e-31
DNA synthesis and repair	Os04g0486800	Similar to predicted protein.	2.81	1.44	-0.964501	0.512456	0.00553031
DNA synthesis and repair	Os02g0576700	Nucleosome assembly protein (NAP) family protein.	135.28	68.76	-0.976307	0.508279	3.35e-42
DNA synthesis and repair	Os01g0544450	Similar to DNA replication licensing factor mcm4.	19.79	10.05	-0.977576	0.507832	6.46e-14
DNA synthesis and repair	Os02g0797400	MCM family protein.	20.09	9.97	-1.01081	0.496267	8.4e-14
DNA synthesis and repair	Os03g0370500	Similar to H/ACA ribonucleoprotein complex subunit 4 (EC 5.4.99.-) (Nucleolar protein NAP57 homolog) (Nopp-140 associated protein of 57 kDa homolog) (AtNAP57).	27.81	13.69	-1.02248	0.492269	3.52e-16
DNA synthesis and repair	Os07g0545300	Similar to Histone H2A.	98.23	47.85	-1.03764	0.487122	3.73e-21
DNA synthesis and repair	Os01g0777300	DNA repair protein (XPGC)/yeast Rad family protein.	3.42	1.66	-1.04281	0.48538	0.00135277
DNA synthesis and repair	Os04g0459700	Nucleosome assembly protein (NAP) family protein.	23.57	11.43	-1.04413	0.484938	5.48e-08
DNA synthesis and repair	Os10g0462800	Similar to PTAC3 (PLASTID TRANSCRIPTIONALLY ACTIVE3); DNA binding / nucleic acid binding.	23.54	11.41	-1.04482	0.484707	2.3e-06
DNA synthesis and repair	Os01g0153300	Similar to Histone H2B.1.	370.95	179.56	-1.04676	0.484054	2.28e-68
DNA synthesis and repair	Os04g0467901	ATPOT1	5.44	2.63	-1.04854	0.483456	2.28e-05
DNA synthesis and repair	Os01g0874800	Similar to DNA polymerase I.	8.25	3.95	-1.06254	0.478788	0.000471222
DNA synthesis and repair	Os01g0166100	Similar to Ca(2+)-dependent nuclease.	11.82	5.62	-1.07259	0.475465	3.68e-05
DNA synthesis and repair	Os01g0835900	Similar to Histone H4.	236.31	111.43	-1.08454	0.471542	4.28e-46
DNA synthesis and repair	Os05g0160800	Similar to DNA polymerase epsilon subunit 2.	5.58	2.63	-1.0852	0.471326	0.000884799
DNA synthesis and repair	Os05g0358200	Similar to DNA primase.	6.33	2.97	-1.09174	0.469194	4.46e-06
DNA synthesis and repair	Os01g0153100	Similar to Histone H2B-3 (Fragment).	271.69	123.76	-1.13442	0.455519	3.9e-60
DNA synthesis and repair	Os05g0466600	Similar to Histone H4.	228.75	103.97	-1.1376	0.454514	1.48e-45
DNA synthesis and repair	Os09g0433600	Similar to Histone H4.	129.6	58.85	-1.13895	0.45409	3.89e-18
DNA synthesis and repair	Os07g0406800	Similar to predicted protein.	10.11	4.57	-1.14552	0.452028	3.85e-06
DNA synthesis and repair	Os01g0661400	S1, RNA binding domain containing protein.	5.62	2.49	-1.17442	0.44306	0.00616944
DNA synthesis and repair	Os06g0256000	Conserved hypothetical protein.	5.66	2.49	-1.18466	0.439929	0.00186961
DNA synthesis and repair	Os02g0511901	Similar to DNA polymerase.	5.33	2.33	-1.19381	0.437148	0.0001222
DNA synthesis and repair	Os05g0574300	Similar to Histone H2B.2.	292.77	124.48	-1.23385	0.42518	1.84e-67
DNA synthesis and repair	Os11g0155900	Histone H3.	79.76	32.42	-1.29878	0.406469	1.41e-17
DNA synthesis and repair	Os02g0684500	Similar to Histone H4.	146.49	56.14	-1.3837	0.383234	6.19e-30
DNA synthesis and repair	Os03g0119900	Similar to Histone H4.	169.85	64.27	-1.40204	0.378393	4.43e-36
DNA synthesis and repair	Os07g0549900	Similar to Histone H4.	114.58	39.98	-1.519	0.348927	1.68e-26
DNA synthesis and repair	Os02g0829100	Replication protein A 30kDa.	26.98	9.41	-1.51962	0.348777	1.08e-15
DNA synthesis and repair	Os03g0162200	Similar to Histone H2A.	87.14	29.38	-1.5685	0.337159	8.71e-35
DNA synthesis and repair	Os10g0461100	Similar to PsbP family protein, expressed.	25.74	8.64	-1.57491	0.335664	1.46e-25
DNA synthesis and repair	Os10g0460900	Tetratricopeptide repeat domain containing protein	14.58	4.61	-1.66115	0.316187	3.74e-11
DNA synthesis and repair	Os10g0418000	Similar to Histone H2A.	80.94	25.42	-1.67089	0.31406	9.88e-35
DNA synthesis and repair	Os06g0159450	Similar to Histone H3.	194.83	58.59	-1.73349	0.300724	4.83e-95
DNA synthesis and repair	Os04g0583600	Similar to Histone H4.	128.31	38.39	-1.74083	0.299197	1.39e-42
DNA synthesis and repair	Os05g0438700	Similar to Histone H3.	270.22	79.9	-1.75787	0.295685	3.12e-112
DNA synthesis and repair	Os04g0652700	Similar to nuclease PA3.	17.95	5.22	-1.78186	0.290808	2.22e-09
DNA synthesis and repair	Os05g0462700	Similar to Histone H4.	62.58	18.14	-1.78653	0.289869	1.19e-21
DNA synthesis and repair	Os06g0160100	Similar to Histones H3 and H4 (ISS).	112.8	31.08	-1.85971	0.275532	1.43e-62
DNA synthesis and repair	Os03g0279200	Similar to Histone H2A.	356.72	96.93	-1.87978	0.271726	1.19e-167
DNA synthesis and repair	Os06g0218500	Non-protein coding transcript.	36.51	9.91	-1.88133	0.271432	1.15e-31
DNA synthesis and repair	Os01g0866200	Similar to Histone H3.	206.32	52.23	-1.98193	0.25315	9.74e-80
DNA synthesis and repair	Os08g0490900	Similar to Histone H2B.2.	268.13	66.56	-2.01021	0.248238	2.99e-157
DNA synthesis and repair	Os08g0427700	Histone H2A.	140.66	34.46	-2.02922	0.244988	6.7e-67
DNA synthesis and repair	Os04g0129200	3-5 exonuclease domain-containing protein	5.95	1.34	-2.15066	0.22521	2.77e-05
DNA synthesis and repair	Os01g0502700	Similar to Histone H2A.	22.55	4.73	-2.25322	0.209756	3.86e-17
DNA synthesis and repair	Os04g0419600	Histone H3.	24.24	4.72	-2.36053	0.194719	1.06e-30
DNA synthesis and repair	Os05g0113900	Similar to Histone H2A.	123.65	20.48	-2.59397	0.165629	5.34e-92
DNA synthesis and repair	Os02g0739000	Similar to predicted protein.	7.32	1.09	-2.74752	0.148907	7.93e-14
DNA synthesis and repair	Os10g0509000	Similar to MutS domain V family protein, expressed.	4.41	0.48	-3.19967	0.108844	1.65e-10
DNA synthesis and repair	Os09g0420300	Methyladenine glycosylase domain containing protein.	1.17	0.09	-3.70044	0.0769231	0.00410811
DNA synthesis and repair	Os04g0424200	tRNA-splicing endonuclease positive effector-related	1.85	0.01	-7.53138	0.00540541	8.11e-10
Glyoxylate cycle	Os03g0773800	Similar to Malate dehydrogenase, glyoxysomal precursor (EC 1.1.1.37) (mbNAD-MDH).	25.38	16.11	-0.655736	0.634752	2.86e-05
Hormone metabolism	Os08g0452500	Auxin responsive SAUR protein family protein.	31.09	20.54	-0.598014	0.660663	0.00126199
Hormone metabolism	Os04g0527000	GRAM domain containing protein.	117.93	75.54	-0.642618	0.640549	4.98e-15
Hormone metabolism	Os06g0214850	Similar to gibberellin receptor GID1L2.	58.56	37.44	-0.645335	0.639344	4.95e-08
Hormone metabolism	Os01g0580500	ACC oxidase, Ethylene biosynthesis	167.6	105.5	-0.667779	0.629475	7.82e-25
Hormone metabolism	Os05g0407500	Soluble gibberellin receptor, Gibberellin signaling	63.4	39.84	-0.670265	0.628391	1.09e-17
Hormone metabolism	Os02g0465400	Similar to 7-dehydrocholesterol reductase (EC 1.3.1.21) (7-DHC reductase) (Sterol delta-7-reductase) (Dwarf5 protein).	33.31	20.28	-0.715898	0.608826	1.38e-09
Hormone metabolism	Os04g0495400	DOMON domain containing protein.	120.42	73.05	-0.721119	0.606627	2.56e-32
Hormone metabolism	Os03g0122300	Similar to Oxidoreductase, 2OG-Fe oxygenase family protein, expressed.	147.93	86.42	-0.775478	0.584195	2.73e-32
Hormone metabolism	Os09g0451400	ACC oxidase, Ethylene biosynthesis	248.46	144.94	-0.777558	0.583353	3.16e-57
Hormone metabolism	Os08g0313200	Similar to (clone pCDH1) carbon monoxide dehydrogenase (cdhA).	13.13	7.53	-0.802145	0.573496	0.00233026
Hormone metabolism	Os09g0529900	Pyruvate/Phosphoenolpyruvate kinase, catalytic core domain containing protein.	21.97	12.48	-0.815917	0.568047	7.53e-06
Hormone metabolism	Os04g0493100	Non-protein coding transcript.	49.39	27.71	-0.833812	0.561045	4.88e-11
Hormone metabolism	Os04g0669200	Similar to Ethylene response factor 2 (Ethylene response factor 3).	47.02	25.66	-0.873753	0.545725	4.19e-08
Hormone metabolism	Os01g0757200	GA 2-oxidase3, GA metabolism	16.38	8.89	-0.88168	0.542735	1.92e-06
Hormone metabolism	Os01g0895200	DOMON related domain containing protein.	41.96	21.22	-0.98359	0.50572	2.9e-17
Hormone metabolism	Os10g0437500	Rossmann-like alpha/beta/alpha sandwich fold domain containing protein.	77.67	38.97	-0.994994	0.501738	6.29e-15
Hormone metabolism	Os05g0586200	Gretchen hagen 3 (GH3) family protein, Phytochrome, Jasmonate signaling	44.86	22.34	-1.0058	0.497994	1.56e-27
Hormone metabolism	Os03g0194900	Membrane protein	145.12	71.28	-1.02568	0.49118	1.6e-57
Hormone metabolism	Os05g0497300	Similar to Ethylene response factor 2.	206.38	98.81	-1.06257	0.478777	5.72e-61
Hormone metabolism	Os03g0250200	Similar to TB2/DP1, HVA22 family protein, expressed.	22.58	10.51	-1.10328	0.465456	5.57e-10
Hormone metabolism	Os07g0580500	Similar to BES1/BZR1 protein.	69.17	30.61	-1.17614	0.442533	5.42e-27
Hormone metabolism	Os08g0524400	Protein of unknown function DUF568, DOMON-like domain containing protein.	62.43	27.34	-1.19123	0.43793	1.16e-19
Hormone metabolism	Os05g0149300	Similar to 1-aminocyclopropane-1-carboxylate oxidase.	44.95	19.51	-1.20411	0.434038	1.13e-15
Hormone metabolism	Os03g0717700	Similar to Histidine kinase.	12.83	5.53	-1.21417	0.431021	1.79e-06
Hormone metabolism	Os08g0369800	Hypothetical conserved gene.	8.64	3.68	-1.23133	0.425926	5.61e-07
Hormone metabolism	Os09g0115500	Proteinase inhibitor I3, Kunitz legume domain containing protein.	99.49	42.1	-1.24073	0.423158	1.16e-41
Hormone metabolism	Os04g0182200	2OG-Fe(II) oxygenase domain containing protein.	7.1	2.87	-1.30677	0.404225	0.000200954
Hormone metabolism	Os01g0797600	AP2/ERF family protein, ERF-associated EAR-motif-containing repressor, Abiotic stress response, Stress signaling	53.3	21.25	-1.32667	0.398687	4.35e-22
Hormone metabolism	Os01g0680900	Cytochrome b561/ferric reductase transmembrane domain containing protein.	27.14	10.73	-1.33877	0.395357	1.71e-17
Hormone metabolism	Os09g0500900	Protein of unknown function DUF568 domain containing protein.	5.08	1.97	-1.36663	0.387795	0.000633489
Hormone metabolism	Os04g0610400	APETALA-2-like transcription Factor, Control of the abscisic acid (ABA)/gibberellin (GA) balance	243.55	92.34	-1.39919	0.379142	9.63e-100
Hormone metabolism	Os05g0149400	ACC oxidase, Ethylene biosynthesis	47.89	15.86	-1.59433	0.331176	1.85e-32
Hormone metabolism	Os05g0376800	Gibberellin regulated protein family protein.	11.21	3.69	-1.60309	0.32917	8.19e-07
Hormone metabolism	Os09g0249000	Galactose oxidase/kelch, beta-propeller domain containing protein.	12.95	4.23	-1.61422	0.326641	4.52e-09
Hormone metabolism	Os02g0218800	Allene oxide synthase (CYP74A4), Fatty acid 9-/13-hydroperoxide lyase (CYP74C), Biosynthesis of jasmonic acid (JA), Plant defense	14.61	4.76	-1.61792	0.325804	1.09e-14
Hormone metabolism	Os03g0738600	Lipoxygenase, Seed germination and longevity	5.63	1.75	-1.68578	0.310835	9.84e-10
Hormone metabolism	Os05g0497200	AP2/ERF (APETALA2/ethylene-responsive factor) protein, Regulation of spikelet meristem determinancy and floral organ identity	9.59	2.89	-1.73046	0.301356	1.34e-05
Hormone metabolism	Os09g0353700	Similar to Leucoanthocyanidin dioxygenase.	9.07	2.64	-1.78056	0.291069	3.66e-07
Hormone metabolism	Os05g0556400	DOMON related domain containing protein.	24.75	6.93	-1.8365	0.28	9.41e-23
Hormone metabolism	Os02g0630300	Gibberellin 2-beta-dioxygenase 7	81.28	22.6	-1.84658	0.278051	5.01e-100
Hormone metabolism	Os02g0767300	Similar to Flavonol synthase/flavanone 3-hydroxylase (EC 1.14.11.23) (EC 1.14.11.9) (FLS) (CitFLS).	4.54	1.26	-1.84927	0.277533	0.00039459
Hormone metabolism	Os02g0643800	Auxin responsive SAUR protein family protein.	4.82	1.28	-1.91289	0.26556	0.00101664
Hormone metabolism	Os08g0524200	Membrane protein	52.25	13.71	-1.9302	0.262392	2.7e-49
Hormone metabolism	Os03g0645900	Carotenoid oxygenase family protein.	41.57	9.88	-2.07296	0.237671	6.22e-63
Hormone metabolism	Os02g0771600	ACC oxidase, Ethylene biosynthesis	79.92	18.53	-2.10869	0.231857	2.42e-76
Hormone metabolism	Os01g0895300	Cytochrome b561, eukaryote domain containing protein.	67.17	15.21	-2.1428	0.22644	2.67e-67
Hormone metabolism	Os02g0654700	AP2/ERF family protein, Abiotic stress response	27.15	6.14	-2.14464	0.226151	1.67e-27
Hormone metabolism	Os05g0208550	Similar to gibberellin 2-beta-dioxygenase.	22.31	5.03	-2.14906	0.225459	4.81e-19
Hormone metabolism	Os03g0231800	Similar to squalene monooxygenase.	52.51	11.82	-2.15136	0.2251	7.65e-52
Hormone metabolism	Os04g0447100	Similar to Lipoxygenase.	33.98	7.57	-2.16632	0.222778	1.84e-75
Hormone metabolism	Os09g0522000	Similar to Dehydration-responsive element-binding protein 1B.	17.18	3.31	-2.37583	0.192666	9.75e-07
Hormone metabolism	Os08g0417000	2OG-Fe(II) oxygenase domain containing protein.	2.82	0.52	-2.43911	0.184397	0.00156269
Hormone metabolism	Os02g0766700	Similar to Abscisic acid responsive elements-binding factor (ABA-responsive element binding protein 2) (AREB2).	25.15	4.5	-2.48256	0.178926	3.84e-42
Hormone metabolism	Os06g0691400	Similar to IAA-amino acid conjugate hydrolase-like protein (Fragment).	16.23	2.83	-2.51979	0.174368	4.02e-31
Hormone metabolism	Os03g0727600	ACC synthase, Ethylene biosynthesis	42.22	7.33	-2.52604	0.173614	1.44e-77
Hormone metabolism	Os01g0775400	Similar to Cytokinin dehydrogenase 5 precursor (EC 1.5.99.12) (Cytokinin oxidase 5) (CKO5) (AtCKX5) (AtCKX6).	24.58	3.79	-2.69722	0.15419	1.07e-47
Hormone metabolism	Os01g0883800	GA 20-oxidase2, GA metabolism	6.94	1.03	-2.75229	0.148415	4.91e-09
Hormone metabolism	Os10g0536400	Similar to Oxidoreductase, 2OG-Fe oxygenase family protein, expressed.	31.67	4.32	-2.87401	0.136407	9.1e-34
Hormone metabolism	Os04g0581000	Similar to Flavanone 3-hydroxylase (Fragment).	9.32	1.24	-2.90999	0.133047	4.4e-14
Hormone metabolism	Os09g0248900	Myb/SANT-like domain domain containing protein.	2.3	0.29	-2.98751	0.126087	4.22e-08
Hormone metabolism	Os04g0337500	Oxidoreductase, aldo/keto reductase family protein	5.59	0.7	-2.99742	0.125224	1.84e-10
Hormone metabolism	Os03g0183200	Similar to AP2 domain containing protein, expressed.	5.09	0.63	-3.01424	0.123772	0.000101197
Hormone metabolism	Os11g0156600	HVA22	14.23	1.74	-3.03178	0.122277	1.58e-07
Hormone metabolism	Os03g0836800	Similar to IAA-amino acid hydrolase 1 (EC 3.5.1.-).	26.82	3.03	-3.14592	0.112975	7e-32
Hormone metabolism	Os07g0154100	Similar to Viviparous-14.	7.1	0.78	-3.18627	0.109859	1.86e-18
Hormone metabolism	Os03g0767000	Allene oxide synthase (CYP74A1), Biosynthesis of jasmonic acid (JA)	93.46	9.52	-3.29532	0.101862	2.29e-228
Hormone metabolism	Os04g0522500	2OG-Fe(II) oxygenase domain containing protein.	2.22	0.22	-3.33498	0.0990991	0.000218239
Hormone metabolism	Os12g0617400	Viviparous-14.	2.83	0.21	-3.75234	0.0742049	3.97e-06
Hormone metabolism	Os01g0209700	Similar to GA 2-oxidase 5.	18	1.03	-4.12728	0.0572222	3.48e-35
Hormone metabolism	Os02g0764700	Similar to Ethylene-responsive transcription factor 4 (Ethylene-responsive element binding factor 4) (Related to APETALA-2 protein 5) (EREBP-4) (AtERF4).	140.16	5.8	-4.59488	0.0413813	3.83e-197
Hormone metabolism	Os08g0508800	Lipoxygenase, chloroplast precursor (EC 1.13.11.12).	4.72	0.19	-4.63472	0.0402542	6.44e-25
Hormone metabolism	Os08g0335600	Protein of unknown function DUF568, DOMON-like domain containing protein.	15.69	0.5	-4.97177	0.0318674	1.6e-23
Hormone metabolism	Os09g0457900	AP2/ERF transcription factor, Regulation of the internode elongation	4.64	0.14	-5.05063	0.0301724	2.49e-08
Hormone metabolism	Os08g0474000	Similar to AP2 domain containing protein RAP2.6 (Fragment).	64.47	1.12	-5.84706	0.0173724	6.42e-93
Hormone metabolism	Os12g0559200	Similar to Lipoxygenase.	0.64	0.01	-6	0.015625	0.00116941
Hormone metabolism	Os06g0660200	Similar to Auxin efflux carrier protein.	0.71	0.01	-6.14975	0.0140845	0.00217256
Hormone metabolism	Os09g0437100	Similar to SAUR33-auxin-responsive SAUR family member.	2.86	0.01	-8.15987	0.0034965	0.000178793
Hormone metabolism	Os12g0609600	Auxin responsive SAUR protein domain containing protein.	10.73	4.1	-1.38795	0.382106	1.67e-05
Hormone metabolism	Os01g0169800	Tryptophan aminotransferase, Indole-3-acetic acid (IAA) biosynthesis	15.01	9.83	-0.610661	0.654897	0.000502145
Hormone metabolism	Os05g0226900	Proline-rich glycoprotein, ABA-dependent inhibition of root growth	2.09	0.2	-3.38543	0.0956938	0.000218304
Hormone metabolism	Os05g0227600	Proline-rich glycoprotein, ABA-dependent inhibition of root growth	333.74	197.05	-0.760163	0.59043	1.39e-87
Hormone metabolism	Os10g0132300	Similar to Jasmonate-induced protein.	35.12	14.25	-1.30133	0.405752	6.17e-10
Lipid metabolism	Os03g0283600	Similar to CDP-diacylglycerol--glycerol-3-phosphate 3-phosphatidyltransferase.	30.63	20.42	-0.584963	0.666667	1.88e-05
Lipid metabolism	Os02g0119800	Similar to ethanolaminephosphotransferase.	33.14	21.95	-0.594353	0.662342	2.43e-06
Lipid metabolism	Os12g0628400	Fatty acid hydroxylase domain containing protein.	35.07	23.04	-0.606097	0.656972	9.7e-06
Lipid metabolism	Os05g0401000	Lipase, GDSL domain containing protein.	17.72	11.64	-0.606288	0.656885	0.00273313
Lipid metabolism	Os08g0224800	Hypothetical conserved gene.	25.84	16.93	-0.610024	0.655186	6.77e-06
Lipid metabolism	Os06g0157000	Esterase, SGNH hydrolase-type domain containing protein.	907.21	591.89	-0.616107	0.652429	5.63e-135
Lipid metabolism	Os10g0363300	Similar to Acetyl-CoA carboxylase (EC 6.4.1.2) (Fragment).	39.4	25.27	-0.64077	0.641371	7.05e-06
Lipid metabolism	Os06g0143400	Similar to Acyl-ACP thioesterase (Fragment).	53.47	34.25	-0.642626	0.640546	5.97e-14
Lipid metabolism	Os09g0360500	Thiolase-like, subgroup domain containing protein.	21.78	13.95	-0.642739	0.640496	3.89e-05
Lipid metabolism	Os03g0859100	Similar to anther-specific proline-rich protein APG.	198.69	127.13	-0.644215	0.639841	2.29e-20
Lipid metabolism	Os02g0780700	Lipase, class 3 family protein.	11.19	7.15	-0.646195	0.638963	0.000291931
Lipid metabolism	Os09g0505300	Similar to Br FatA1.	31.52	20.02	-0.654826	0.635152	6.09e-05
Lipid metabolism	Os03g0297400	Acyl transferase domain containing protein.	48.87	30.85	-0.663679	0.631267	1.53e-09
Lipid metabolism	Os05g0159200	Lipase, GDSL domain containing protein.	32.58	20.32	-0.681086	0.623696	5.76e-08
Lipid metabolism	Os05g0390000	Similar to predicted protein.	7.43	4.61	-0.688595	0.620458	0.00906137
Lipid metabolism	Os04g0554800	Similar to RCc3 protein.	754	466.05	-0.69408	0.618103	4.58e-115
Lipid metabolism	Os01g0939600	Similar to Glycerol-3-phosphate dehydrogenase-like protein (Fragment).	19.06	11.61	-0.71518	0.609129	2.82e-06
Lipid metabolism	Os03g0167000	Similar to Non-specific lipid-transfer protein.	126.15	75.73	-0.736203	0.600317	5.95e-17
Lipid metabolism	Os09g0308900	Similar to lipid phosphate phosphatase 3.	73.65	43.84	-0.748438	0.595248	9.17e-08
Lipid metabolism	Os01g0782500	Phospholipid/glycerol acyltransferase domain containing protein.	15.02	8.93	-0.750153	0.594541	0.000238999
Lipid metabolism	Os12g0633200	Erg28-like family protein.	19.94	11.7	-0.769157	0.58676	0.00614067
Lipid metabolism	Os06g0196600	Beta-ketoacyl-[acyl carrier protein] synthase I, Root development	66.41	38.62	-0.782052	0.581539	1.26e-20
Lipid metabolism	Os09g0132900	Similar to anther-specific proline-rich protein APG.	15.49	8.97	-0.788157	0.579083	0.000528755
Lipid metabolism	Os02g0731900	Similar to 3-ketoacyl-CoA synthase.	7.73	4.45	-0.796663	0.575679	0.00187287
Lipid metabolism	Os01g0710700	Lipase, class 3 family protein.	42.59	24.14	-0.819089	0.5668	3.16e-14
Lipid metabolism	Os01g0695100	Similar to Phosphoethanolamine N-methyltransferase.	19.9	11.27	-0.820281	0.566332	4.9e-12
Lipid metabolism	Os01g0223200	Lipase, GDSL domain containing protein.	32.56	18.3	-0.831257	0.562039	6.41e-09
Lipid metabolism	Os05g0295300	Similar to Acetyl-coenzyme A carboxylase (EC 6.4.1.2).	49.97	27.85	-0.843385	0.557334	2.49e-09
Lipid metabolism	Os12g0168700	Similar to LACS9 (LONG CHAIN ACYL-COA SYNTHETASE 9); long-chain-fatty-acid-CoA ligase.	7.28	4.04	-0.849583	0.554945	0.00117772
Lipid metabolism	Os06g0156600	Lipase, GDSL domain containing protein.	511.95	280.96	-0.865638	0.548804	2.64e-141
Lipid metabolism	Os02g0740400	Lipase, GDSL domain containing protein.	4.9	2.68	-0.870549	0.546939	0.00807078
Lipid metabolism	Os04g0634700	Similar to Diacylglycerol kinase.	24.49	13.39	-0.871037	0.546754	4.15e-10
Lipid metabolism	Os03g0133800	Similar to predicted protein.	5.78	3.15	-0.875718	0.544983	0.00315653
Lipid metabolism	Os08g0225000	Similar to beta-hydroxyacyl-ACP dehydratase.	26.59	14.49	-0.875826	0.544942	5.67e-06
Lipid metabolism	Os11g0100600	Alpha/beta hydrolase family protein.	53.94	29.33	-0.878978	0.543752	2.52e-13
Lipid metabolism	Os12g0100500	Alpha/beta hydrolase family protein.	53.94	29.33	-0.878978	0.543752	2.52e-13
Lipid metabolism	Os03g0844600	Similar to predicted protein.	48.23	26	-0.891419	0.539084	1.55e-14
Lipid metabolism	Os02g0802700	Monogalactosyldiacylglycerol synthase, Salt, drought, submergence stress tolerance	34.68	18.66	-0.894155	0.538062	2.95e-12
Lipid metabolism	Os02g0250400	Similar to Esterase.	58.2	31.26	-0.896701	0.537113	2.26e-39
Lipid metabolism	Os01g0118300	Similar to Phosphatidyl serine synthase.	5.8	3.11	-0.899138	0.536207	0.000273422
Lipid metabolism	Os11g0427800	Similar to Lipid transfer protein LPT III.	69.47	37.25	-0.89915	0.536203	1.67e-12
Lipid metabolism	Os07g0563000	Similar to D-erythro-sphingosine kinase/ diacylglycerol kinase.	17.22	8.84	-0.961967	0.513357	0.00473324
Lipid metabolism	Os05g0132100	AMP-binding enzyme	47.21	23.57	-1.00214	0.499259	1.21e-25
Lipid metabolism	Os02g0539100	Similar to Digalactosyldiacylglycerol synthase 1.	8.79	4.38	-1.00493	0.498294	9.87e-07
Lipid metabolism	Os09g0540400	Similar to Family II lipase EXL3.	8.3	4.13	-1.00697	0.49759	0.00153865
Lipid metabolism	Os11g0521500	Similar to Acyl carrier protein, chloroplast precursor (ACP) (ACP05) (Clone 29C08).	103.41	49.68	-1.05764	0.480418	3.54e-24
Lipid metabolism	Os07g0616200	Similar to Beta-ketoacyl-ACP synthase.	16.89	7.96	-1.08533	0.471285	6.75e-12
Lipid metabolism	Os03g0192600	Plant lipid transfer protein/Par allergen family protein.	26.88	12.51	-1.10345	0.465402	6.56e-09
Lipid metabolism	Os01g0784800	Flavodoxin/nitric oxide synthase domain containing protein.	47.68	21.98	-1.11719	0.46099	2.42e-14
Lipid metabolism	Os08g0359200	Similar to Lipid phosphate phosphatase 3.	51.38	23.46	-1.131	0.456598	2.45e-11
Lipid metabolism	Os12g0274200	Lipase, GDSL domain containing protein.	8.1	3.61	-1.16592	0.445679	0.00296478
Lipid metabolism	Os04g0558400	Similar to acyl-CoA thioesterase family protein.	35.84	15.93	-1.16982	0.444475	9.98e-18
Lipid metabolism	Os10g0552300	Conserved hypothetical protein.	1731.54	760.2	-1.1876	0.439031	0
Lipid metabolism	Os01g0919900	Similar to Acyl-desaturase.	41.97	17.92	-1.22779	0.426972	1.19e-15
Lipid metabolism	Os01g0728100	Similar to anther-specific proline-rich protein APG.	43.93	18.51	-1.2469	0.421352	1.53e-19
Lipid metabolism	Os05g0210100	Lipase, GDSL domain containing protein.	97.46	40.57	-1.2644	0.416273	1.07e-54
Lipid metabolism	Os01g0142300	Glycosyl transferase, group 1 domain containing protein.	12.23	5.04	-1.27893	0.412101	8e-08
Lipid metabolism	Os11g0104400	Similar to W-3 fatty acid desaturase.	14.41	5.92	-1.2834	0.410826	2.27e-09
Lipid metabolism	Os10g0552200	Plant lipid transfer protein and hydrophobic protein, helical domain containing protein.	42.1	17.01	-1.30744	0.404038	4.64e-12
Lipid metabolism	Os02g0653900	Similar to Avr9/Cf-9 rapidly elicited protein 14 (Fragment).	68.54	26.74	-1.35795	0.390137	2.34e-54
Lipid metabolism	Os03g0103200	Similar to Physical impedance induced protein.	9.79	3.69	-1.40769	0.376915	0.000933757
Lipid metabolism	Os06g0725100	Lipase, GDSL domain containing protein.	11.41	4.23	-1.43157	0.370727	1.62e-08
Lipid metabolism	Os06g0149100	GDSL-like lipase/acylhydrolase	3.74	1.35	-1.47008	0.360963	0.00193588
Lipid metabolism	Os12g0534200	Similar to Acyl carrier protein I, chloroplast precursor (ACP I).	25.11	8.91	-1.49476	0.354839	5.81e-10
Lipid metabolism	Os03g0310000	Lipase, GDSL domain containing protein.	7.54	2.65	-1.50857	0.351459	9.11e-06
Lipid metabolism	Os12g0104400	Fatty acid desaturase, type 1 domain containing protein.	11.49	4.01	-1.5187	0.348999	1.27e-10
Lipid metabolism	Os01g0900400	Lipase, class 3 family protein.	9.96	3.45	-1.52955	0.346386	8.83e-07
Lipid metabolism	Os06g0168700	Similar to Prolin rich protein.	97.66	33.48	-1.54447	0.342822	1.15e-47
Lipid metabolism	Os03g0130100	Similar to Acyl-activating enzyme 11.	4.63	1.56	-1.56947	0.336933	3.36e-05
Lipid metabolism	Os06g0351500	Lipase, GDSL domain containing protein.	22.48	7.27	-1.62861	0.323399	1.2e-14
Lipid metabolism	Os11g0679700	Phospholipid/glycerol acyltransferase domain containing protein.	2	0.62	-1.68966	0.31	0.00791778
Lipid metabolism	Os08g0199400	Similar to Stearoyl-acyl carrier protein desaturse (EC 1.14.99.6) (Fragment).	3.27	0.98	-1.73844	0.299694	0.00135811
Lipid metabolism	Os02g0189200	Lipase, GDSL domain containing protein.	3.32	0.97	-1.77513	0.292169	0.00219916
Lipid metabolism	Os07g0474600	Similar to Mycolic acid methyl transferase-like protein.	3.49	1.01	-1.78887	0.289398	0.00146289
Lipid metabolism	Os01g0329900	Hypothetical conserved gene.	6.94	1.93	-1.84633	0.278098	3.72e-08
Lipid metabolism	Os05g0495700	Similar to Glycerol-3-phosphate dehydrogenase.	24.38	6.67	-1.86994	0.273585	2.35e-32
Lipid metabolism	Os03g0365800	Lipase, GDSL domain containing protein.	2.64	0.68	-1.95693	0.257576	0.00401063
Lipid metabolism	Os12g0224000	Similar to Diacylglycerol kinase 1 (EC 2.7.1.107) (Diglyceride kinase 1) (DGK 1) (DAG kinase 1).	37.93	9.71	-1.9658	0.255998	7.89e-41
Lipid metabolism	Os05g0457800	Similar to Glycerol-3-phosphate acyltransferase 5 (EC 2.3.1.15) (AtGPAT5).	5.7	1.45	-1.97491	0.254386	1.82e-08
Lipid metabolism	Os05g0159300	Similar to Alpha-L-fucosidase 2.	7.47	1.86	-2.00581	0.248996	1.86e-07
Lipid metabolism	Os07g0693800	Similar to Plastid omega-3 fatty acid desaturase (Fragment).	4.69	1.14	-2.04055	0.24307	4.56e-06
Lipid metabolism	Os02g0662000	RCc3 protein.	670.81	163.03	-2.04077	0.243035	0
Lipid metabolism	Os03g0603600	PLC-like phosphodiesterase, TIM beta/alpha-barrel domain domain containing protein.	42.27	10.18	-2.0539	0.240833	4.88e-45
Lipid metabolism	Os03g0290300	Similar to W-3 fatty acid desaturase (Fragment).	182.12	43.23	-2.07478	0.237371	7.32e-131
Lipid metabolism	Os06g0574100	Similar to predicted protein.	19.43	4.37	-2.15258	0.22491	7.45e-09
Lipid metabolism	Os10g0163370	Lecithin:cholesterol acyltransferase family protein.	2.97	0.65	-2.19195	0.218855	0.000666938
Lipid metabolism	Os02g0662100	Similar to Tfm5 protein.	627.97	128.1	-2.29343	0.203991	0
Lipid metabolism	Os04g0445700	Similar to 3-oxoacyl-[acyl-carrier-protein] synthase I, chloroplast precursor (EC 2.3.1.41) (Beta-ketoacyl-ACP synthase I) (KAS I).	9.25	1.83	-2.33761	0.197838	7.72e-15
Lipid metabolism	Os05g0280500	Phospholipid/glycerol acyltransferase domain containing protein.	2.52	0.49	-2.36257	0.194444	0.0001
Lipid metabolism	Os01g0612900	Lipase, GDSL domain containing protein.	26.6	5.08	-2.38853	0.190977	4.36e-37
Lipid metabolism	Os05g0548900	Similar to Phosphoethanolamine methyltransferase.	7.98	1.52	-2.39232	0.190476	6.87e-15
Lipid metabolism	Os06g0604200	Phospholipase D.	109.36	20.38	-2.42386	0.186357	6.14e-275
Lipid metabolism	Os03g0108500	Similar to 4,4-dimethyl-sterol C4-methyl-oxidase (Fragment).	14.88	2.77	-2.42542	0.186156	3.86e-17
Lipid metabolism	Os01g0717000	Similar to Choline kinase.	115.1	20.36	-2.49908	0.17689	5.86e-182
Lipid metabolism	Os02g0205500	Similar to Fatty acid elongase 1.	98.69	16.76	-2.55788	0.169825	1.74e-179
Lipid metabolism	Os11g0521000	Lipase, GDSL domain containing protein.	4.44	0.7	-2.66513	0.157658	2.94e-06
Lipid metabolism	Os03g0856300	Similar to Acyl carrier protein III, chloroplast precursor (ACP III).	14.88	2.18	-2.77097	0.146505	4.33e-10
Lipid metabolism	Os11g0450400	Similar to Sulfotransferase domain containing protein, expressed.	10.08	1.4	-2.848	0.138889	4.45e-12
Lipid metabolism	Os07g0642200	Lipase, GDSL domain containing protein.	45.91	5.26	-3.12567	0.114572	4.3e-68
Lipid metabolism	Os11g0503900	Sulfotransferase family protein.	5.5	0.63	-3.12601	0.114545	3.02e-08
Lipid metabolism	Os01g0666000	Similar to Lipid phosphate phosphatase 2 (EC 3.1.3.-) (AtLPP2) (Phosphatidic acid phosphatase 2) (AtPAP2) (Prenyl diphosphate phosphatase).	7.9	0.89	-3.14998	0.112658	1.23e-14
Lipid metabolism	Os06g0229400	Conserved hypothetical protein.	4.67	0.52	-3.16684	0.111349	5.86e-07
Lipid metabolism	Os04g0353600	Male sterility protein	2.44	0.26	-3.2303	0.106557	1.97e-05
Lipid metabolism	Os01g0216000	Lipase, GDSL domain containing protein.	485.21	50.29	-3.27027	0.103646	0
Lipid metabolism	Os07g0668300	Lipase, GDSL domain containing protein.	4.64	0.46	-3.33442	0.0991379	5.78e-10
Lipid metabolism	Os01g0357200	Sterol-binding domain containing protein.	3.31	0.28	-3.56333	0.0845921	0.00715015
Lipid metabolism	Os06g0725200	Lipase, GDSL domain containing protein.	105.06	8.8	-3.57757	0.0837617	7.87e-196
Lipid metabolism	Os07g0162900	Lipase, GDXG, active site domain containing protein.	1.24	0.1	-3.63227	0.0806452	0.0041095
Lipid metabolism	Os05g0153300	Lipase, class 3 domain containing protein.	16.73	1.3	-3.68585	0.0777047	9.96e-40
Lipid metabolism	Os11g0138900	Alpha/beta hydrolase fold-3 domain containing protein.	8.96	0.67	-3.74127	0.0747768	4.09e-17
Lipid metabolism	Os02g0590400	Lecithin:cholesterol acyltransferase family protein.	8.19	0.57	-3.84483	0.0695971	2.03e-18
Lipid metabolism	Os12g0115300	Plant lipid transfer protein and hydrophobic protein, helical domain containing protein.	4.1	0.27	-3.92459	0.0658537	1.18e-05
Lipid metabolism	Os06g0604300	Phospholipase D.	61.8	3.96	-3.96403	0.0640777	8.9e-248
Lipid metabolism	Os11g0593000	Phosphoesterase family protein.	1.63	0.08	-4.34873	0.0490798	3.96e-05
Lipid metabolism	Os08g0143600	Similar to Avr9/Cf-9 rapidly elicited protein 14 (Fragment).	1.85	0.09	-4.36146	0.0486486	3.96e-05
Lipid metabolism	Os02g0732800	Similar to Anther-specific proline-rich protein APG.	18.5	0.77	-4.58652	0.0416216	6.53e-35
Lipid metabolism	Os03g0793800	Plant lipid transfer protein and hydrophobic protein, helical domain containing protein.	27.07	0.95	-4.83262	0.0350942	1.87e-35
Lipid metabolism	Os06g0262800	Similar to Very-long-chain fatty acid condensing enzyme CUT1.	0.92	0.01	-6.52356	0.0108696	0.00402457
Lipid metabolism	Os12g0135500	CXE carboxylesterase	1.07	0.01	-6.74147	0.00934579	0.00738227
Lipid metabolism	Os10g0438600	Similar to Family II lipase EXL3.	1.09	0.01	-6.76818	0.00917431	0.00217571
Lipid metabolism	Os11g0299300	Lipase, class 3 family protein.	2.87	0.01	-8.16491	0.00348432	3.03e-09
Lipid metabolism	Os04g0554500	Similar to RCc3 protein.	2.98	0.01	-8.21917	0.00335571	0.000336852
Lipid metabolism	Os06g0257600	Esterase, SGNH hydrolase-type domain containing protein.	4.7	0.01	-8.87652	0.00212766	5.73e-13
Lipid metabolism	Os07g0174400	Similar to Non-specific lipid-transfer protein.	7.27	0.01	-9.50581	0.00137552	2.64e-05
Lipid metabolism	Os01g0882100	Hypothetical conserved gene.	8.07	0.01	-9.65642	0.00123916	0.00738538
Lipid metabolism	Os01g0636400	Alpha/beta hydrolase family protein.	13.34	1.05	-3.6673	0.0787106	1.64e-23
Lipid metabolism	Os02g0706900	Alpha/beta hydrolase family protein.	3.25	0.61	-2.41356	0.187692	0.00156347
Lipid metabolism	Os01g0595600	Alpha/beta hydrolase fold-1 domain containing protein.	11.92	4.08	-1.54674	0.342282	3.68e-07
Lipid metabolism	Os01g0859200	Alpha/beta hydrolase fold-1 domain containing protein.	10.78	5.86	-0.879385	0.543599	0.000479137
Lipid metabolism	Os02g0532300	Alpha/beta hydrolase fold-1 domain containing protein.	27.28	16.48	-0.727127	0.604106	5.05e-09
Lipid metabolism	Os03g0178400	Alpha/beta hydrolase fold-1 domain containing protein.	18.02	7.74	-1.21919	0.429523	9.1e-08
Lipid metabolism	Os07g0622700	Alpha/beta hydrolase fold-1 domain containing protein.	4.34	1.72	-1.33529	0.396313	0.00265654
Lipid metabolism	Os10g0521400	Alpha/beta hydrolase fold-1 domain containing protein.	1.61	0.22	-2.87149	0.136646	0.00544591
Lipid metabolism	Os12g0135800	Alpha/beta hydrolase fold-3 domain containing protein.	10.76	0.36	-4.90154	0.0334572	2.07e-22
Lipid metabolism	Os03g0323900	Bifunctional inhibitor/plant lipid transfer protein/seed storage domain containing protein.	29.19	13.85	-1.07559	0.474478	3.79e-06
Lipid metabolism	Os03g0385400	Bifunctional inhibitor/plant lipid transfer protein/seed storage domain containing protein.	463.99	230.48	-1.00945	0.496735	1.83e-98
Lipid metabolism	Os06g0711900	Bifunctional inhibitor/plant lipid transfer protein/seed storage domain containing protein.	48.4	32.15	-0.590188	0.664256	3.86e-08
Lipid metabolism	Os03g0655400	Similar to LIP5.	165.49	30.46	-2.44176	0.184059	4.61e-88
Lipid metabolism	Os05g0408300	Similar to Lipase.	38.9	19.33	-1.00893	0.496915	4.84e-20
Lipid metabolism	Os07g0175500	Similar to lipid binding protein.	16.04	0.5	-5.0036	0.0311721	2.54e-16
Lipid metabolism	Os05g0550300	Similar to Lipid transfer protein (Fragment).	15.05	2.03	-2.89021	0.134884	3.32e-10
Lipid metabolism	Os11g0115100	Similar to Lipid transfer protein.	312.13	181.53	-0.781939	0.581585	3.07e-34
Lipid metabolism	Os12g0114800	Similar to Lipid transfer protein.	261.15	134.67	-0.95545	0.515681	6.1e-39
Lipid metabolism	Os11g0115350	Similar to Non-specific lipid-transfer protein 2.	139.39	43.26	-1.68802	0.310352	1.74e-63
Lipid metabolism	Os12g0115000	Similar to Non-specific lipid-transfer protein 2B.	276.52	98.95	-1.48261	0.35784	7.74e-41
Lipid metabolism	Os10g0505500	Similar to Nonspecific lipid-transfer protein 2G (LTP2G) (Lipid transfer protein 2 isoform 1) (LTP2-1) (7 kDa lipid transfer protein 1).	21.06	2.74	-2.94226	0.130104	2.9e-13
Lipid metabolism	Os12g0115500	Similar to nonspecific lipid-transfer protein 3.	106.4	22.9	-2.21608	0.215226	1.77e-59
Lipid metabolism	Os06g0539500	Similar to Non-specific lipid-transfer protein.	17.04	0.44	-5.27528	0.0258216	3.01e-10
Lipid metabolism	Os11g0115400	Lipid transfer protein LPT IV.	374.45	197.45	-0.923286	0.527307	1.4e-61
Lipid metabolism	Os03g0794000	Plant lipid transfer protein/Par allergen family protein.	5.23	0.93	-2.49151	0.17782	0.000959874
Lipid metabolism	Os07g0625800	Plant lipid transfer protein/Par allergen family protein.	27.96	13.41	-1.06006	0.479614	8e-07
Lipid metabolism	Os01g0691100	Plant lipid transfer protein/seed storage/trypsin-alpha amylase inhibitor domain containing protein.	3.18	0.22	-3.85345	0.0691824	0.00133443
Lipid metabolism	Os01g0914300	Plant lipid transfer protein/seed storage/trypsin-alpha amylase inhibitor domain containing protein.	38.45	19.36	-0.989905	0.503511	3.69e-08
Lipid metabolism	Os03g0664600	Plant lipid transfer protein/seed storage/trypsin-alpha amylase inhibitor domain containing protein.	7.61	1.09	-2.80357	0.143233	4.04e-06
Lipid metabolism	Os07g0287400	Plant lipid transfer protein/seed storage/trypsin-alpha amylase inhibitor domain containing protein.	14.03	5.59	-1.32759	0.398432	0.000142586
Lipid metabolism	Os03g0261100	Phospholipase A2 family protein.	10.33	3.13	-1.72261	0.303001	8.25e-06
Lipid metabolism	Os01g0582600	Phospholipase A2, active site domain containing protein.	148.82	78.37	-0.925195	0.526609	5.75e-70
Lipid metabolism	Os05g0184901	Phospholipase A2, active site domain containing protein.	2.16	0.53	-2.02697	0.24537	0.00104856
Lipid metabolism	Os05g0593000	Phospholipase A2, active site domain containing protein.	20.32	13.01	-0.643279	0.640256	0.000226706
Mitochondrial electron transport	Os01g0612200	Cytochrome c oxidase, subunit Vb family protein.	97.24	62.18	-0.645099	0.639449	3.81e-11
Mitochondrial electron transport	Os02g0275100	Cytochrome C biogenesis protein family protein.	12.51	7.66	-0.707665	0.61231	0.00798696
Mitochondrial electron transport	Os03g0606200	Mitochondrial ATP synthase 6 KD subunit.	200.72	121.45	-0.724822	0.605072	1.88e-19
Mitochondrial electron transport	Os08g0141400	External NADH-ubiquinone oxidoreductase 1	26.81	6.92	-1.95393	0.258113	1.22e-42
Mitochondrial electron transport	Os05g0411200	Similar to electron carrier/ oxidoreductase.	3.16	1.16	-1.4458	0.367089	0.00035684
nucleotide metabolism	Os11g0312220	Adenylate kinase B (EC 2.7.4.3) (ATP-AMP transphosphorylase).	38.88	24.73	-0.652766	0.63606	2.05e-05
nucleotide metabolism	Os02g0778400	Similar to UMP/CMP kinase a (EC 2.7.1.48).	45.26	28.4	-0.672346	0.627486	4.52e-07
nucleotide metabolism	Os08g0118900	Adenylate kinase family protein.	19.47	11.95	-0.704242	0.613765	0.000441293
nucleotide metabolism	Os02g0768600	Similar to Inorganic pyrophosphatase.	65.42	38.18	-0.776915	0.583614	7.25e-13
nucleotide metabolism	Os06g0257450	Ribonucleotide reductase, Chloroplast biogenesis	50.6	29.2	-0.793169	0.577075	5.42e-17
nucleotide metabolism	Os05g0573300	Similar to CTP synthase 1 (EC 6.3.4.2) (UTP--ammonia ligase 1) (CTP synthetase 1).	13.52	7.74	-0.80469	0.572485	1.85e-06
nucleotide metabolism	Os10g0563700	Similar to Nucleoside diphosphate kinase I (EC 2.7.4.6) (NDK I) (NDP kinase I) (PP18).	200.13	108.11	-0.888437	0.540199	2.45e-29
nucleotide metabolism	Os04g0504000	Similar to Adenine phosphoribosyltransferase form 2.	7.58	4.05	-0.904276	0.534301	0.000720314
nucleotide metabolism	Os06g0255400	Similar to Nudix hydrolase 18, mitochondrial precursor (EC 3.6.1.-) (AtNUDT18).	42.77	22.66	-0.916451	0.529811	1.26e-07
nucleotide metabolism	Os02g0625500	Similar to Adenosine kinase-like protein (Fragment).	256.29	135.78	-0.916506	0.52979	1.3e-66
nucleotide metabolism	Os04g0547900	Anti-sense to fibroblast growth factor protein GFG family protein.	40.92	21.66	-0.917773	0.529326	6.57e-16
nucleotide metabolism	Os01g0951400	Similar to UMP synthase.	5.32	2.8	-0.925999	0.526316	0.00595198
nucleotide metabolism	Os08g0248800	Similar to Aspartate carbamoyltransferase 3, chloroplast precursor (EC 2.1.3.2) (Aspartate transcarbamylase 3) (ATCase 3).	6.74	3.52	-0.937173	0.522255	0.0083686
nucleotide metabolism	Os06g0127900	Ribonucleotide reductase, Chloroplast biogenesis	21.02	10.91	-0.946112	0.519029	9.57e-08
nucleotide metabolism	Os03g0685300	Glutamine amidotransferase class-I domain containing protein.	29.78	14.4	-1.04827	0.483546	1.54e-09
nucleotide metabolism	Os02g0565100	Nucleoside diphosphate kinase, core domain containing protein.	7.43	3.44	-1.11095	0.462988	0.00543026
nucleotide metabolism	Os03g0669100	Similar to Deoxyuridine 5'-triphosphate nucleotidohydrolase (EC 3.6.1.23) (dUTPase) (dUTP pyrophosphatase) (P18).	46.59	21.32	-1.12781	0.457609	3.61e-10
nucleotide metabolism	Os05g0438500	Similar to Soluble inorganic pyrophosphatase (EC 3.6.1.1) (Pyrophosphate phospho- hydrolase) (PPase).	21.86	9.58	-1.1902	0.438243	6.04e-08
nucleotide metabolism	Os12g0548300	Similar to Nucleoside diphosphate kinase (Fragment).	76.37	32.71	-1.22327	0.42831	5.2e-20
nucleotide metabolism	Os09g0553300	NUDIX hydrolase domain containing protein.	61.63	25.61	-1.26693	0.415544	1.1e-27
nucleotide metabolism	Os06g0617800	Similar to Ribose-phosphate pyrophosphokinase.	7.9	3.21	-1.29928	0.406329	0.00333747
nucleotide metabolism	Os05g0455700	Phosphoribosyltransferase domain containing protein.	19.98	7.99	-1.32229	0.3999	3.33e-10
nucleotide metabolism	Os12g0502800	Similar to Ureide permease 2.	52.93	20.97	-1.33576	0.396184	4.21e-35
nucleotide metabolism	Os12g0183300	Similar to 3'(2'),5'-bisphosphate nucleotidase.	38.47	15.07	-1.35205	0.391734	2.69e-13
nucleotide metabolism	Os12g0503000	Similar to Allantoin permease.	23.83	9.14	-1.38251	0.38355	4.15e-21
nucleotide metabolism	Os01g0723600	Ribose-phosphate pyrophosphokinase 3 (EC 2.7.6.1) (Phosphoribosyl pyrophosphate synthetase 3).	18.83	6.76	-1.47794	0.359002	1.71e-14
nucleotide metabolism	Os05g0114000	Similar to PRLI-interacting factor F (Fragment).	40.81	14.06	-1.53733	0.344523	4.02e-23
nucleotide metabolism	Os08g0288200	Adenylate kinase family protein.	5.31	1.76	-1.59314	0.33145	2.28e-05
nucleotide metabolism	Os01g0712700	CMP/dCMP deaminase, zinc-binding domain containing protein.	33.69	10.83	-1.63729	0.32146	8.33e-25
nucleotide metabolism	Os11g0439600	Similar to Nod factor binding lectin-nucleotide phosphohydrolase.	9.29	2.17	-2.09798	0.233584	5.02e-12
nucleotide metabolism	Os02g0179200	Glutamine amidotransferase class-I domain containing protein.	7.25	1.49	-2.28267	0.205517	1.66e-08
nucleotide metabolism	Os08g0238200	Similar to Retrotransposon protein Ty1-copia subclass.	2.53	0.4	-2.66107	0.158103	0.00190906
Others	Os12g0576750	Nucleotide pyrophosphatase, Hydrolysis of UDP, ADP and adenosine 5'-phosphosulfate	11.58	7.63	-0.60188	0.658895	0.0031285
Others	Os02g0800000	PRLI-interacting factor L (Fragment).	24.82	16.2	-0.615509	0.652699	3.33e-05
Others	Os01g0805900	Tubulin beta-2 chain (Beta-2 tubulin).	676.17	431.4	-0.64836	0.638005	5.65e-130
Others	Os01g0625200	Hypothetical conserved gene.	30.1	18.87	-0.673669	0.62691	5.41e-06
Others	Os01g0282800	Similar to Tubulin beta-5 chain (Beta-5 tubulin).	709.26	439.46	-0.690583	0.619604	5.37e-165
Others	Os03g0145800	Similar to tankyrase 1.	121.29	73.64	-0.719899	0.60714	1.29e-17
Others	Os01g0629400	Similar to Ctd-phosphatase-like protein (Fragment).	22.28	13.51	-0.721722	0.606373	6.05e-05
Others	Os04g0375900	Kinesin, motor region domain containing protein.	9.14	5.5	-0.732763	0.601751	0.000368577
Others	Os05g0585400	Similar to Protein ABIL1.	22.61	13.55	-0.738668	0.599292	8.36e-05
Others	Os07g0512100	Similar to protein binding protein.	22.66	13.51	-0.74612	0.596205	1.5e-08
Others	Os09g0506000	Similar to Diphosphonucleotide phosphatase 1 precursor.	31.2	18.45	-0.757925	0.591346	6.22e-09
Others	Os03g0661300	Beta-tubulin , Microtubules formation	226.91	132.76	-0.7733	0.585078	2.04e-63
Others	Os12g0163700	Similar to Actin 7 (Actin 2).	285.93	166.76	-0.777889	0.58322	1.17e-67
Others	Os03g0587200	Kinesin, motor region domain containing protein.	19.03	11.09	-0.779016	0.582764	2.99e-12
Others	Os05g0397900	Kinesin, motor region domain containing protein.	7.24	4.19	-0.789039	0.578729	0.000297616
Others	Os03g0750300	Conserved hypothetical protein.	12.61	7.04	-0.840921	0.558287	8.99e-06
Others	Os03g0281000	Similar to Ankyrin-like protein.	45.15	24.69	-0.870799	0.546844	7.84e-24
Others	Os03g0255200	Heat shock protein DnaJ, N-terminal domain containing protein.	31.97	17.41	-0.876803	0.544573	5.75e-09
Others	Os04g0350300	Similar to SKIP interacting protein 18 (Fragment).	7.18	3.81	-0.914193	0.530641	6.13e-05
Others	Os01g0685900	Similar to 65kD microtubule associated protein.	15.22	7.9	-0.946044	0.519054	2.07e-09
Others	Os01g0605500	Kinesin, motor region domain containing protein.	8.54	4.39	-0.960015	0.514052	8.44e-06
Others	Os07g0105700	Similar to ATK5 (ARABIDOPSIS THALIANA KINESIN 5); microtubule motor.	15.47	7.91	-0.967724	0.511312	1.22e-06
Others	Os02g0739100	Similar to Formin-like protein 16.	50.51	25.8	-0.969198	0.51079	1.32e-34
Others	Os09g0322500	Hypothetical conserved gene.	10	5.08	-0.9771	0.508	5.6e-07
Others	Os03g0710700	Similar to predicted protein.	46.77	23.28	-1.00649	0.497755	3.71e-15
Others	Os07g0264100	NAD(P)-binding domain containing protein.	9.06	4.48	-1.01601	0.494481	0.000970158
Others	Os09g0450300	Microtubule-associated protein MAP65-1a.	24.53	12.1	-1.01954	0.493274	2.14e-17
Others	Os01g0513900	Similar to Kinesin heavy chain (Fragment).	6.94	3.39	-1.03365	0.488473	1.66e-07
Others	Os02g0489800	Similar to SKIP interacting protein 18 (Fragment).	3.89	1.81	-1.10378	0.465296	0.00464785
Others	Os06g0217600	Similar to kinesin motor protein-related.	10.79	4.98	-1.11548	0.461538	0.0008903
Others	Os05g0122600	Similar to Rid2 protein (Fragment).	7.45	3.42	-1.12324	0.45906	9.56e-06
Others	Os04g0629700	Kinesin motor domain containing protein	9.56	4.34	-1.13932	0.453975	2.25e-06
Others	Os12g0547500	Kinesin, motor region domain containing protein.	3.91	1.77	-1.14342	0.452685	6.81e-05
Others	Os04g0461800	Actin-binding FH2 domain containing protein.	3.43	1.49	-1.2029	0.434402	0.000640715
Others	Os02g0742800	Conserved hypothetical protein.	8.67	3.75	-1.20914	0.432526	2.29e-06
Others	Os01g0834100	Aldehyde dehydrogenase, conserved site domain containing protein.	19.98	8.51	-1.23133	0.425926	2.59e-12
Others	Os10g0498900	Similar to Microtubule-associated protein EB1-like protein.	16.8	6.99	-1.2651	0.416071	8.26e-09
Others	Os05g0459400	Similar to kinesin motor protein-related.	9.29	3.84	-1.27457	0.413348	2.7e-05
Others	Os08g0558400	Kinesin-related protein	23.61	9.73	-1.27889	0.412114	5.1e-17
Others	Os05g0382600	Annexin family protein.	33.56	13.75	-1.28731	0.409714	7.26e-15
Others	Os02g0704500	Phosphatidic acid phosphatase type 2/haloperoxidase domain containing protein.	12.98	5.31	-1.28951	0.409091	2.32e-06
Others	Os03g0114000	Similar to Kinesin.	9.65	3.91	-1.30336	0.405181	2.53e-08
Others	Os01g0636600	Hypothetical conserved gene.	3.95	1.6	-1.30378	0.405063	1.85e-07
Others	Os03g0773600	Hypothetical conserved gene.	33.33	12.83	-1.3773	0.384938	1.55e-16
Others	Os12g0131400	Hypothetical conserved gene.	19.19	7.36	-1.38258	0.383533	9.18e-11
Others	Os11g0552600	Similar to Kinesin-like protein.	7.64	2.88	-1.4075	0.376963	5.68e-05
Others	Os07g0638000	Conserved hypothetical protein.	6.58	2.39	-1.46108	0.363222	3.12e-05
Others	Os11g0252400	Hypothetical conserved gene.	2.71	0.98	-1.46744	0.361624	0.000516505
Others	Os11g0105750	Quinonprotein alcohol dehydrogenase-like domain containing protein.	1.73	0.62	-1.48043	0.358382	0.00314751
Others	Os04g0607000	PAP fibrillin family protein.	19.85	7.01	-1.50165	0.353149	1.75e-09
Others	Os06g0699301	Hypothetical conserved gene.	10.2	3.6	-1.5025	0.352941	0.00574267
Others	Os09g0380200	Chloroplast-localized protein containing DUF3353, Chlorophyll and lutein accumulation, Chloroplast development	9.02	3.03	-1.57381	0.33592	8.95e-05
Others	Os02g0810200	Conserved hypothetical protein.	6.4	1.95	-1.7146	0.304688	0.000836125
Others	Os05g0191700	Similar to Stem 28 kDa glycoprotein.	5.88	1.77	-1.73207	0.30102	0.000836236
Others	Os04g0462600	Dynein light chain, type 1 family protein.	6.5	1.67	-1.96059	0.256923	4.34e-05
Others	Os04g0422000	PAP fibrillin family domain containing protein	3.54	0.86	-2.04134	0.242938	0.000109735
Others	Os01g0720400	HAD-superfamily subfamily IB hydrolase, hypothetical 1 protein.	21.71	5.19	-2.06455	0.23906	1.33e-17
Others	Os11g0435300	Ankyrin repeat domain containing protein.	2.76	0.65	-2.08616	0.235507	0.000173555
Others	Os11g0595200	PAP fibrillin family protein.	2.72	0.61	-2.15673	0.224265	0.00409526
Others	Os05g0273800	Similar to Soluble epoxide hydrolase.	25.14	5.44	-2.20831	0.216388	2.5e-24
Others	Os01g0243100	Similar to Kinesin.	5.55	1.07	-2.37488	0.192793	2.34e-09
Others	Os03g0667100	Similar to BTB/POZ domain containing protein, expressed.	16.45	3.12	-2.39847	0.189666	3.69e-37
Others	Os03g0719000	MAP65/ASE1 family protein.	8.8	1.19	-2.88654	0.135227	3.41e-16
Others	Os05g0429500	Dienelactone hydrolase domain containing protein.	4.66	0.42	-3.47187	0.0901288	6.47e-06
Others	Os05g0190300	Acid phosphatase (Class B) family protein.	5.54	0.48	-3.52878	0.0866426	1.14e-08
Others	Os05g0190500	Similar to Acid phosphatase.	15.26	1.05	-3.86129	0.0688073	1.3e-24
Others	Os07g0691700	Conserved hypothetical protein.	0.76	0.05	-3.926	0.0657895	0.000749855
Others	Os05g0557400	Membrane attack complex component/perforin/complement C9 family protein.	2.08	0.13	-4	0.0625	2.05e-07
Others	Os05g0189300	Vegetative storage protein/acid phosphatase domain containing protein.	14.49	0.51	-4.82842	0.0351967	6.44e-25
Others	Os10g0539700	Conserved hypothetical protein.	0.58	0.01	-5.85798	0.0172414	0.00217387
Others	Os11g0312400	Adenylate kinase B (EC 2.7.4.3) (ATP-AMP transphosphorylase).	27.94	17.22	-0.698247	0.616321	9.97e-05
Others	Os08g0242900	Afadin/alpha-actinin-binding domain containing protein.	24.57	13.35	-0.880058	0.543346	2.8e-08
Others	Os03g0766900	Allene oxide synthase.	48.62	18.29	-1.41049	0.376183	1.21e-149
Others	Os07g0645000	Allergen V5/Tpx-1 related family protein.	123.42	70.13	-0.815473	0.568222	4.88e-20
Others	Os03g0320100	Alpha-L-arabinofuranosidase, C-terminal domain containing protein.	42.38	26.64	-0.66979	0.628598	4.79e-07
Others	Os07g0520800	Ankyrin repeat-containing domain containing protein.	83.84	32.78	-1.35482	0.390983	1.45e-27
Others	Os01g0278000	VQ domain containing protein.	129.57	68.58	-0.917872	0.529289	3.39e-28
Others	Os03g0676400	VQ domain containing protein.	17.04	1.42	-3.58496	0.0833333	8.65e-15
Others	Os05g0519000	VQ domain containing protein.	28.62	15.07	-0.925344	0.526555	6.59e-07
Others	Os06g0618700	VQ domain containing protein.	18.51	4.58	-2.01489	0.247434	3.22e-12
Others	Os06g0666400	VQ domain containing protein.	26.49	12.81	-1.04818	0.483579	3.67e-06
Others	Os07g0686600	VQ domain containing protein.	77.49	43.61	-0.829351	0.562782	1.93e-16
Others	Os09g0370500	VQ domain containing protein.	23.78	10.37	-1.19733	0.436081	1.12e-14
Others	Os11g0131100	VQ domain containing protein.	9.37	3.84	-1.28694	0.409819	0.00265623
Others	Os09g0502100	VWA domain containing protein, RNA binding protein, Regulation of vegetative growth and development	20.23	11.77	-0.781382	0.581809	0.00473211
Others	Os12g0233100	WW/Rsp5/WWP domain containing protein.	10.47	5.24	-0.998623	0.500478	0.00109641
Others	Os08g0249000	Zinc finger, B-box domain containing protein.	18.95	6.19	-1.61419	0.326649	1.59e-10
Others	Os09g0431900	Zinc finger, C2H2-type domain containing protein.	5.19	0.38	-3.77166	0.0732177	3.97e-06
Others	Os11g0340477	Zinc finger, C2H2-type domain containing protein.	3.78	0.97	-1.96233	0.256614	0.00986528
Others	Os01g0588400	Band 7 protein family protein.	3.44	0.52	-2.72583	0.151163	0.000127958
Others	Os11g0242100	Beta-glucosidase, GBA2 type domain containing protein.	10.81	6.59	-0.714016	0.609621	1.16e-05
Others	Os07g0650600	BLE2 protein.	10.29	4.01	-1.35957	0.389699	9.7e-25
Others	Os03g0416200	BRITTLE CULM1.	9.17	1.33	-2.7855	0.145038	1.17e-16
Others	Os04g0527400	BRO1 domain containing protein.	15.32	7.23	-1.08335	0.471932	1.59e-08
Others	Os01g0328500	Bucentaur or craniofacial development family protein.	12.39	7.69	-0.688121	0.620662	0.00906043
Others	Os04g0682100	C2 calcium/lipid-binding region, CaLB domain containing protein.	75.51	50.26	-0.587257	0.665607	9e-06
Others	Os09g0526500	C2 calcium/lipid-binding region, CaLB domain containing protein.	2.33	0.45	-2.37233	0.193133	0.00991308
Others	Os04g0531100	C2 calcium-dependent membrane targeting domain containing protein.	341.58	213.51	-0.67792	0.625066	1.36e-32
Others	Os12g0630600	Carbohydrate/puine kinase, PfkB, conserved site containing protein.	16.38	1.6	-3.35579	0.0976801	7.89e-16
Others	Os01g0642000	Carboxylesterase, type B family protein.	4.61	0.81	-2.50877	0.175705	5.26e-07
Others	Os02g0762400	CDK inhibitor (CKI), Seed development	11.35	5.1	-1.15412	0.449339	3.72e-05
Others	Os03g0819600	Chalcone isomerase (EC 5.5.1.6).	36.05	9.35	-1.94696	0.259362	8.44e-21
Others	Os07g0569600	Chaperonin-like RbcX domain containing protein.	8.92	4.2	-1.08665	0.470852	0.00844969
Others	Os08g0467300	Clathrin adaptor, phosphoinositide-binding, GAT-like domain containing protein.	4.28	1.56	-1.45606	0.364486	0.00105579
Others	Os08g0359500	CS domain domain containing protein.	112.37	71.32	-0.655878	0.634689	1.93e-13
Others	Os04g0545300	Cupredoxin domain containing protein.	28.68	6	-2.25701	0.209205	1.47e-20
Others	Os03g0245500	Curculin-like (mannose-binding) lectin domain containing protein.	2.24	0.01	-7.80735	0.00446429	1.39e-05
Others	Os09g0535400	Curculin-like (mannose-binding) lectin domain containing protein.	2.18	0.01	-7.76818	0.00458716	7.33e-06
Others	Os10g0155100	Curculin-like (mannose-binding) lectin domain containing protein.	4.46	0.32	-3.8009	0.0717489	3.51e-09
Others	Os12g0169400	Cystathionine beta-synthase, core domain containing protein.	9.17	3.26	-1.49205	0.355507	1.56e-09
Others	Os02g0814400	Cytochrome c, monohaem domain containing protein.	35.06	21.06	-0.735321	0.600685	0.00031883
Others	Os02g0669100	Dehydrin family protein.	386.36	128.76	-1.58526	0.333264	7.4e-250
Others	Os03g0121800	Dicer-like protein, miRNA biogenesis, Reguration of development	10.9	6.27	-0.797791	0.575229	6.43e-13
Others	Os03g0812000	DNA topoisomerase, type IIA, subunit A or C-terminal domain containing protein.	23.12	10.35	-1.15951	0.447664	1.44e-12
Others	Os02g0575200	DNA/pantothenate metabolism flavoprotein, C-terminal domain containing protein.	4.53	0.99	-2.19401	0.218543	4.42e-06
Others	Os02g0672700	DNA-directed RNA polymerase, M/15 kDa subunit domain containing protein.	27.56	12	-1.19954	0.435414	4.4e-08
Others	Os03g0342900	Dormancyauxin associated family protein.	177.71	70.48	-1.33424	0.396601	8.68e-70
Others	Os04g0227500	DSBA oxidoreductase family protein.	27.07	2.55	-3.40813	0.0942002	7.77e-37
Others	Os03g0272900	DVL family protein.	37.13	23.71	-0.64709	0.638567	0.00021516
Others	Os05g0179100	DVL family protein.	22.28	4.32	-2.36665	0.193896	5.49e-12
Others	Os01g0949300	EF-Hand type domain containing protein.	93.23	58.65	-0.668663	0.629089	7.08e-11
Others	Os02g0303500	Eggshell protein family protein.	13.63	6.67	-1.03103	0.489362	0.000462994
Others	Os04g0538100	Elongation factor G, III and V domain containing protein.	24.78	6.47	-1.93734	0.261098	5.11e-23
Others	Os06g0292400	Embryogenesis transmembrane protein.	4.21	1.93	-1.12522	0.458432	2.37e-05
Others	Os02g0803300	Epsin-like, N-terminal domain containing protein.	71.53	27.48	-1.38017	0.384174	1.62e-64
Others	Os09g0468150	Epsin-like, N-terminal domain containing protein.	6.1	1.46	-2.06284	0.239344	2.8e-05
Others	Os06g0163200	Esterase/lipase/thioesterase domain containing protein.	23.47	15.1	-0.636269	0.643375	0.000395988
Others	Os03g0664400	Expressed protein (With alternative splicing).	7.44	0.79	-3.23538	0.106183	3.51e-08
Others	Os07g0535700	F-box associated type 1 domain containing protein.	4.87	1.78	-1.45204	0.365503	0.00105565
Others	Os02g0730500	Fcf2 pre-rRNA processing domain containing protein.	15.39	6.23	-1.30469	0.404808	1.66e-06
Others	Os01g0508100	Ferritin/ribonucleotide reductase-like family protein.	15.48	4.46	-1.79529	0.288114	9.48e-06
Others	Os04g0496000	Glucose/ribitol dehydrogenase family protein.	8.45	3.66	-1.20711	0.433136	0.00535148
Others	Os03g0276850	Glutamate dehydrogenase, NAD-specific domain containing protein.	17.22	10.31	-0.740041	0.598722	7.21e-05
Others	Os01g0607000	Glutelin family protein.	3.46	0.22	-3.9752	0.0635838	0.000750457
Others	Os01g0644600	Glutelin family protein.	126.38	58.29	-1.11645	0.461228	1.36e-30
Others	Os08g0556300	Glycolipid transfer protein domain domain containing protein.	12.59	3.47	-1.85927	0.275616	6.62e-07
Others	Os02g0802200	Glycoside hydrolase family 79, N-terminal protein.	11.25	3.48	-1.69277	0.309333	2.17e-13
Others	Os06g0179000	Glycoside hydrolase family 79, N-terminal protein.	92.1	41.99	-1.13316	0.455917	2.26e-54
Others	Os03g0158300	Glycoside hydrolase-type carbohydrate-binding domain containing protein.	4.79	1.72	-1.47762	0.359081	0.00119101
Others	Os07g0536300	Gnk2-homologous domain domain containing protein.	11.72	1.14	-3.36187	0.0972696	3.26e-10
Others	Os06g0498900	GTP-binding protein, HSR1-related domain containing protein.	9.75	6.29	-0.632342	0.645128	0.00231999
Others	Os01g0250900	HAD superfamily (subfamily IG) hydrolase, 5'-Nucleotidase protein.	10.01	5.81	-0.784832	0.58042	7.81e-05
Others	Os03g0273800	HAD-superfamily hydrolase, subfamily IA, variant 3 domain containing protein.	277.98	107.49	-1.37078	0.386682	2.85e-146
Others	Os07g0634400	HAD-superfamily hydrolase, subfamily IA, variant 3 domain containing protein.	4.11	0.14	-4.87564	0.0340633	8.61e-08
Others	Os03g0565200	Haloacid dehalogenase-like hydrolase domain containing protein.	6.87	3.15	-1.12496	0.458515	0.00297878
Others	Os01g0195400	Harpin-induced 1 domain containing protein.	100.7	46.87	-1.10333	0.465442	1.18e-37
Others	Os07g0250900	Harpin-induced 1 domain containing protein.	29.5	11.14	-1.40497	0.377627	1.67e-11
Others	Os02g0738400	Histidine kinase, Cytokinin signaling	4.81	2.68	-0.843804	0.557173	0.000555287
Others	Os06g0160001	Histone H3.	177.58	51.83	-1.77661	0.291868	9.45e-41
Others	Os06g0643700	Hly-III related domain containing protein.	20.7	5.81	-1.83302	0.280676	2.45e-19
Others	Os10g0445500	HR-like lesion-inducer family protein.	65.42	38.89	-0.750333	0.594467	3.16e-09
Others	Os07g0635900	Hydrophobic protein LTI6A (Low temperature-induced protein 6A).	204.11	56.39	-1.85584	0.276273	9.81e-79
Others	Os05g0519800	Integrase, N-terminal zinc-binding domain-like domain containing protein.	3.93	1.14	-1.7855	0.290076	0.00146308
Others	Os02g0299200	IQ calmodulin-binding region domain containing protein.	1.67	0.19	-3.13578	0.113772	0.0011193
Others	Os01g0142200	Kinase binding protein CGI-121 domain containing protein.	15	6.95	-1.10988	0.463333	3.74e-05
Others	Os01g0705200	Late embryogenesis abundant protein repeat containing protein.	20.67	0.62	-5.05913	0.0299952	4.26e-34
Others	Os07g0100900	Legume lectin, beta domain containing protein.	103.04	61.39	-0.747129	0.595788	2.63e-21
Others	Os01g0305200	Lg106-like family protein.	9.33	3.11	-1.58496	0.333333	0.0016651
Others	Os01g0102900	Light regulated Lir1 family protein.	11.79	3.15	-1.90414	0.267176	1.7e-05
Others	Os02g0753300	Lipoxygenase, LH2 domain containing protein.	71.72	43.84	-0.710128	0.611266	2.28e-09
Others	Os10g0361000	Lipoxygenase, LH2 domain containing protein.	10569.2	4502.41	-1.2311	0.425992	0
Others	Os06g0208800	Lysin motif-containing protein, Pattern recognition receptor, Peptidoglycan and chitin perception in innate immunity	31.28	16.59	-0.914927	0.530371	3.22e-11
Others	Os11g0549695	Maf-like protein family protein.	4.35	1.38	-1.65635	0.317241	0.00219889
Others	Os03g0823100	Major facilitator superfamily protein.	13.56	8.27	-0.713398	0.609882	0.00693541
Others	Os01g0798500	Malate synthase-like family protein.	13.1	2.36	-2.47271	0.180153	2.69e-13
Others	Os03g0399800	Mannose-binding lectin domain containing protein.	20.48	8.81	-1.217	0.430176	5.69e-06
Others	Os02g0179100	Metal-dependent phosphohydrolase, HD region domain containing protein.	16.11	4.93	-1.7083	0.306021	4.34e-10
Others	Os02g0686600	Metal-dependent protein hydrolase family protein.	19	10.99	-0.789808	0.578421	4.98e-05
Others	Os01g0920300	Methyltransferase small domain containing protein.	29.33	8.78	-1.74008	0.299352	4.29e-16
Others	Os08g0119500	Methyltransferase type 11 domain containing protein.	29.37	19.48	-0.59235	0.663262	0.00121144
Others	Os01g0143800	Mitochondrial glycoprotein family protein.	26.84	7.26	-1.88634	0.270492	4.81e-19
Others	Os09g0557400	Mitochondrial glycoprotein family protein.	13.42	6.75	-0.991425	0.502981	0.000275312
Others	Os03g0583800	Mpv17/PMP22 family protein.	14.49	8.79	-0.721123	0.606625	0.00213692
Others	Os05g0126800	Mss4-like domain containing protein.	122.08	26.1	-2.22571	0.213794	2.91e-92
Others	Os04g0571600	Multi antimicrobial extrusion protein MatE family protein.	10.52	2.93	-1.84416	0.278517	6.59e-15
Others	Os11g0161100	NB-ARC domain containing protein.	2.71	1.03	-1.39565	0.380074	0.00396807
Others	Os09g0481800	Nitrogen-fixing NifU, C-terminal domain containing protein.	9.38	2	-2.22959	0.21322	6.91e-07
Others	Os01g0846000	Nucleic acid-binding, OB-fold domain containing protein.	6.46	3.79	-0.769336	0.586687	0.000718546
Others	Os06g0112100	Nucleoside phosphorylase, family 1 domain containing protein.	11.68	2.85	-2.03501	0.244007	3.19e-11
Others	Os03g0849900	Nucleotide-diphospho-sugar transferase domain containing protein.	29.44	16.13	-0.868031	0.547894	1.09e-08
Others	Os01g0920500	Nucleotide-diphospho-sugar transferase domain containing protein.	2.94	0.01	-8.19967	0.00340136	0.000336998
Others	Os06g0712200	NUDIX domain containing protein.	66.9	39.48	-0.760884	0.590135	7.55e-11
Others	Os03g0577100	Nuf2 family protein.	7.11	4.23	-0.749192	0.594937	0.00956655
Others	Os05g0338900	Oligopeptide transporter domain containing protein.	3.89	1.18	-1.72098	0.303342	0.00535696
Others	Os07g0247100	O-methyltransferase, N-terminal domain containing protein.	6.46	2.98	-1.11622	0.4613	0.00219439
Others	Os05g0556000	Oxoglutarate/iron-dependent oxygenase domain containing protein.	9.9	4.83	-1.03541	0.487879	0.000178789
Others	Os04g0553500	Pectin lyase fold domain containing protein.	10.08	3.8	-1.40742	0.376984	1.17e-05
Others	Os04g0613200	Pectin lyase fold/virulence factor domain containing protein.	8.56	4.02	-1.09042	0.469626	0.000107041
Others	Os02g0643500	Pentapeptide repeat containing protein.	5.85	2.29	-1.35309	0.391453	0.00304662
Others	Os01g0158100	Pentatricopeptide repeat containing protein.	4.65	1.53	-1.6037	0.329032	0.00716702
Others	Os01g0228400	Pentatricopeptide repeat domain containing protein.	5.72	1.86	-1.62071	0.325175	5.23e-08
Others	Os03g0856100	Pentatricopeptide repeat domain containing protein.	12.09	6.4	-0.91767	0.529363	6.28e-07
Others	Os05g0571100	Peptidase C12, ubiquitin carboxyl-terminal hydrolase 1 domain containing protein.	14.84	6.93	-1.09856	0.466981	7.15e-08
Others	Os01g0138800	Peptidase C26 domain containing protein.	11.51	5.57	-1.04714	0.483927	1.68e-05
Others	Os06g0122600	Peptidase C48, SUMO/Sentrin/Ubl1 domain containing protein.	1.14	0.22	-2.37346	0.192982	0.000214849
Others	Os01g0727800	Peptidase S8, subtilisin-related domain containing protein.	7.21	1.06	-2.76593	0.147018	4.33e-10
Others	Os03g0133400	Peptidoglycan-binding Lysin subgroup domain containing protein.	165.1	101.77	-0.698028	0.616414	9.25e-34
Others	Os09g0548200	Peptidoglycan-binding Lysin subgroup domain containing protein.	56.79	33.34	-0.768383	0.587075	4.66e-13
Others	Os03g0765900	PetM of cytochrome b6/f complex subunit 7 domain containing protein.	33.59	7.67	-2.13073	0.228342	1.23e-14
Others	Os04g0224600	Phosphoglycerate mutase domain containing protein.	6.09	2.37	-1.36156	0.389163	0.00560436
Others	Os03g0232400	Phytosulfokine family protein.	8.84	1.33	-2.73262	0.150452	1.04e-06
Others	Os11g0557000	Phytosulfokine family protein.	63.75	41.23	-0.628731	0.646745	7.97e-06
Others	Os06g0116500	Pleckstrin homology-type domain containing protein.	3.99	2.1	-0.925999	0.526316	0.00200764
Others	Os01g0899700	Pollen Ole e 1 allergen and extensin domain containing protein.	5.32	0.19	-4.80735	0.0357143	4.06e-14
Others	Os05g0531200	Pollen Ole e 1 allergen and extensin domain containing protein.	17.58	0.83	-4.40468	0.0472127	5.64e-25
Others	Os09g0508200	Pollen Ole e 1 allergen and extensin domain containing protein.	12.15	5.82	-1.06187	0.479012	0.000262369
Others	Os03g0342100	Pollen Ole e 1 allergen/extensin domain containing protein.	8.29	3.99	-1.05498	0.481303	0.00723941
Others	Os07g0674400	Pollen Ole e 1 allergen/extensin domain containing protein.	17.88	7.58	-1.23808	0.423937	7.4e-05
Others	Os10g0206500	Pollen Ole e 1 allergen/extensin domain containing protein.	2.1	0.01	-7.71425	0.00476191	0.00116911
Others	Os10g0208600	Pollen Ole e 1 allergen/extensin domain containing protein.	3.29	0.71	-2.2122	0.215805	0.00642444
Others	Os03g0628900	Prefoldin domain containing protein.	43.82	29.21	-0.585127	0.666591	0.000432303
Others	Os08g0514000	Protein kinase, catalytic domain domain containing protein.	9.15	2.46	-1.89511	0.268852	1.72e-06
Others	Os09g0351700	Protein kinase, catalytic domain domain containing protein.	1	0.01	-6.64386	0.01	0.00217229
Others	Os01g0615050	Proteinase inhibitor I13, potato inhibitor I family protein.	47.79	20.96	-1.18907	0.438585	2.89e-10
Others	Os01g0915401	Proteinase inhibitor I25, cystatin domain containing protein.	12.02	4.72	-1.34858	0.392679	0.00903817
Others	Os01g0739200	Protein-tyrosine phosphatase, dual specificity domain containing protein.	56.68	15.62	-1.85945	0.275582	1.06e-52
Others	Os03g0800500	Putative small multi-drug export family protein.	9.5	3.5	-1.44057	0.368421	2.76e-05
Others	Os01g0257100	Rapid ALkalinization Factor family protein.	8.65	2.5	-1.79077	0.289017	0.000167316
Others	Os01g0253600	Replication factor A protein 3 domain containing protein.	22.74	13.19	-0.785788	0.580035	0.00202812
Others	Os02g0302900	Reticulon family protein.	6.43	3.11	-1.0479	0.48367	0.00157764
Others	Os04g0670000	Reticulon family protein.	26.41	15.5	-0.768816	0.586899	1.65e-05
Others	Os02g0257300	Rhodanese-like domain containing protein.	32.86	11.72	-1.48736	0.356665	1.67e-21
Others	Os01g0952000	RmlC-like jelly roll fold domain containing protein.	7.5	1.19	-2.65593	0.158667	2.38e-08
Others	Os02g0620400	RmlC-like jelly roll fold domain containing protein.	13.41	2.88	-2.21917	0.214765	1.77e-08
Others	Os02g0784900	RmlC-like jelly roll fold domain containing protein.	4.69	0.88	-2.41401	0.187633	0.00156288
Others	Os02g0815800	S1, RNA binding domain containing protein.	6.45	2.93	-1.1384	0.454264	0.00988678
Others	Os01g0267600	Sad1/UNC-like, C-terminal domain containing protein.	6.51	3.62	-0.846668	0.556068	0.00736394
Others	Os04g0630000	SDA1 domain containing protein.	14.96	7.84	-0.932185	0.524064	9.45e-07
Others	Os06g0298500	SEC-C motif domain containing protein.	12.56	7.01	-0.84135	0.558121	0.0026207
Others	Os11g0704000	SelT/selW/selH selenoprotein family protein.	3.09	0.37	-3.06201	0.119741	0.00190883
Others	Os02g0733800	SET domain containing protein.	12.98	7.5	-0.791328	0.577812	0.000256022
Others	Os06g0140900	Sigma factor, regions 3 and 4 domain containing protein.	25.19	9.7	-1.37679	0.385073	5.44e-07
Others	Os07g0517100	Similar to 18.8 kDa class V heat shock protein.	8.52	1.99	-2.09809	0.233568	1.78e-05
Others	Os06g0360300	Similar to 3-beta hydroxysteroid dehydrogenase/isomerase.	5.93	0.95	-2.64203	0.160202	4.46e-07
Others	Os01g0878900	Similar to 4,5-DOPA dioxygenase extradiol-like protein.	43.24	6.66	-2.69877	0.154024	1.03e-51
Others	Os03g0238700	Similar to Acid phosphatase type 5.	27.66	16.82	-0.717623	0.608098	8.2e-10
Others	Os03g0668900	Similar to acidic leucine-rich nuclear phosphoprotein 32 family member A.	15.5	9.02	-0.781069	0.581935	0.00112316
Others	Os11g0455500	Similar to Adenosylhomocysteinase.	627.2	394.4	-0.669266	0.628827	1.61e-146
Others	Os03g0438100	Similar to Allene oxide cyclase precursor (EC 5.3.99.6) (Allene oxide cylase).	283.79	78.03	-1.86272	0.274957	2.25e-199
Others	Os07g0572100	Similar to Amine oxidase like protein (EC 1.4.3.6) (Copper amine oxidase).	13.08	2.94	-2.15347	0.224771	1.2e-17
Others	Os11g0167800	Similar to Anth (Pollen-specific desiccation-associated LLA23 protein).	647.08	13.01	-5.63625	0.0201057	0
Others	Os12g0168100	Similar to AP2 domain containing protein RAP2.6 (Fragment).	1.4	0.09	-3.95936	0.0642857	0.000336755
Others	Os01g0686400	Similar to AR401.	21.32	10.95	-0.961277	0.513602	0.0034899
Others	Os02g0822100	Similar to arsenite transport subunit B.	49.82	26.1	-0.932675	0.523886	8.07e-21
Others	Os05g0103300	Similar to AT.I.24-5 protein (Fragment).	19.64	6.82	-1.52595	0.347251	2.71e-05
Others	Os02g0585100	Similar to ATFP4.	18	3.42	-2.39593	0.19	3.55e-10
Others	Os04g0469300	Similar to ATFP4.	3.89	0.01	-8.60363	0.00257069	9.46e-05
Others	Os03g0736600	Similar to ATP synthase.	11.92	4.12	-1.53267	0.345638	2.01e-07
Others	Os02g0750100	Similar to ATP synthase.	85.44	20.12	-2.08628	0.235487	1.31e-17
Others	Os05g0457600	Similar to Avr9/Cf-9 rapidly elicited protein 137.	5.21	1.24	-2.07094	0.238004	1.17e-06
Others	Os01g0814100	Similar to Bindin (Fragment).	109.49	50.15	-1.12648	0.458033	2.94e-36
Others	Os01g0584800	Similar to binding.	12.64	4.63	-1.44891	0.366297	0.00170999
Others	Os10g0137300	Similar to BLN1-1.	102.57	2.28	-5.49143	0.0222287	5.91e-83
Others	Os03g0823400	Similar to Bowman-Birk type trypsin inhibitor (WTI).	73.35	27.78	-1.40075	0.378732	7.39e-27
Others	Os08g0470200	Similar to carbonic anhydrase.	41.65	25.29	-0.719749	0.607203	2.13e-07
Others	Os03g0116300	Similar to catalytic/ hydrolase.	47.37	31.37	-0.594588	0.662233	1.41e-07
Others	Os03g0737000	Similar to CBS domain containing protein, expressed.	271.67	158.86	-0.774099	0.584754	2.08e-45
Others	Os02g0832200	Similar to chloroplast channel forming outer membrane protein.	23.48	14.32	-0.713401	0.609881	0.0019721
Others	Os12g0548501	Similar to CI2C.	106.86	5.97	-4.16185	0.0558675	2.28e-76
Others	Os05g0494600	Similar to Circadian clock coupling factor ZGT.	3.09	0.55	-2.4901	0.177994	0.000959623
Others	Os07g0467200	Similar to Clone ZZD536 mRNA sequence.	14.09	1.7	-3.05106	0.120653	4.74e-09
Others	Os08g0422000	Similar to CM0545.530.nc protein (Fragment).	3.42	0.85	-2.00846	0.248538	0.000371628
Others	Os10g0181600	Similar to CMV 1a interacting protein 1.	11.16	3.36	-1.7318	0.301075	1.32e-08
Others	Os07g0572050	Similar to Copper amine oxidase.	6.52	1.72	-1.92246	0.263804	0.000413762
Others	Os03g0690000	Similar to Costars family protein.	22.64	10.89	-1.05587	0.481007	0.000641516
Others	Os05g0348100	Similar to CRR23 ((chlororespiratory reduction 23).	5.72	0.48	-3.57491	0.0839161	1.18e-07
Others	Os01g0763700	Similar to CRR7 (CHLORORESPIRATORY REDUCTION 7).	4.05	0.69	-2.55325	0.17037	0.00379336
Others	Os10g0512500	Similar to Crs1/yhby domain containing protein (Fragment).	14.3	5.44	-1.39434	0.38042	2.21e-06
Others	Os11g0302500	Similar to cycloeucalenol cycloisomerase.	9.03	5.93	-0.606694	0.6567	9.25e-05
Others	Os03g0367101	Similar to cytochrome P450 flavonoid 3',5'-hydroxylase.	14.35	3.15	-2.18763	0.219512	7.29e-11
Others	Os11g0451700	Similar to Dehydrin DHN1 (M3) (RAB-17 protein).	5.12	0.48	-3.41504	0.09375	1.98e-08
Others	Os05g0536400	Similar to Delta-1-pyrroline-5-carboxylate dehydrogenase.	10.05	6.22	-0.692209	0.618905	0.00237398
Others	Os07g0643800	Similar to Dirigent protein.	7.91	1.4	-2.49825	0.176991	6.74e-08
Others	Os07g0676600	Similar to DNA binding protein.	17.57	2.6	-2.75653	0.14798	3.02e-17
Others	Os08g0399600	Similar to Elongation factor Ts.	14.23	9.07	-0.649761	0.637386	0.000974668
Others	Os06g0237502	Similar to EMB2004.	6.74	3.39	-0.991463	0.502967	0.000235951
Others	Os03g0187000	Similar to EMB514.	26.43	14.26	-0.890202	0.539538	4.66e-06
Others	Os04g0542900	Similar to endonuclease, polyU-specific.	48.22	22.64	-1.09076	0.469515	1.15e-25
Others	Os02g0608900	Similar to Epstein-Barr virus (B95-8 isolate) U2-IR2 domain encoding nuclear protein EBNA2, complete cds.	16	8.44	-0.922757	0.5275	1.53e-05
Others	Os01g0166800	Similar to ETG1 (E2F TARGET GENE 1).	12.18	7.64	-0.67287	0.627258	0.000685474
Others	Os11g0585900	Similar to ETO1-like protein 1 (Ethylene overproducer 1-like protein 1).	22.82	15.13	-0.592887	0.663015	2.39e-07
Others	Os01g0833200	Similar to expressed protein.	21.42	10.44	-1.03684	0.487395	4.19e-06
Others	Os05g0272800	Similar to F20D23.27 protein.	16.15	7.89	-1.03344	0.488545	6.74e-08
Others	Os10g0548400	Similar to F25C20.9.	6.84	2.61	-1.38995	0.381579	0.00639241
Others	Os01g0876300	Similar to F-box protein interaction domain containing protein.	6.5	1.41	-2.20474	0.216923	4.28e-07
Others	Os03g0659200	Similar to ferredoxin.	32.41	11.48	-1.49732	0.354212	3.94e-11
Others	Os05g0542100	Similar to Fiber protein Fb11.	129.44	80.52	-0.684864	0.622064	1.12e-08
Others	Os02g0175800	Similar to fiber protein Fb15.	211.15	134.1	-0.654959	0.635094	1.94e-14
Others	Os10g0481500	Similar to Flotillin-like protein 1.	5.18	0.94	-2.46222	0.181467	3.61e-07
Others	Os07g0671000	Similar to FPF1.	24.62	0.83	-4.89058	0.0337124	6.07e-15
Others	Os04g0461600	Similar to Fw2.2.	7.04	3.14	-1.16481	0.446023	0.00628142
Others	Os04g0557000	Similar to Genetic modifier.	5.37	1.94	-1.46887	0.361266	0.000247726
Others	Os03g0582000	Similar to Glutamate formiminotransferase.	92.02	57.21	-0.68568	0.621713	1.68e-15
Others	Os06g0316800	Similar to Glycine-rich protein (Fragment).	5.08	1.4	-1.8594	0.275591	0.00382886
Others	Os10g0452500	Similar to Glycine-rich protein precursor.	4.11	0.19	-4.43507	0.0462287	2.17e-05
Others	Os06g0106800	Similar to glycoside hydrolase, family 28.	47.98	19.9	-1.26966	0.414756	1.2e-30
Others	Os08g0489300	Similar to GMP synthase.	5.5	2.69	-1.03183	0.489091	0.00158073
Others	Os07g0669200	Similar to GTP1/OBG family protein.	4.37	0.64	-2.77149	0.146453	4.91e-09
Others	Os03g0628800	Similar to H1flk (Fragment).	13.55	3.11	-2.12331	0.22952	1.99e-20
Others	Os05g0508800	Similar to H1flk (Fragment).	8.26	3.9	-1.08267	0.472155	8.14e-06
Others	Os06g0645700	Similar to HAF1.	8.14	3.11	-1.38811	0.382064	0.00215439
Others	Os05g0337400	Similar to heavy-metal-associated domain-containing protein.	30.59	6.68	-2.19514	0.218372	4.4e-19
Others	Os06g0652200	Similar to Hemolysin-III related family protein.	12.95	6.49	-0.996662	0.501158	0.000940181
Others	Os02g0258200	Similar to high mobility group family.	41.18	12.3	-1.74329	0.298689	1.2e-24
Others	Os01g0152700	Similar to Histone H2B (CaH2B).	91.02	59.56	-0.61184	0.654362	0.00354236
Others	Os01g0152900	Similar to Histone H2B.1.	136.34	61.1	-1.15796	0.448144	9.21e-30
Others	Os06g0159700	Similar to histone H3.	266.88	73.25	-1.86529	0.274468	7.57e-74
Others	Os02g0670400	Similar to HMGc1 protein.	46.05	18.7	-1.30016	0.40608	6.13e-15
Others	Os03g0832300	Similar to huntingtin interacting protein K.	28.25	17.96	-0.653464	0.635752	0.00495579
Others	Os03g0123800	Similar to Hydrolase.	12.47	6.68	-0.900541	0.535686	0.00133355
Others	Os01g0584100	Similar to hydroxyproline-rich glycoprotein family protein.	44.71	10	-2.1606	0.223664	1.07e-28
Others	Os09g0361200	Similar to hypersensitive-induced response protein.	1.13	0.01	-6.82018	0.00884956	0.0073846
Others	Os01g0332900	Similar to immediate-early protein RSP40.	30.14	15.73	-0.938161	0.521898	8.19e-16
Others	Os09g0493600	Similar to IojAP protein-like (Expressed protein).	9.08	3.02	-1.58814	0.332599	5.27e-06
Others	Os11g0474800	Similar to Isoform 2 of Stemar-13-ene synthase.	1.14	0.1	-3.51096	0.0877193	0.00715242
Others	Os01g0841700	Similar to Isoform ERG1b of Elicitor-responsive protein 1.	35.65	9.63	-1.88829	0.270126	7.33e-17
Others	Os03g0288400	Similar to kinesin like protein.	36.29	22.7	-0.67688	0.625517	1.19e-05
Others	Os01g0724700	Similar to lachrymatory-factor synthase.	3.9	0.71	-2.45758	0.182051	0.00615268
Others	Os07g0565800	Similar to LLA-115.	138.56	54.51	-1.34592	0.393404	1.44e-36
Others	Os03g0302800	Similar to Long cell-linked locus protein.	42.39	22.23	-0.931216	0.524416	3.34e-11
Others	Os01g0916100	Similar to loricrin.	5.03	0.86	-2.54815	0.170974	0.0037964
Others	Os09g0452200	Similar to LysM-domain GPI-anchored protein 1 precursor. Splice isoform 2.	82.62	54.98	-0.587584	0.665456	1.86e-14
Others	Os03g0229600	Similar to Maf-like protein CV_0124.	1.47	0.13	-3.49923	0.0884354	4e-05
Others	Os02g0516400	Similar to major ampullate spidroin 2-2.	12.91	7.09	-0.864631	0.549187	0.00112148
Others	Os03g0114800	Similar to Major Facilitator superfamily protein.	36.3	21.72	-0.740945	0.598347	1.14e-09
Others	Os11g0637501	Similar to membrane protein.	112.66	58.83	-0.937351	0.522191	3.38e-12
Others	Os05g0111300	Similar to Metallothionein.	235.18	132.81	-0.824402	0.564716	8.66e-28
Others	Os01g0200700	Similar to Metallothionein-like protein type 3 (MT-3) (MWMT3).	56.31	13.26	-2.08631	0.235482	8.29e-23
Others	Os03g0209000	Similar to MFP1 attachment factor 1.	14.63	7.26	-1.01089	0.496241	0.000387626
Others	Os10g0337700	Similar to MFP1 attachment factor 1.	26.81	9.83	-1.44751	0.366654	5.48e-08
Others	Os07g0593332	Similar to MFP1 attachment factor 1.	27.29	13.84	-0.979528	0.507145	0.00105603
Others	Os02g0739900	Similar to microtubule-associated protein TORTIFOLIA1.	16.61	9.45	-0.813666	0.568934	4.06e-08
Others	Os09g0307300	Similar to Microtubule-associated protein.	1.83	0.01	-7.5157	0.00546448	0.000178739
Others	Os10g0573700	Similar to Mitochondrial carnitine/acylcarnitine carrier-like protein (A BOUT DE SOUFFLE) (Carnitine/acylcarnitine translocase-like protein) (CAC-like protein).	21.87	14.28	-0.614957	0.652949	0.000633469
Others	Os06g0326500	Similar to mitochondrial glycoprotein.	39.03	20.17	-0.952372	0.516782	2.73e-12
Others	Os02g0131600	Similar to Mitochondrial import receptor subunit TOM22 homolog (Translocase of outer membrane 22 kDa subunit homolog) (TOM9).	11.12	4.06	-1.45361	0.365108	0.00716474
Others	Os06g0118600	Similar to Mov34/MPN/PAD-1 family protein.	8.11	4.17	-0.959655	0.51418	0.00138473
Others	Os12g0548700	Similar to MPI.	79.91	23.78	-1.74863	0.297585	3.82e-20
Others	Os07g0142300	Similar to Mucin-2.	40.33	3.69	-3.45016	0.0914952	1.63e-43
Others	Os01g0757600	Similar to Myosin heavy chain-like protein (Fragment).	66.51	35.26	-0.915539	0.530146	2.96e-12
Others	Os02g0542500	Similar to NF-180.	27.32	4.85	-2.4939	0.177526	1.7e-39
Others	Os12g0190400	Similar to NifS-like protein.	8.22	2.5	-1.71721	0.304136	1.95e-07
Others	Os11g0629400	Similar to Nitrilase associated protein-like.	13.69	3.68	-1.89534	0.268809	6.91e-07
Others	Os10g0505700	Similar to Nonspecific lipid-transfer protein 2 (nsLTP2) (7 kDa lipid transfer protein).	119.79	48.25	-1.31191	0.402788	3.1e-22
Others	Os04g0379400	Similar to Nuclear pore complex component (sc Seh1) (ISS).	21.35	9.77	-1.12781	0.457611	1.79e-06
Others	Os02g0202500	Similar to nucleic acid binding.	62.98	33.89	-0.894034	0.538107	9.12e-06
Others	Os09g0241100	Similar to nucleotide binding.	7.32	3.12	-1.2303	0.42623	6.59e-08
Others	Os07g0683600	Similar to Osr40c1 protein.	1.44	0.01	-7.16993	0.00694444	0.0040232
Others	Os10g0475100	Similar to oxidoreductase.	5.25	2.74	-0.938142	0.521905	0.000550226
Others	Os01g0558800	Similar to oxidoreductase/ transition metal ion binding protein.	6.94	2.47	-1.49042	0.355908	8.13e-06
Others	Os09g0445600	Similar to oxidoreductase/ transition metal ion binding protein.	11.68	4.21	-1.47215	0.360445	0.000152234
Others	Os02g0580900	Similar to peptide transporter PTR2.	1.65	0.01	-7.36632	0.00606061	3.85e-06
Others	Os07g0534000	Similar to permeases of the major facilitator superfamily.	3.38	0.89	-1.92515	0.263314	0.000167367
Others	Os01g0730800	Similar to peroxisomal membrane protein 2.	14.95	6.43	-1.21725	0.4301	3.54e-06
Others	Os03g0830500	Similar to PGPS/D12.	6.83	2.65	-1.36589	0.387994	0.00560375
Others	Os08g0366000	Similar to Phosphoenolpyruvate carboxylase.	2.09	0.67	-1.64127	0.320574	0.00396852
Others	Os05g0171050	Similar to Phospholipase D alpha 1 precursor (EC 3.1.4.4) (PLD alpha 1) (Choline phosphatase 1) (Phosphatidylcholine-hydrolyzing phospholipase D 1).	2.13	0.86	-1.30844	0.403756	0.00596094
Others	Os03g0184000	Similar to Phytoene desaturase (Fragment).	11.36	6.14	-0.887652	0.540493	9.71e-05
Others	Os04g0401000	Similar to Pi21 protein.	25.89	1.43	-4.17831	0.0552337	2.2e-41
Others	Os01g0747300	Similar to Plant-specific domain TIGR01615 family protein.	9.79	3.72	-1.39601	0.37998	5.32e-09
Others	Os11g0550800	Similar to plastid-specific ribosomal protein 6.	56.94	17.65	-1.68977	0.309975	6.59e-18
Others	Os01g0128300	Similar to predicted protein.	72.2	45.45	-0.667719	0.629501	5.24e-08
Others	Os01g0950866	Similar to proline synthetase-like protein.	2.72	0.52	-2.38702	0.191176	0.00991107
Others	Os01g0652000	Similar to proline-rich family protein.	10.64	5.9	-0.850711	0.554511	0.00143045
Others	Os02g0556800	Similar to proline-rich family protein.	40.8	15.04	-1.43976	0.368627	3.51e-19
Others	Os04g0644400	Similar to Proline-rich-like protein.	642.16	206.36	-1.63777	0.321353	0
Others	Os02g0766000	Similar to Protein DCL, chloroplastic.	37.43	13.03	-1.52236	0.348116	3.55e-14
Others	Os02g0807200	Similar to Protein kinase family protein.	5.66	2.19	-1.36987	0.386926	1.43e-06
Others	Os07g0558500	Similar to Protein THYLAKOID FORMATION1, chloroplastic.	25.2	15.83	-0.670762	0.628175	0.000170301
Others	Os12g0548401	Similar to Proteinase inhibitor.	51.55	6.99	-2.88261	0.135597	6.33e-27
Others	Os09g0106200	Similar to Ps16 protein.	17.11	7.83	-1.12776	0.457627	0.000198645
Others	Os12g0564400	Similar to PsbP.	10.27	2.53	-2.02123	0.246349	1.18e-07
Others	Os03g0170500	Similar to Putativ eribonuclease P.	6.17	1.54	-2.00234	0.249595	0.000425978
Others	Os02g0714200	Similar to Pyrophosphate--fructose 6-phosphate 1-phosphotransferase alpha subunit (EC 2.7.1.90) (PFP) (6-phosphofructokinase, pyrophosphate dependent) (Pyrophosphate-dependent 6-phosphofructose-1-kinase) (PPi-PFK).	9.67	1.74	-2.47443	0.179938	1.13e-19
Others	Os01g0640800	Similar to radical SAM domain-containing protein.	4.24	1.42	-1.57817	0.334906	0.000630786
Others	Os01g0973400	Similar to radical SAM domain-containing protein.	10.11	4.87	-1.05379	0.481701	0.000121641
Others	Os11g0456000	Similar to RALF.	27.9	17.19	-0.698696	0.616129	0.00279488
Others	Os10g0565500	Similar to Retrotransposon protein.	4.44	1.37	-1.69638	0.308559	0.000516434
Others	Os06g0318300	Similar to Rho GDP-dissociation inhibitor 1 (Rho GDI-1) (AtRhoGDI1).	7.75	3.97	-0.965057	0.512258	0.00717005
Others	Os01g0266100	Similar to RING finger family protein.	5.39	0.84	-2.68182	0.155844	1.94e-05
Others	Os09g0535500	Similar to RING-H2 finger protein ATL1R (RING-H2 finger protein ATL8).	1.53	0.01	-7.25739	0.00653595	0.00737995
Others	Os01g0311100	Similar to RING-H2 finger protein ATL2L.	3.26	0.42	-2.95641	0.128834	0.00323723
Others	Os02g0622350	Similar to Root abundant protein.	235.31	126.23	-0.898508	0.536441	3.1e-22
Others	Os04g0515350	Similar to Root abundant protein.	124.08	72.64	-0.772434	0.585429	1.12e-08
Others	Os01g0272600	Similar to Root determined nodulation 1.	6.46	3.03	-1.09222	0.46904	0.00103032
Others	Os05g0404400	Similar to RPH1 (RESISTANCE TO PHYTOPHTHORA 1).	8.25	3.64	-1.18046	0.441212	0.00012434
Others	Os12g0167700	Similar to SAP domain containing protein, expressed.	6.59	2.99	-1.14013	0.453718	0.000764371
Others	Os09g0433800	Similar to Senescence-associated protein SAG102.	5.46	1.7	-1.68337	0.311355	0.00202771
Others	Os07g0637600	Similar to serine/threonine-protein kinase Haspin.	1.63	0.44	-1.8893	0.269939	0.0061428
Others	Os08g0242800	Similar to Sigma factor SIG6.	1.95	0.69	-1.49881	0.353846	0.00933371
Others	Os01g0584032	Similar to skin secretory protein xP2.	14.15	3.49	-2.0195	0.246643	1.92e-08
Others	Os03g0736900	Similar to Sorghum bicolor protein targeted either to mitochondria or chloroplast proteins T50848.	21.32	6.49	-1.71592	0.304409	1.15e-09
Others	Os01g0126900	Similar to spore coat protein-like protein [Oryza sativa (japonica cultivar-group)].	4.23	0.16	-4.72451	0.0378251	5.06e-13
Others	Os12g0613500	Similar to SRP40, C-terminal domain containing protein, expressed.	51.12	21.87	-1.22493	0.427817	7.22e-13
Others	Os05g0192100	Similar to Stem 28 kDa glycoprotein.	5.47	0.14	-5.28804	0.0255941	1.6e-10
Others	Os08g0387500	Similar to Sulfated surface glycoprotein 185 precursor (SSG 185).	7.54	3.46	-1.12379	0.458886	0.000421271
Others	Os07g0599700	Similar to Surface protein PspC.	40.36	3.64	-3.47092	0.0901883	3.82e-39
Others	Os02g0815400	Similar to Tfm5 protein.	3.07	0.55	-2.48074	0.179153	0.000959749
Others	Os10g0552600	Similar to Tfm5 protein.	5998.24	1752.79	-1.77489	0.292217	0
Others	Os10g0552800	Similar to Tfm5 protein.	3801.04	2348.6	-0.694593	0.617884	0
Others	Os03g0634000	Similar to THA4.	31.6	18.63	-0.762297	0.589557	0.000165385
Others	Os07g0429600	Similar to Thionin-like peptide.	2.71	0.01	-8.08215	0.00369004	0.00738383
Others	Os07g0429700	Similar to Thionin-like peptide.	1480.98	160.43	-3.20654	0.108327	0
Others	Os07g0431160	Similar to Thionin-like peptide.	2.68	0.01	-8.06609	0.00373134	0.00217413
Others	Os07g0432201	Similar to Thionin-like peptide.	2435.21	724.17	-1.74965	0.297375	0
Others	Os07g0432333	Similar to Thionin-like peptide.	144.73	16.84	-3.1034	0.116355	1.99e-99
Others	Os07g0430501	Similar to Thionin-like peptide.	3.99	0.01	-8.64024	0.00250627	0.000336901
Others	Os12g0566600	Similar to thioredoxin-related.	3.52	0.6	-2.55254	0.170455	0.0037951
Others	Os02g0759900	Similar to threonine endopeptidase.	19.67	6.09	-1.69148	0.309609	1.77e-11
Others	Os02g0731600	Similar to Threonine endopeptidase.	5.37	0.92	-2.54522	0.171322	0.00379596
Others	Os06g0705100	Similar to Thylakoid lumenal 13.3 kDa protein (P16.5) (Fragment).	13.13	2.4	-2.45176	0.182788	1.11e-13
Others	Os01g0144100	Similar to Thylakoid lumenal 15 kDa protein, chloroplast precursor (p15).	10.94	1.96	-2.48069	0.179159	5.05e-09
Others	Os10g0502000	Similar to Thylakoid lumenal 17.4 kDa protein (P17.4) (Fragment).	20.9	7.84	-1.41458	0.37512	8.53e-10
Others	Os07g0469100	Similar to Thylakoid membrane phosphoprotein 14 kDa, chloroplast precursor.	24.32	4.91	-2.30835	0.201891	5.73e-15
Others	Os02g0187600	Similar to Tic21.	31.11	17.68	-0.81526	0.568306	3.54e-06
Others	Os06g0638100	Similar to Tic21.	33.18	19.62	-0.757989	0.59132	0.00192841
Others	Os04g0456700	Similar to TMV induced protein 1-2.	19.31	10.43	-0.888609	0.540135	0.000352248
Others	Os02g0251900	Similar to Tobacco rattle virus-induced protein variant 2.	9.08	3.57	-1.34677	0.393172	0.00164771
Others	Os03g0300801	Similar to Transferase, transferring glycosyl groups.	48.02	23.73	-1.01692	0.494169	1.7e-22
Others	Os10g0552700	Similar to Tumor-related protein (Fragment).	3057.65	703.96	-2.11886	0.230229	0
Others	Os02g0665500	Similar to U-box domain containing protein, expressed.	8.15	3.43	-1.24859	0.420859	4.62e-05
Others	Os05g0468600	Similar to UGP3 (UDP-GLUCOSE PYROPHOSPHORYLASE 3).	4.57	1.87	-1.28916	0.40919	8e-06
Others	Os01g0762900	Similar to UPA24.	28.63	16.02	-0.837654	0.559553	0.000106882
Others	Os03g0196400	Similar to UPF0497 membrane protein 12.	25.84	13.9	-0.894521	0.537926	4.36e-07
Others	Os12g0610800	Similar to UPF0497 membrane protein 3.	4.59	0.15	-4.93546	0.0326797	4.64e-08
Others	Os04g0611400	Similar to Vacuolar sorting receptor 7 precursor (AtVSR7) (Epidermal growth factor receptor-like protein 3) (AtELP3) (BP80-like protein f) (AtBP80f).	4.45	1.55	-1.52154	0.348315	1.67e-05
Others	Os07g0142600	Similar to Vegetative cell wall protein gp1.	12.47	0.21	-5.89193	0.0168404	4.05e-16
Others	Os04g0521900	Similar to Vegetative cell wall protein gp1.	29.45	2.02	-3.86584	0.0685908	2.44e-31
Others	Os05g0548100	Similar to VIP1 protein.	38.5	21.55	-0.837171	0.55974	6.41e-08
Others	Os11g0294400	Similar to WW domain containing protein.	7.44	1.8	-2.04731	0.241935	4.34e-05
Others	Os03g0305950	Similar to Xyloglucan 6-xylosyltransferase (EC 2.4.2.39) (AtXT1).	21.6	10.8	-1	0.5	8.87e-15
Others	Os10g0457500	Similar to Yeast ham (Hydroxylaminopurine sensitivity) related protein 1 (HAM-1- like protein).	24.35	13.71	-0.828693	0.563039	6.92e-05
Others	Os02g0706600	Similar to zinc finger homeodomain protein 1.	12.31	6.91	-0.833073	0.561332	8.61e-05
Others	Os03g0648600	Similar to Zinc finger, C3HC4 type family protein, expressed.	8.28	1.61	-2.36257	0.194444	2.51e-05
Others	Os04g0411200	Similar to ZPR3 (LITTLE ZIPPER 3); protein binding.	5.82	1.5	-1.95606	0.257732	0.0098703
Others	Os03g0374400	SNARE associated Golgi protein domain containing protein.	8.27	4.29	-0.94691	0.518742	0.000388738
Others	Os05g0135900	Spectrin repeat containing protein.	5.18	2.34	-1.14644	0.451737	0.000764473
Others	Os04g0644100	Sterile alpha motif homology domain containing protein.	5.13	0.94	-2.44823	0.183236	0.000243841
Others	Os05g0372200	Surfeit locus 6 family protein.	35.08	22.27	-0.655547	0.634835	1.36e-06
Others	Os03g0212600	Targeting for Xklp2 family protein.	8.71	3.37	-1.36992	0.386912	2.37e-05
Others	Os11g0592600	Targeting for Xklp2 family protein.	26.95	6.49	-2.05399	0.240816	5.17e-35
Others	Os06g0699500	Tautomerase domain containing protein.	26.59	9.73	-1.45037	0.365927	6.32e-07
Others	Os05g0447700	Tetratricopeptide-like helical domain containing protein.	25.23	15.12	-0.738682	0.599287	1.2e-08
Others	Os02g0558300	ThiamineS domain containing protein.	31.14	19.62	-0.666444	0.630058	0.00326762
Others	Os03g0691400	Thioesterase superfamily domain containing protein.	14.99	5.83	-1.36243	0.388926	2.31e-06
Others	Os01g0200400	Thioredoxin domain 2 containing protein.	17.87	10.83	-0.722506	0.606044	0.00102359
Others	Os07g0476900	Thioredoxin domain 2 containing protein.	28.88	14.24	-1.02012	0.493075	3.58e-09
Others	Os01g0829000	Thioredoxin-like fold domain containing protein.	5.28	2.21	-1.25649	0.418561	0.00243183
Others	Os04g0128700	Thioredoxin-like fold domain containing protein.	60.22	5.54	-3.44228	0.091996	7.06e-118
Others	Os07g0615200	Tify domain containing protein.	224.34	111.47	-1.00903	0.49688	5.7e-74
Others	Os09g0433650	Tobacco mosaic virus coat protein family protein.	4.05	1	-2.01792	0.246914	0.00104815
Others	Os01g0262500	TRAM/LAG1/CLN8 homology domain domain containing protein.	8.76	3.78	-1.21254	0.431507	0.00291047
Others	Os01g0924933	Transferase family protein.	3.39	0.1	-5.08321	0.0294985	3.79e-09
Others	Os08g0555000	Transmembrane 9 superfamily protein member 2 precursor (p76).	10.28	1.97	-2.38357	0.191634	7.9e-11
Others	Os07g0614600	Transmembrane receptor, eukaryota domain containing protein.	2.56	0.62	-2.0458	0.242188	0.000273109
Others	Os02g0556400	tRNA guanosine-2'-O-methyltransferase, TRM11 domain containing protein.	12.81	5.89	-1.12093	0.459797	1.85e-07
Others	Os03g0816700	Tubby, C-terminal domain containing protein.	10.93	2.66	-2.0388	0.243367	7.38e-07
Others	Os05g0395000	Virulence factor, pectin lyase fold family protein.	14.98	4.02	-1.89777	0.268358	1.88e-21
Phytosynthesis	Os09g0535000	Similar to Triosephosphate isomerase.	71.92	46.6	-0.626063	0.647942	7.84e-12
Phytosynthesis	Os08g0459300	Conserved hypothetical protein.	83.38	53.13	-0.650175	0.637203	6.67e-12
Phytosynthesis	Os09g0557900	Similar to Protein phosphatase 2C gamma isoform (EC 3.1.3.16) (PP2C-gamma) (Protein phosphatase magnesium-dependent 1 gamma) (Protein phosphatase 1C) (Fibroblast growth factor inducible protein 13) (FIN13).	76.41	46.94	-0.702944	0.614317	2.25e-05
Phytosynthesis	Os03g0807500	Cupredoxin domain containing protein.	11.15	6.4	-0.8009	0.573991	0.00951248
Phytosynthesis	Os02g0170100	Glycine cleavage H-protein family protein.	94.4	53.9	-0.808502	0.570975	3.41e-14
Phytosynthesis	Os06g0133800	Similar to Transketolase, chloroplastic.	106.39	60.2	-0.821527	0.565843	1.72e-32
Phytosynthesis	Os03g0738400	Similar to Serine hydroxymethyltransferase.	57.65	31.89	-0.854217	0.553166	7.59e-19
Phytosynthesis	Os12g0454600	Cupredoxin domain containing protein.	68.47	36.93	-0.890679	0.53936	5.21e-12
Phytosynthesis	Os03g0102100	Formyltetrahydrofolate deformylase family protein.	30.11	16.24	-0.890691	0.539356	7.52e-08
Phytosynthesis	Os04g0412200	Similar to Ferredoxin I.	65.14	34.4	-0.921135	0.528093	2.74e-11
Phytosynthesis	Os07g0105750	Non-protein coding transcript.	9.14	4.64	-0.978069	0.507659	3.19e-06
Phytosynthesis	Os05g0549100	Similar to Serine/threonine-protein kinase SNT7, chloroplast precursor (EC 2.7.1.37) (Stt7 homolog).	10.55	5.33	-0.985036	0.505213	9.44e-06
Phytosynthesis	Os12g0274700	Similar to Petunia ribulose 1,5-bisphosphate carboxylase small subunit mRNA (clone pSSU 51), partial cds. (Fragment).	58.19	28.19	-1.04559	0.484447	1.99e-14
Phytosynthesis	Os01g0805300	Mog1/PsbP, alpha/beta/alpha sandwich domain containing protein.	8.47	3.95	-1.10051	0.466352	0.00139558
Phytosynthesis	Os06g0664200	Hypothetical gene.	4.34	1.97	-1.1395	0.453917	0.00988577
Phytosynthesis	Os04g0234600	Similar to Sedoheptulose-1,7-bisphosphatase.	4	1.79	-1.16004	0.4475	0.00981449
Phytosynthesis	Os08g0482700	Conserved hypothetical protein.	493.23	217.01	-1.1845	0.439977	1.17e-145
Phytosynthesis	Os04g0629200	Cupredoxin domain containing protein.	11.39	4.98	-1.19355	0.437226	0.00217002
Phytosynthesis	Os05g0587200	Conserved hypothetical protein.	5.16	2.24	-1.20387	0.434109	3.67e-06
Phytosynthesis	Os07g0152900	Similar to Glycolate oxidase (EC 1.1.3.15) (Fragment).	11.18	4.84	-1.20784	0.432916	2.39e-06
Phytosynthesis	Os03g0169100	Ribulose-phosphate 3-epimerase, chloroplast precursor (EC 5.1.3.1) (Pentose-5-phosphate 3-epimerase) (PPE) (RPE) (R5P3E).	27.35	11.69	-1.22627	0.427422	1.93e-12
Phytosynthesis	Os03g0747700	Similar to photosystem II 11 kDa protein-related.	11.97	5.09	-1.23369	0.42523	0.000253855
Phytosynthesis	Os08g0526300	tRNA-binding arm domain containing protein.	9.77	3.97	-1.29922	0.406346	5.61e-05
Phytosynthesis	Os03g0306800	Similar to CP12 (Fragment).	147.29	56.53	-1.38157	0.383801	1.07e-36
Phytosynthesis	Os06g0608700	Similar to Fructose-bisphosphate aldolase, cytoplasmic isozyme (EC 4.1.2.13).	9.15	3.39	-1.43249	0.370492	3.08e-06
Phytosynthesis	Os03g0857400	tRNA-binding arm domain containing protein.	5.68	2.06	-1.46325	0.362676	0.000402461
Phytosynthesis	Os06g0107700	Ferredoxin--NADP reductase, leaf isozyme, chloroplast precursor (EC 1.18.1.2) (FNR).	11.14	4.01	-1.47408	0.359964	3.41e-07
Phytosynthesis	Os02g0152400	Rubisco small subunit 1, Reguration of Rubisco catalytic activity	705.54	253.18	-1.47856	0.358846	0
Phytosynthesis	Os01g0617900	Similar to oxygen-evolving complex-related.	31.03	10.94	-1.50405	0.352562	2.43e-17
Phytosynthesis	Os07g0105600	Photosystem II oxygen evolving complex protein PsbQ family protein.	19.36	6.63	-1.546	0.342459	8.4e-08
Phytosynthesis	Os01g0303000	Similar to CP12 (Fragment).	21.78	7.38	-1.56131	0.338843	3.53e-08
Phytosynthesis	Os01g0306800	Hypothetical conserved gene.	18.75	6.31	-1.57118	0.336533	2.94e-17
Phytosynthesis	Os08g0137400	Cupredoxin domain containing protein.	25.93	8.58	-1.59557	0.330891	3.85e-10
Phytosynthesis	Os05g0496200	Similar to phosphoglycerate kinase.	46.66	15.04	-1.63338	0.322332	3.81e-31
Phytosynthesis	Os11g0707000	Non-protein coding transcript.	19.76	6.35	-1.63775	0.321356	1.26e-18
Phytosynthesis	Os08g0482600	Cupredoxin domain containing protein.	380.24	116.22	-1.71005	0.305649	7.47e-174
Phytosynthesis	Os03g0129300	Glyceraldehyde-3-phosphate	55.09	16.75	-1.71763	0.304048	3.21e-52
Phytosynthesis	Os03g0731100	Photosystem I reaction centre subunit N family protein.	11.8	3.58	-1.72076	0.30339	0.000213362
Phytosynthesis	Os08g0347500	Similar to PsbP family protein, expressed.	5.47	1.61	-1.76448	0.294333	0.00146363
Phytosynthesis	Os11g0171300	Fructose-bisphosphate aldolase, chloroplast precursor (EC 4.1.2.13) (ALDP).	106.98	31.46	-1.76575	0.294074	9.13e-94
Phytosynthesis	Os03g0333400	Similar to photosystem II 11 kD protein.	16.98	4.85	-1.80778	0.28563	2.45e-09
Phytosynthesis	Os03g0685000	Similar to Ferredoxin.	16.69	4.76	-1.80995	0.285201	2.45e-10
Phytosynthesis	Os08g0502700	Similar to serine--glyoxylate aminotransferase.	12.1	3.45	-1.81034	0.285124	2.22e-09
Phytosynthesis	Os07g0556200	Rieske [2Fe-2S] region domain containing protein.	64.52	17.85	-1.85382	0.276658	1.17e-43
Phytosynthesis	Os04g0459500	Similar to GADPH (383 AA) (Fragment).	33.24	9.07	-1.87375	0.272864	1.54e-33
Phytosynthesis	Os02g0764500	Similar to chlorophyll a-b binding protein 4.	4.26	1.16	-1.87673	0.2723	0.000148677
Phytosynthesis	Os03g0786100	Similar to Glycolate oxidase (EC 1.1.3.15) (Fragment).	4.44	1.14	-1.96153	0.256757	1.13e-05
Phytosynthesis	Os04g0106400	NAD(P)-binding domain containing protein.	5.78	1.48	-1.96547	0.256055	1.75e-05
Phytosynthesis	Os07g0513000	Similar to ATP synthase gamma chain, chloroplast (EC 3.6.1.34) (Fragment).	45.65	11.59	-1.97773	0.253888	1.97e-46
Phytosynthesis	Os03g0267300	Similar to Chloroplast fructose-1,6-bisphosphatase.	7.75	1.96	-1.98334	0.252903	4.74e-08
Phytosynthesis	Os10g0516100	Similar to Glycine cleavage system H protein, mitochondrial precursor.	28.03	7.01	-1.99949	0.250089	3.35e-16
Phytosynthesis	Os02g0698000	Similar to Phosphoribulokinase, chloroplast precursor (EC 2.7.1.19) (Phosphopentokinase) (PRKase) (PRK).	18.89	4.6	-2.03792	0.243515	3.43e-22
Phytosynthesis	Os07g0489800	Beta-grasp fold, ferredoxin-type domain containing protein.	5.56	1.34	-2.05285	0.241007	0.000273069
Phytosynthesis	Os01g0934400	Mog1/PsbP, alpha/beta/alpha sandwich domain containing protein.	20	4.81	-2.05589	0.2405	1.26e-10
Phytosynthesis	Os08g0138100	Similar to blue copper protein.	18.17	4.32	-2.07246	0.237755	4.78e-08
Phytosynthesis	Os05g0560000	Photosystem I reaction center subunit VI, chloroplast precursor (PSI- H) (Light-harvesting complex I 11 kDa protein) (GOS5 protein).	213.64	49.89	-2.09836	0.233524	1.39e-103
Phytosynthesis	Os02g0103800	Similar to Ferredoxin--NADP reductase.	8.54	1.94	-2.13818	0.227166	1.2e-09
Phytosynthesis	Os11g0242800	Chlorophyll A-B binding protein	193.36	43.89	-2.13933	0.226986	3.09e-172
Phytosynthesis	Os07g0141400	Similar to 23 kDa polypeptide of photosystem II.	144.08	32.4	-2.1528	0.224875	6.19e-121
Phytosynthesis	Os03g0709300	Similar to Chemocyanin precursor (Basic blue protein) (Plantacyanin).	14.23	3.13	-2.1847	0.219958	4.18e-09
[truncated: 2,946 more rows]
