# Supplementary material for: Comprehensive Transcriptomic Analysis of Auxin Responses in Submerged Rice Coleoptile Growth
Source: Int J Mol Sci. 2020 Feb 14;21(4):1292. doi: 10.3390/ijms21041292 (PMC7072898; doi:10.3390/ijms21041292)
Supplement: Supplementary file 1 [file ijms-21-01292-s001.zip › ijms-702709-supplementary 3/SUP/TableS4.xlsx]

## Sheet: Supplement table 4
Supplement table 4 The list of differentially expression genes in matabolism overview.
	Gene name	Name	Description	FPKM		Fold change	FDR
				SUB	TIBA
Amino acid metabolism	Os09g0471000		Cupin	0.58	13.62	23.4828	1.53e-24
Amino acid metabolism	Os02g0783700		Lysine ketoglutarate reductase/saccharopine dehydrogenase	3.44	53.7	15.6105	5.94e-136
Amino acid metabolism	Os04g0389100		Thiamine pyrophosphate enzyme	0.28	2.56	9.14286	5.78e-07
Amino acid metabolism	Os04g0650700		L-asparagine amidohydrolase	23.28	172.01	7.38875	3.22e-252
Amino acid metabolism	Os06g0149900		Cysteine synthase	6.87	36.76	5.3508	9.08e-44
Amino acid metabolism	Os06g0103300		Homogentisate 1,2-dioxygenase	11.91	60.75	5.10076	2.43e-96
Amino acid metabolism	Os08g0424200		3-methylcrotonyl-CoA:carbon dioxide ligase beta subunit	6.23	31.25	5.01605	2.54e-32
Amino acid metabolism	Os02g0628000	OsLOGL2	cytokinin riboside 5'-monophosphate phosphoribohydrolase	0.83	4.06	4.89157	0.00449162
Amino acid metabolism	Os05g0475400	OsH36	Alanine:glyoxylate aminotransferase-like protein	46.45	201.19	4.33132	2.18e-224
Amino acid metabolism	Os03g0157900		Phosphoserine aminotransferase	152.37	624.95	4.10153	0
Amino acid metabolism	Os02g0134400	OsLASPO	Fumarate reductase/succinate dehydrogenase flavoprotein	0.66	2.39	3.62121	0.000190777
Amino acid metabolism	Os06g0632200	OsTS	Ryptophan synthase-related	1.47	5.23	3.55782	1.12e-06
Amino acid metabolism	Os04g0650800		Phosphoglycerate dehydrogenase	142.14	490.06	3.44773	0
Amino acid metabolism	Os04g0516600		Pyridoxal phosphate-dependent transferase	1.07	3.64	3.40187	0.00117223
Amino acid metabolism	Os05g0125500		Isovaleryl-CoA dehydrogenase	24.33	75.27	3.09371	3.8e-59
Amino acid metabolism	Os03g0655100		Cupin	8.2	25.09	3.05976	1.56e-12
Amino acid metabolism	Os02g0817700	OsI57	3-ketoacyl-CoA thiolase	49.86	144.6	2.90012	1.88e-142
Amino acid metabolism	Os01g0652600		Ketol-acid reductoisomerase	105.11	297.39	2.82932	1.4e-264
Amino acid metabolism	Os06g0149700		Cysteine synthase	5.2	14.68	2.82308	3.71e-09
Amino acid metabolism	Os01g0314100		Catalytic domain of components of various dehydrogenase complexes containing protein	6.8	18.96	2.78824	7.6e-18
Amino acid metabolism	Os03g0747800	OsRCS3	Cysteine synthase	79.02	208.55	2.63921	8.6e-116
Amino acid metabolism	Os11g0629500		Phosphoserine phosphatase	9.68	24.91	2.57335	2.64e-13
Amino acid metabolism	Os04g0165700	OsCAS	Cysteine synthase	12.57	30.72	2.44391	1.06e-16
Amino acid metabolism	Os05g0295700		Mitochondrial matrix domain containing protein	3.14	7.59	2.4172	5.63e-07
Amino acid metabolism	Os03g0718000	OsASB2	Anthranilate synthase beta chain	2.56	6.08	2.375	0.00402538
Amino acid metabolism	Os07g0188800		Methylmalonate-semialdehyde dehydrogenase	84.1	198.55	2.36088	2.68e-137
Amino acid metabolism	Os01g0720700		Satase isoform I	16.36	38.54	2.35575	8e-05
Amino acid metabolism	Os02g0744100		Methyltransferase type 11 domain containing protein	3.54	7.87	2.22316	0.00321598
Amino acid metabolism	Os01g0178000		Pyridoxal phosphate-dependent transferase	7.75	16.77	2.16387	4.02e-10
Amino acid metabolism	Os11g0142500		2-isopropylmalate synthase B	23.81	50.84	2.13524	1.17e-34
Amino acid metabolism	Os01g0269000		Hydroxymethylglutaryl-CoA lyase	9.15	18.87	2.0623	2.91e-09
Amino acid metabolism	Os12g0138900		Plastid isopropylmalate synthase	15.52	31.44	2.02577	3.76e-19
Amino acid metabolism	Os06g0564700		Cysteine synthas	0.88	0.01	0.0113636	0.00738771
Amino acid metabolism	Os08g0465800	OsGAD1	Glutamate decarboxylase	30.15	2.46	0.081592	2.09e-72
Amino acid metabolism	Os05g0591600	OsLOGL8	Carboxy-lyase	9.59	0.82	0.0855057	2.81e-14
Amino acid metabolism	Os03g0291500	OsASN1	Asparagine synthetase	22.37	2.98	0.133214	1.32e-54
Amino acid metabolism	Os04g0447800	OsGAD2	Glutamate decarboxylase	4.89	0.83	0.169734	1.02e-08
Amino acid metabolism	Os02g0302700	OsNAAT	Nicotianamine aminotransferase A	2.2	0.38	0.172727	0.000586147
Amino acid metabolism	Os04g0406600		Prephenate dehydratase domain containing protein	99.55	22.21	0.223104	1.83e-127
Amino acid metabolism	Os03g0118600		Dihydrodipicolinate reductase-like protein	5.14	1.43	0.27821	1.7e-05
Amino acid metabolism	Os03g0221200		Homocysteine S-methyltransferase	4.12	1.25	0.303398	0.00021333
Amino acid metabolism	Os09g0498500		NAD-binding site containing protein	5.92	1.87	0.315878	7.34e-05
Amino acid metabolism	Os04g0640600	OsSK3	Shikimate kinase 3	38.81	12.62	0.325174	1.58e-24
Amino acid metabolism	Os01g0588900	OsLOG	Carboxy-lyase	24.25	8.54	0.352165	8.19e-14
Amino acid metabolism	Os01g0102600	OsSK4	Shikimate kinase 4	11.08	3.98	0.359206	2.71e-06
Amino acid metabolism	Os06g0225800	OsSK2	Shikimate kinase 2	8.57	3.09	0.36056	4.29e-08
Amino acid metabolism	Os10g0577700		Shikimate kinase like protein	11.27	4.63	0.410825	1.1e-06
Amino acid metabolism	Os01g0814800		Cysteine synthase	5.68	2.37	0.417254	0.000390529
Amino acid metabolism	Os10g0422200		Homocysteine S-methyltransferase	6.11	2.79	0.456628	0.00345891
Amino acid metabolism	Os10g0457600		Acetyl-CoA C-acyltransferase	73.43	35.18	0.479096	1.36e-36
Amino acid metabolism	Os07g0483500		Phosphoribosyltransferase	38.08	18.53	0.486607	8.97e-34
Amino acid metabolism	Os04g0623800	OsAmt	Aminomethyltransferase	36.74	18.01	0.490201	4.28e-14
Amino acid metabolism	Os08g0502700		Serine-glyoxylate aminotransferase	12.1	3.45	0.28512	2.22e-09
C1-metabolism	Os05g0429000	OsSHM5	Hydroxymethyltransferase	3.04	7.83	2.57566	1.33e-07
C1-metabolism	Os12g0446900		Bifunctional dihydrofolate reductase-thymidylate synthase	2.33	0.69	0.296137	0.00219863
C1-metabolism	Os04g0662700		GTP cyclohydrolase 1 isoform TaA	9.98	4.35	0.435872	1.75e-05
C1-metabolism	Os05g0150800		Plastid 5,10-methylene-tetrahydrofolate dehydrogenase	33.96	14.88	0.438163	7.33e-13
Calvin cycle	Os05g0438600		Fructose-1,6-bisphosphatase class 1/Sedoheputulose-1,7-bisphosphatase domain containing protein	0.98	34.48	35.1837	3.31e-141
Calvin cycle	Os01g0866400	OsFBP1	Fructose-1,6-bisphosphatase	0.33	2.67	8.09091	0.000104714
Calvin cycle	Os08g0120600		Fructose-bisphosphate aldolase	3.08	16.23	5.26948	2.78e-20
Calvin cycle	Os08g0440800		Glyceraldehyde-3-phosphate dehydrogenase	26.24	75.19	2.86547	4.05e-70
Calvin cycle	Os01g0841600	OsTPI	Triosephosphate isomerase	57.01	120.85	2.1198	3.55e-37
Calvin cycle	Os10g0356000	OsrbcL1	Ribulose-1,5-bisphosphate carboxylase/oxygenase large subunit	19.18	2.33	0.121481	1.07e-31
Calvin cycle	Os12g0292400	OsRbcS4	Petunia ribulose 1,5-bisphosphate carboxylase small subunit mRNA	13.43	1.91	0.142219	1.94e-28
Calvin cycle	Os09g0411650	OsSET36	Ribulose-1,5 bisphosphate carboxylase/oxygenase large subunit N- methyltransferase	4.73	1.03	0.217759	1.11e-06
Calvin cycle	Os02g0698000	OsPrk	Phosphoribulokinase	18.89	4.6	0.243515	3.43e-22
Calvin cycle	Os03g0267300	OsCFR	Fructose-1,6-bisphosphatase	7.75	1.96	0.252903	4.74e-08
Calvin cycle	Os04g0459500		Glyceraldehyde 3-phosphate dehydrogenase	33.24	9.07	0.272864	1.54e-33
Calvin cycle	Os11g0171300	OsALDP	Fructose-bisphosphate aldolase	106.98	31.46	0.294074	9.13e-94
Calvin cycle	Os03g0129300	OsGAPDHB	Glyceraldehyde-3-phosphate dehydrogenase	55.09	16.75	0.304048	3.21e-52
Calvin cycle	Os11g0707000	OsRcaII	Ribulose bisphosphate carboxylase/oxygenase activase	19.76	6.35	0.321356	1.26e-18
Calvin cycle	Os05g0496200	OsPGK3	3-phosphoglycerate kinase	46.66	15.04	0.322332	3.81e-31
Calvin cycle	Os01g0303000		Calvin cycle protein	21.78	7.38	0.338843	3.53e-08
Calvin cycle	Os02g0152400	OsRbcS1	Rubisco small subunit 1	705.54	253.18	0.358846	0
Calvin cycle	Os06g0608700		Fructose-bisphosphate aldolase	9.15	3.39	0.370492	3.08e-06
Calvin cycle	Os03g0306800	OsCP12	Calvin cycle protein	147.29	56.53	0.383801	1.07e-36
Calvin cycle	Os03g0169100	OsRPE	Ribulose-phosphate 3-epimerase	27.35	11.69	0.427422	1.93e-12
Calvin cycle	Os05g0587200	OsSET23	Ribulose-1,5 bisphosphate carboxylase/oxygenase large subunit N- methyltransferase	5.16	2.24	0.434109	3.67e-06
Calvin cycle	Os04g0234600		Sedoheptulose-1,7-bisphosphatase	4	1.79	0.4475	0.00981449
Calvin cycle	Os06g0664200		Inositol monophosphatase/Fructose-1,6-bisphosphatase domain containing protein	4.34	1.97	0.453917	0.00988577
Calvin cycle	Os12g0274700	OsRbcS2	Petunia ribulose 1,5-bisphosphate carboxylase small subunit mRNA	58.19	28.19	0.484447	1.99e-14
Cell wall	Os05g0104700	OsPGIP4	Leucine-rich repeat (LRR) protein	5.07	74.79	14.7515	1.27e-172
Cell wall	Os07g0496250		Expansin-like B1	0.32	4.31	13.4687	7.14e-06
Cell wall	Os01g0788400	OsPME6	Pectinesterase	6.3	27.99	4.44286	3.41e-40
Cell wall	Os05g0595100	OsUGE1	Uridine-diphospho-(UDP)-glucose 4-epimerase	13.91	50.11	3.60244	9.39e-111
Cell wall	Os03g0788700	OsFLA17	FAS1 domain domain containing protein	8.92	28.55	3.20067	6.04e-29
Cell wall	Os12g0117300		Mannan endo-1,4-beta-mannosidase 8	1.26	3.7	2.93651	0.00401201
Cell wall	Os07g0604300		Phytochelatin synthetase	4.61	13.48	2.92408	8.92e-12
Cell wall	Os03g0588200		Frigida-like family protein	6.07	12.76	2.10214	7.32e-10
Cell wall	Os01g0754500		Altered inheritance of mitochondria protein	31.47	64.39	2.04608	3.94e-43
Cell wall	Os05g0542800		Pectin lyase fold/virulence factor domain containing protein	14.33	29.07	2.02861	1.13e-11
Cell wall	Os10g0545500	OsXTH20	Xyloglucan endotransglucosylase/hydrolase protein	5.04	0.01	0.00198413	2.89e-07
Cell wall	Os08g0253800		Cellulose synthase-like protein	2.07	0.01	0.00483092	2.89e-07
Cell wall	Os11g0291000		Beta-D-xylosidase	1.71	0.07	0.0409357	1.9e-06
Cell wall	Os10g0409400	OsBURP16	Beta subunit of polygalacturonase 1	41.48	1.89	0.0455641	1.69e-77
Cell wall	Os02g0308400	OsFLA19	FAS1 domain domain containing protein	3.06	0.16	0.0522876	3.96e-05
Cell wall	Os03g0108300	OsXTH19	Xyloglucan endotransglucosylase/hydrolase protein	27.56	1.97	0.0714804	5.37e-45
Cell wall	Os11g0297300		Beta-D-xylosidase	1.13	0.12	0.106195	0.000651097
Cell wall	Os10g0497700		Phytochelatin synthetase	92.91	11.84	0.127435	4.62e-159
Cell wall	Os01g0892500		Carboxylic ester hydrolase	2.81	0.43	0.153025	0.000127938
Cell wall	Os02g0639500		Expansin-B16	8.88	1.42	0.15991	1.22e-11
Cell wall	Os03g0243700		Glycosyl hydrolase family 10 protein	9.02	1.49	0.165188	7.77e-13
Cell wall	Os10g0577500	OsXTH25	Concanavalin A-like lectin/glucanase	7.04	1.18	0.167614	1.21e-08
Cell wall	Os04g0670100		Leucine-rich repeat (LRR) family protein	13.57	2.29	0.168755	3.25e-19
Cell wall	Os03g0637600		Leucine-rich repeat, plant specific containing protein	2.9	0.55	0.189655	3.25e-05
Cell wall	Os09g0395600		Concanavalin A-like lectin/glucanase domain containing protein.	5.21	1.05	0.201536	6.49e-07
Cell wall	Os05g0163300	OsFLA9	Arabinogalactan protein-like	12.67	2.77	0.218627	1.82e-11
Cell wall	Os02g0308800	OsFLA15	FAS1 domain domain containing protein	4.09	0.9	0.220049	7.58e-05
Cell wall	Os03g0828500		(1-4)-beta-mannan endohydrolase precursor	7.31	1.68	0.229822	4.94e-13
Cell wall	Os09g0248100	OsFLA11	FAS1 domain domain containing protein.	184.17	44.52	0.241733	1.63e-195
Cell wall	Os04g0640700		Alpha-L-arabinofuranosidase/beta-D-xylosidase isoenzyme	81.32	20.33	0.25	1.6e-115
Cell wall	Os09g0482780	OsFLA27	FAS1 domain domain containing protein	23.07	6.74	0.292154	1.34e-12
Cell wall	Os10g0555700	OsEXPB2	Beta-expansin	4.23	1.25	0.295508	0.000904079
Cell wall	Os02g0658800	OsEXPB11	Beta-expansin	190.02	59.15	0.311283	2.17e-143
Cell wall	Os04g0505200		Protein binding protein	152.02	47.88	0.314959	1.52e-136
Cell wall	Os02g0744200	OsEXPA5	Alpha-expansin	34.88	11.31	0.324255	2.58e-26
Cell wall	Os01g0743200	OsPME5	Pectin lyase fold/virulence factor domain containing protein.	9.96	3.29	0.330321	1.26e-07
Cell wall	Os06g0725300		Barwin-related endoglucanase domain containing protein.	9.52	3.22	0.338235	1.09e-06
Cell wall	Os01g0636500		Polygalacturonase PG2	12.04	4.13	0.343023	9.02e-12
Cell wall	Os03g0280800	OsUXS1,	UDP-D-glucuronate decarboxylase	3.28	1.15	0.35061	0.0035442
Cell wall	Os07g0480800	OsXTH21	Cellulase	91.98	33.5	0.36421	5.66e-64
Cell wall	Os03g0803600		Glycosyl transferas	8.72	3.2	0.366972	0.00170978
Cell wall	Os01g0663300		(1-4)-beta-mannan endohydrolase-like protein	28.79	10.68	0.370962	3.67e-21
Cell wall	Os04g0530100	OsEXPB17	Beta-expansin 1 precursor	8.12	3.03	0.373153	1.32e-05
Cell wall	Os02g0616100		Protein binding protein	10.24	3.85	0.375977	1.7e-05
Cell wall	Os03g0102700	OsEXPB7	Expansin-B7	41.2	15.51	0.376456	3.2e-18
Cell wall	Os01g0159200	OsFLA8	Fasciclin-like protein FLA18	23.13	8.83	0.381755	1.26e-07
Cell wall	Os01g0750300	OsCesA4	Cellulose synthase	15.63	5.99	0.383237	5.38e-16
Cell wall	Os02g0275200		Xyloglucan fucosyltransferase family protein	19.67	7.76	0.394509	4.04e-15
Cell wall	Os08g0490600	OsFLA4	FAS1 domain domain containing protein	49.27	20.04	0.406738	9.93e-15
Cell wall	Os10g0542400		Expansin/Lol pI family protein	23.73	9.99	0.420986	2.9e-09
Cell wall	Os03g0795300		Extensin protein-like	28.81	12.4	0.430406	3.13e-14
Cell wall	Os10g0467800	OsCesA7	Secondary wall-specific cellulose synthase	15.51	6.82	0.439716	6.71e-13
Cell wall	Os05g0521600	OsPME18	Pectin lyase fold/virulence factor domain containing protein	13.31	5.93	0.44553	2.03e-06
Cell wall	Os05g0563600	OsFLA6	FAS1 domain domain containing protein	1120.72	501.1	0.447123	0
Cell wall	Os02g0752200		Beta-D-xylosidase	12.61	5.64	0.447264	4.15e-11
Cell wall	Os08g0380100	OsBURP12	Polygalacturonase isoenzyme 1 beta subunit	102.43	46.81	0.456995	2.1e-67
Cell wall	Os09g0323000	OsUGE4	UDP-galactose 4-epimerase-like protein	11.04	5.18	0.469203	3.72e-05
Cell wall	Os07g0674100	OsUXS6	UDP-xylose synthase	14.09	6.81	0.483322	2.89e-08
Cell wall	Os09g0422500	OsCesA9	Cellulose synthase	9.28	4.49	0.483836	1.13e-09
Cell wall	Os07g0252400	OsCesA6	Cellulose synthase	195.03	95.66	0.490489	1.44e-68
Cell wall	Os07g0551700	OsCslF8	Cellulose synthase	4.63	2.28	0.492441	0.000250903
Cell wall	Os08g0237000	OsXTH8	Xyloglucan endotransglycosylase/hydrolase protein 8 precursor	689.63	340.95	0.494396	1.48e-194
Cell wall	Os03g0184300		Glycosyl transferase	1.78	0.42	0.235955	0.00165917
Fermentation	Os05g0469800		Pyruvate decarboxylase	6.73	178.46	26.5171	0
Fermentation	Os02g0730000	OsALDH2a	Mitochondrial aldehyde dehydrogenase	69.39	1075.99	15.5064	0
Fermentation	Os01g0160100		Pyruvate decarboxylase isozyme 2	1.91	29.35	15.3665	4.13e-88
Fermentation	Os05g0469600	OsPDC1	Pyruvate decarboxylase	101.44	628.07	6.19154	0
Fermentation	Os03g0293500	OsPDC2	Pyruvate decarboxylase isozyme 2	151.48	453.62	2.99459	0
Fermentation	Os09g0440300	OsALDH7	Aldehyde dehydrogenase family 7 member A1	41.09	112.79	2.74495	1.74e-84
Glycolysis	Os06g0136600		Enolase 1	0.8	17.63	22.0375	8.03e-44
Glycolysis	Os05g0524400	OsPFK05	Phosphofructokinase family protein	31.83	151.17	4.74929	1.2e-278
Glycolysis	Os06g0256500	OsPGI2	Glucose-6-phosphate isomerase	35.13	126.1	3.58952	1.22e-162
Glycolysis	Os02g0601300	OsGapC1	Glyceraldehyde-3-phosphate dehydrogenase, cytosolic 3	1067.67	2790	2.61317	0
Glycolysis	Os03g0776000	OsPGI1	Glucose-6-phosphate isomerase	80.26	195.44	2.43509	9.64e-162
Glycolysis	Os01g0660300		Pyruvate kinase	29.41	11.23	0.381843	4.49e-18
Glyoxylate cycle	Os07g0529000	OsL85	Isocitrate lyase	0.01	4.21	421	2.52e-17
Glyoxylate cycle	Os05g0405000	OsPPDK	Orthophosphate dikinase precursor	5.65	156.54	27.7062	0
Glyoxylate cycle	Os10g0204400	OsPEPCK	Phosphoenolpyruvate carboxykinase	4.53	111.99	24.7219	0
Glyoxylate cycle	Os02g0232400		Citrate synthase	96.78	231.93	2.39647	2.89e-144
Lightreaction	Os02g0631100		Photosystem II oxygen evolving complex protein PsbQ family protein	1.62	7.08	4.37037	0.000146788
Lightreaction	Os03g0847500		Alternative oxidase	1.49	3.89	2.61074	1.15e-05
Lightreaction	Os04g0668900	OsIM2	Carotenoid and strigolactone synthesis	3.24	6.83	2.10802	0.00100902
Lightreaction	Os01g0869800	OsPsbS1	22-kDa Photosystem II protein	4.26	0.01	0.00234742	1.12e-08
Lightreaction	Os01g0860601		Ferredoxin	2.66	0.17	0.0639098	0.000750356
Lightreaction	Os01g0720500		Type I chlorophyll a/b-binding protein b	111.62	9.72	0.0870812	3.82e-151
Lightreaction	Os05g0480000	OsSTN8	Serine/threonine protein kinase	3.07	0.35	0.114007	3.51e-08
Lightreaction	Os04g0414700		Photosystem I PsaO domain containing protein	49.39	5.64	0.114193	5.02e-36
Lightreaction	Os01g0600900	OsLhcp	Chlorophyll a-b binding protein	228.58	26.39	0.115452	6.29e-265
Lightreaction	Os07g0562700		Type III chlorophyll a/b-binding protein	200.02	28.11	0.140536	1.26e-212
Lightreaction	Os12g0189400		Photosystem I reaction centre subunit N	56.48	7.94	0.140581	7.06e-38
Lightreaction	Os07g0148900	OsPsaK	Photosystem I protein-like protein	69.17	9.81	0.141824	6.8e-42
Lightreaction	Os09g0346500	OsLhcb1	Chlorophyll a-b binding protein	374.42	55.21	0.147455	0
Lightreaction	Os09g0481200	OsPsaG	Photosystem I reaction center subunit V	69.66	10.39	0.149153	5.03e-46
Lightreaction	Os03g0592500	OsLhcb2	Photosystem II type II chlorophyll a/b binding protein	263.31	39.53	0.150127	1.2e-209
Lightreaction	Os04g0457000	OsCP24	Chlorophyll a/b-binding protein	95.47	15.12	0.158374	5.79e-106
Lightreaction	Os08g0435900	Oscab	LHC I type IV chlorophyll binding protein	73.29	11.62	0.158548	2.19e-79
Lightreaction	Os06g0320500		Light-harvesting complex I	115.01	18.43	0.160247	4.53e-116
Lightreaction	Os07g0558400	OsCP29	Chlorophyll a/b-binding protein CP29 precursor	91.35	15.11	0.165408	6.58e-106
Lightreaction	Os08g0512500		Thylakoid lumen protein	9.87	1.64	0.16616	3.89e-10
Lightreaction	Os07g0577600		Type II chlorophyll a/b binding protein from photosystem I precursor.	101.32	16.86	0.166403	8.65e-104
Lightreaction	Os02g0750200		ATP synthase delta-subunit protein	14.41	2.54	0.176266	4.57e-10
Lightreaction	Os07g0544800		Oxygen-evolving enhancer protein	166.79	31.45	0.18856	4.56e-138
Lightreaction	Os01g0882500		NADH dehydrogenase I subunit N	7.46	1.43	0.191689	3.88e-06
Lightreaction	Os02g0197600		Chlorophyll a/b-binding protein type III	31.96	6.2	0.193992	2.37e-32
Lightreaction	Os01g0501800	OsPsbO	Photosystem II oxygen-evolving complex protein	178.63	35.03	0.196104	2.16e-201
Lightreaction	Os01g0966200		Cofactor assembly, complex C	4.33	0.85	0.196305	0.00252323
Lightreaction	Os07g0567400		Cytochrome c6	4.16	0.82	0.197115	0.000640265
Lightreaction	Os12g0420400	OsPsaL	Photosystem I reaction center subunit XI	45.08	9.01	0.199867	9.83e-35
Lightreaction	Os08g0104600	OsFd1	Ferredoxin I	152.66	30.58	0.200314	4.17e-106
Lightreaction	Os03g0778100	OsPsaF	Photosystem-1 F subunit	87.96	17.83	0.202706	8.08e-72
Lightreaction	Os06g0101600		Plastocyanin	117.16	23.97	0.204592	4.75e-66
Lightreaction	Os08g0560900	OsPsaD	Photosystem I reaction center subunit II	190	38.95	0.205	1.18e-130
Lightreaction	Os01g0938100	OsPsb28	Photosystem II protein	19.79	4.15	0.209702	1.06e-11
Lightreaction	Os03g0278900		ATPase	54.04	11.35	0.21003	5.65e-42
Lightreaction	Os02g0328300		Phenol hydroxylase reductase family protein	15.69	3.38	0.215424	1.98e-14
Lightreaction	Os07g0435300	OsPsaE	Photosystem I reaction center subunit IV	134.55	29.34	0.21806	2.53e-51
Lightreaction	Os07g0141400	OsPsbP,	23 kDa polypeptide of photosystem II	144.08	32.4	0.224875	6.19e-121
Lightreaction	Os11g0242800	Os Lhcb5	Light-harvesting protein	193.36	43.89	0.226986	3.09e-172
Lightreaction	Os02g0103800	OsLFNR1	Leaf-type ferredoxin-NADP+-oxidoreductas	8.54	1.94	0.227166	1.2e-09
Lightreaction	Os01g0934400		Alpha/beta/alpha sandwich domain containing protein	20	4.81	0.2405	1.26e-10
Lightreaction	Os07g0489800		Ferredoxin-type domain containing protein	5.56	1.34	0.241007	0.000273069
Lightreaction	Os07g0513000		ATP synthase gamma chain	45.65	11.59	0.253888	1.97e-46
Lightreaction	Os02g0764500		Chlorophyll a-b binding protein	4.26	1.16	0.2723	0.000148677
Lightreaction	Os07g0556200	OsPetC	Rieske [2Fe-2S] region domain containing protein	64.52	17.85	0.276658	1.17e-43
Lightreaction	Os03g0333400		Photosystem II 11 kD protein	16.98	4.85	0.28563	2.45e-09
Lightreaction	Os08g0347500		PsbP family protein	5.47	1.61	0.294333	0.00146363
Lightreaction	Os01g0306800		Hypothetical conserved gene.	18.75	6.31	0.336533	2.94e-17
Lightreaction	Os01g0617900		Oxygen-evolving complex-related	31.03	10.94	0.352562	2.43e-17
Lightreaction	Os06g0107700	OsLFNR2	Leaf-type ferredoxin-NADP+-oxidoreductase	11.14	4.01	0.359964	3.41e-07
Lightreaction	Os03g0857400		tRNA-binding arm domain containing protein	5.68	2.06	0.362676	0.000402461
Lightreaction	Os08g0526300		tRNA-binding arm domain containing protein	9.77	3.97	0.406346	5.61e-05
Lightreaction	Os03g0747700		Photosystem II 11 kDa protein-related	11.97	5.09	0.42523	0.000253855
Lightreaction	Os01g0805300	OsPsbP	Alpha/beta/alpha sandwich domain containing protein	8.47	3.95	0.466352	0.00139558
Lipid metabolism	Os01g0342900	OsAMPBP1	Adenosine monophosphate binding protein 1	1.68	40.21	23.9345	8.53e-129
Lipid metabolism	Os01g0837200		Esterase/lipase/thioesterase family protein	0.35	5.74	16.4	0.000525608
Lipid metabolism	Os02g0120200	OsPLDkappa	Phospholipase D nu-2	0.05	0.57	11.4	0.0097179
Lipid metabolism	Os03g0305100		AMP-binding protein	45.74	195.25	4.26869	2.22e-278
Lipid metabolism	Os03g0133500	OsACS	Adenosine monophosphate binding protein	0.53	2.19	4.13208	0.000986649
Lipid metabolism	Os04g0404800		Acetyl-coenzyme A synthetase	38.99	154.97	3.97461	2.11e-277
Lipid metabolism	Os05g0358700	OsPLDzeta1	Phospholipase D zeta 1	3.17	11.63	3.66877	1.52e-31
Lipid metabolism	Os10g0524400	OsPLDbeta1	Phospholipase D beta 2	13.52	47.57	3.51849	3.64e-59
Lipid metabolism	Os05g0363100		Monoglyceride lipase	13.28	35.97	2.70858	1.63e-26
Lipid metabolism	Os01g0253900		Triacylglycerol lipase	0.91	2.46	2.7033	0.000777003
Lipid metabolism	Os04g0674700	OsAMPBP5	Adenosine monophosphate binding protein 5	8.35	22.37	2.67904	1.08e-18
Lipid metabolism	Os12g0270900		Sulfotransferase family protein	4.11	10.56	2.56934	7.25e-06
Lipid metabolism	Os09g0521100		3-ketoacyl-CoA synthase	8.68	21.21	2.44355	3.32e-12
Lipid metabolism	Os02g0274100	OsMFP	Peroxisomal fatty acid beta-oxidation multifunctional protein	88.28	215.48	2.44087	4.6e-287
Lipid metabolism	Os08g0110700		DDHD domain containing protein	4.01	9.63	2.4015	1.33e-11
Lipid metabolism	Os11g0605500		Acyl-CoA oxidase	15.51	36.69	2.36557	2.25e-31
Lipid metabolism	Os08g0557800		Fatty acyl coA reductase	59.1	133.49	2.25871	3.42e-86
Lipid metabolism	Os01g0618700		Lipase	2.66	5.87	2.20677	0.00888428
Lipid metabolism	Os12g0576900		Diacylglycerol kinase 1	3.45	7.48	2.16812	1.49e-06
Lipid metabolism	Os04g0683700	OsAAE3	4-coumarate-CoA ligase-like protein	40.88	86.32	2.11155	1.1e-43
Lipid metabolism	Os01g0900200		Lipase	5.48	11.35	2.07117	1.88e-05
Lipid metabolism	Os05g0372400		Lipase	3.59	7.37	2.05292	0.000368894
Lipid metabolism	Os12g0110100		Esterase/lipase/thioesterase domain containing protein	4.05	8.16	2.01481	4.5e-05
Lipid metabolism	Os01g0882100		Thioesterase superfamily protein	8.07	0.01	0.00123916	0.00738538
Lipid metabolism	Os11g0299300		Lipase, class 3 domain containing protein	2.87	0.01	0.00348432	3.03e-09
Lipid metabolism	Os12g0135500		Carboxylesterase	1.07	0.01	0.00934579	0.00738227
Lipid metabolism	Os06g0262800		Very-long-chain fatty acid condensing enzyme	0.92	0.01	0.0108696	0.00402457
Lipid metabolism	Os08g0143600		Avr9/Cf-9 rapidly elicited protein	1.85	0.09	0.0486486	3.96e-05
Lipid metabolism	Os11g0593000		Phosphoesterase family protein	1.63	0.08	0.0490798	3.96e-05
Lipid metabolism	Os06g0604300	OsPLDalpha5	Phospholipase D	61.8	3.96	0.0640777	8.9e-248
Lipid metabolism	Os02g0590400		Lecithin:cholesterol acyltransferase family protein	8.19	0.57	0.0695971	2.03e-18
Lipid metabolism	Os11g0138900		Alpha/beta hydrolase fold-3 domain containing protein	8.96	0.67	0.0747768	4.09e-17
Lipid metabolism	Os05g0153300		Lipase, class 3 domain containing protein	16.73	1.3	0.0777047	9.96e-40
Lipid metabolism	Os01g0357200		Sterol-binding domain containing protein	3.31	0.28	0.0845921	0.00715015
Lipid metabolism	Os04g0353600		Acyl CoA reductase	2.44	0.26	0.106557	1.97e-05
Lipid metabolism	Os11g0503900		Sulfotransferase family protein	5.5	0.63	0.114545	3.02e-08
Lipid metabolism	Os11g0450400		Sulfotransferase domain containing protein	10.08	1.4	0.138889	4.45e-12
Lipid metabolism	Os03g0856300		Acyl carrier protein III	14.88	2.18	0.146505	4.33e-10
Lipid metabolism	Os02g0205500		Fatty acid elongase	98.69	16.76	0.169825	1.74e-179
Lipid metabolism	Os01g0717000		Choline kinase	115.1	20.36	0.17689	5.86e-182
Lipid metabolism	Os03g0108500		4,4-dimethyl-sterol C4-methyl-oxidase	14.88	2.77	0.186156	3.86e-17
Lipid metabolism	Os06g0604200	OsPLDalpha4	Phospholipase D	109.36	20.38	0.186357	6.14e-275
Lipid metabolism	Os05g0548900	OsPEAMT2	Phosphoethanolamine methyltransferase	7.98	1.52	0.190476	6.87e-15
Lipid metabolism	Os05g0280500		Phospholipid/glycerol acyltransferase domain containing protein	2.52	0.49	0.194444	0.0001
Lipid metabolism	Os04g0445700		Ketoacyl-ACP synthase I	9.25	1.83	0.197838	7.72e-15
Lipid metabolism	Os10g0163370		Lecithin:cholesterol acyltransferase family protein	2.97	0.65	0.218855	0.000666938
Lipid metabolism	Os06g0574100		predicted protein	19.43	4.37	0.22491	7.45e-09
Lipid metabolism	Os03g0290300	OsFAD7	Fatty acid desaturase	182.12	43.23	0.237371	7.32e-131
Lipid metabolism	Os03g0603600		PLC-like phosphodiesterase	42.27	10.18	0.240833	4.88e-45
Lipid metabolism	Os07g0693800	OsFAD8	Fatty acid desaturase	4.69	1.14	0.24307	4.56e-06
Lipid metabolism	Os05g0457800		Glycerol-3-phosphate acyltransferase	5.7	1.45	0.254386	1.82e-08
Lipid metabolism	Os12g0224000		Diacylglycerol kinase	37.93	9.71	0.255998	7.89e-41
Lipid metabolism	Os07g0474600		Mycolic acid methyl transferase-like protein	3.49	1.01	0.289398	0.00146289
Lipid metabolism	Os08g0199400		Stearoyl-acyl carrier protein desaturse	3.27	0.98	0.299694	0.00135811
Lipid metabolism	Os11g0679700		Phospholipid/glycerol acyltransferase domain containing protein	2	0.62	0.31	0.00791778
Lipid metabolism	Os03g0130100		Acyl-activating enzyme	4.63	1.56	0.336933	3.36e-05
Lipid metabolism	Os01g0900400	OsEG1	Lipase, class 3 family protein	9.96	3.45	0.346386	8.83e-07
Lipid metabolism	Os12g0104400		Fatty acid desaturase	11.49	4.01	0.348999	1.27e-10
Lipid metabolism	Os12g0534200		Acyl carrier protein I	25.11	8.91	0.354839	5.81e-10
Lipid metabolism	Os02g0653900		Avr9/Cf-9 rapidly elicited protein	68.54	26.74	0.390137	2.34e-54
Lipid metabolism	Os11g0104400	OsFAD3	Fatty acid desaturase	14.41	5.92	0.410826	2.27e-09
Lipid metabolism	Os01g0142300	OsSQD2	Glycosyl transferase	12.23	5.04	0.412101	8e-08
Lipid metabolism	Os01g0919900	OsSSI2	Acyl-[acyl-carrier-protein] desaturase	41.97	17.92	0.426972	1.19e-15
Lipid metabolism	Os04g0558400		RmlC-like jelly roll fold domain containing protein	35.84	15.93	0.444475	9.98e-18
Lipid metabolism	Os01g0784800		Flavodoxin/nitric oxide synthase domain containing protein	47.68	21.98	0.46099	2.42e-14
Lipid metabolism	Os07g0616200		Beta-ketoacyl-ACP synthase	16.89	7.96	0.471285	6.75e-12
Lipid metabolism	Os11g0521500		Acyl carrier protein	103.41	49.68	0.480418	3.54e-24
Lipid metabolism	Os02g0539100		Digalactosyldiacylglycerol synthase	8.79	4.38	0.498294	9.87e-07
Lipid metabolism	Os05g0132100	OsLACS1	AMP-dependent synthetase and ligase domain containing protein	47.21	23.57	0.499259	1.21e-25
CHO metabolism	Os08g0473900	OsAMY3D	Alpha-amylase isozyme 3D precursor	0.26	14.24	54.7692	2.04e-44
CHO metabolism	Os04g0447700		Polyketide reductase	1	24.18	24.18	3.14e-51
CHO metabolism	Os05g0569400		Apospory-associated protein C	1.79	12.15	6.78771	5.04e-23
CHO metabolism	Os05g0187100	OsHXK7	Hexokinase	5.28	33.8	6.40152	2.68e-61
CHO metabolism	Os07g0616800	OsSUS3	Sucrose synthase	0.27	1.58	5.85185	8.35e-05
CHO metabolism	Os01g0190400	OsHXK8	Hexokinase	0.73	4.02	5.50685	6.4e-07
CHO metabolism	Os06g0728902		1,3-beta-glucan synthase component domain containing protein	9.78	50.24	5.13701	1.59e-26
CHO metabolism	Os01g0894300	OsFKI	Fructokinase	27.24	135.73	4.98275	1.56e-155
CHO metabolism	Os01g0533100		1,3-beta-glucan synthase/ transferase	0.5	2.33	4.66	0.000640794
CHO metabolism	Os10g0113100		Aldo/keto reductase family protein	3.45	15.98	4.63188	1.91e-15
CHO metabolism	Os02g0247000		1,3-beta-glucan synthase component domain containing protein	1.24	4.77	3.84677	7.67e-08
CHO metabolism	Os07g0209100		Seed imbibition protein	37.42	133.78	3.57509	1.29e-236
CHO metabolism	Os06g0195150		Sucrose synthase	35.36	105.79	2.9918	7.91e-11
CHO metabolism	Os04g0664900		Beta-fructofuranosidase	3.17	8.46	2.66877	2.07e-07
CHO metabolism	Os05g0144900	OsSPP3	Sucrose-phosphatase	1.29	3.42	2.65116	0.00140043
CHO metabolism	Os09g0376800	OsTPS11	Trehalose-6-phosphate synthase	7.6	19.69	2.59079	3.35e-15
CHO metabolism	Os06g0172800		Alkaline alpha galactosidase 2	18.87	45.49	2.4107	3.87e-46
CHO metabolism	Os03g0401366		Sucrose synthases	110.81	252.21	2.27606	3.05e-61
CHO metabolism	Os03g0314800	OsNIN1	Plant neutral invertase family protein	4.95	10.89	2.2	2.96e-08
CHO metabolism	Os08g0409100	OsTPP6	Trehalose-6-phosphate phosphatase	7.09	15.51	2.18759	7.13e-09
CHO metabolism	Os07g0243200	OsAGPL4	ADP-glucose pyrophosphorylase large subunit	4.3	9.34	2.17209	1.49e-06
CHO metabolism	Os11g0133700		Glucosamine-fructose-6-phosphate aminotransferase	17.84	38.58	2.16256	0.00415704
CHO metabolism	Os06g0194900	OsSUS2	Sucrose synthase	517.85	1115.23	2.15358	0
CHO metabolism	Os01g0851700	OsPho2	Cytosolic starch phosphorylase	60.33	128.87	2.13608	1.04e-107
CHO metabolism	Os10g0113900		NAD(P)H-dependent oxidoreductase	5.09	0.01	0.00196464	1.11e-12
CHO metabolism	Os03g0735000	OsAGPL1	Glucose-1-phosphate adenylyltransferase large subunit	1.49	0.07	0.0469799	7.18e-05
CHO metabolism	Os03g0316200	OsGolS	Galactinol synthase	17.13	0.98	0.0572096	3.48e-35
CHO metabolism	Os01g0170000		Raffinose synthase family protein	24.95	1.77	0.0709419	6.84e-42
CHO metabolism	Os03g0141200		Beta-amylase	144.87	26.21	0.180921	1.19e-270
CHO metabolism	Os10g0114300		NADPH-dependent codeinone reductase	3.94	0.74	0.187817	6.11e-05
CHO metabolism	Os09g0369400	OsTPP7	Trehalose-7-phosphate phosphatase	50.23	10.16	0.20227	6.53e-65
CHO metabolism	Os03g0184300		Glycosyl transferase	1.78	0.42	0.235955	0.00165917
CHO metabolism	Os02g0661100	OsTPP1	Trehalose-6-phosphate phosphatase	124.48	31.62	0.254017	7.56e-150
CHO metabolism	Os01g0332100	OsNIN2	Neutral invertase-like protein	50.95	14.02	0.275172	1.27e-53
CHO metabolism	Os07g0687900	OsWSI76	Water stress induced protein	3.5	1.09	0.311429	0.00202722
CHO metabolism	Os07g0624600	OsTPP3	Trehalose-6-phosphate phosphatase	3.24	1.01	0.311728	0.00202746
CHO metabolism	Os05g0532600	OsHXK2	Hexokinase	9.08	2.94	0.323789	0.00113472
CHO metabolism	Os03g0351300		Beta-amylase	47.88	15.82	0.330409	1.06e-39
CHO metabolism	Os04g0447600		NADPH-dependent codeinone reductase	28.81	9.64	0.334606	1.99e-17
CHO metabolism	Os10g0465900		Beta-amylase	4.23	1.42	0.335697	0.000389452
CHO metabolism	Os03g0611200		Aldo/keto reductase family protein	28.89	9.7	0.335756	1.27e-23
CHO metabolism	Os03g0808900		Seed imbibition protein	3.63	1.3	0.358127	2.71e-05
CHO metabolism	Os07g0412100		Granule-bound starch synthase Ib	6.93	2.64	0.380952	3.8e-07
CHO metabolism	Os09g0567366		Aldo-keto reductase/ oxidoreductase	20.45	7.81	0.381907	3.19e-09
CHO metabolism	Os10g0555100	OsGGT	Glycogenin glucosyltransferase	46.43	18.28	0.393711	4.13e-37
CHO metabolism	Os06g0367100		Glycoside hydrolase	6.34	2.58	0.40694	0.00166271
CHO metabolism	Os09g0255000	OsINV1	Cell wall invertase	12.81	5.42	0.423107	2.81e-10
CHO metabolism	Os01g0742500	OsHXK6	Hexokinase	20.78	8.8	0.423484	3.28e-16
CHO metabolism	Os08g0345800	OsAGPS2a	Glucose-1-phosphate adenylyltransferase small subunit	54.82	24.29	0.443086	6.57e-20
CHO metabolism	Os03g0386500	OsTPP9	Trehalose-6-phosphate phosphatase	38.22	17.1	0.44741	1.28e-18
CHO metabolism	Os10g0573000		Carbohydrate kinase-like protein	6.05	2.8	0.46281	0.00076449
CHO metabolism	Os01g0533500		Callose synthase 1 catalytic subunit	4.77	2.21	0.463312	0.00188875
CHO metabolism	Os08g0445700	OsTPS8	HAD-superfamily hydrolase subfamily IIB protein	22.39	10.98	0.490397	2.14e-17
Mitochondrial electron transport	Os07g0495400		ATP synthase	0.01	18.43	1843	1.81e-10
Mitochondrial electron transport	Os07g0621600		Cytochrome c oxidase complex	0.01	6.82	682	0.00595385
Mitochondrial electron transport	Os04g0600200	OsAOX1a	Homodimeric diiron-carboxylate protein	0.91	29.53	32.4505	5.02e-72
Mitochondrial electron transport	Os02g0318100		Alternative oxidase	12.04	60.06	4.98837	4.42e-53
Mitochondrial electron transport	Os07g0564500		Pyridine nucleotide-disulphide oxidoreductase	1.06	4.26	4.01887	1.66e-06
Mitochondrial electron transport	Os03g0835400		Electron transfer flavoprotein subunit alpha	10.15	30.92	3.04631	4.51e-22
Mitochondrial electron transport	Os05g0188800		Ubiquinone biosynthesis protein COQ4 homolog	2.94	8.14	2.76871	0.00380659
Mitochondrial electron transport	Os04g0182800		Electron transfer flavoprotein beta-subunit-like	13.97	37.83	2.70795	6.47e-16
Mitochondrial electron transport	Os10g0516300		Ubiquinone oxidoreductase	6.65	14.15	2.12782	6.81e-08
Mitochondrial electron transport	Os08g0141400		NDB-type NAD(P)H dehydrogenase	26.81	6.92	0.258113	1.22e-42
N-metabolism	Os08g0468700	OsNIA2	Nitrate reductase 1	0.18	0.9	5	0.00264442
N-metabolism	Os01g0682001		NADH dependent glutamate synthase	5.62	27.31	4.85943	3.77e-44
Nucleotide metabolism	Os12g0556600		CTP synthase family protein	8.41	18.72	2.22592	1.08e-12
Nucleotide metabolism	Os04g0280200		Phosphoribulokinase/uridine kinase family protein	5.81	12.85	2.2117	8.33e-14
Nucleotide metabolism	Os12g0197100	OsPRAGL	Pre-ATP-grasp fold domain containing protein	2.31	4.75	2.05628	0.00370531
Nucleotide metabolism	Os09g0567900		Inosine/uridine-preferring nucleoside hydrolase domain containing protein	18.96	38.02	2.00527	5.75e-13
Nucleotide metabolism	Os11g0439600		Nod factor binding lectin-nucleotide phosphohydrolase.	9.29	2.17	0.233584	5.02e-12
Nucleotide metabolism	Os01g0712700		CMP/dCMP deaminase, zinc-binding domain containing protein	33.69	10.83	0.32146	8.33e-25
Nucleotide metabolism	Os08g0288200		Adenylate kinase family protein	5.31	1.76	0.33145	2.28e-05
Nucleotide metabolism	Os05g0114000		PRLI-interacting factor F	40.81	14.06	0.344523	4.02e-23
Nucleotide metabolism	Os12g0503000		Allantoin permease	23.83	9.14	0.38355	4.15e-21
Nucleotide metabolism	Os12g0183300	OsRHL	3'(2'),5'-bisphosphate nucleotidase	38.47	15.07	0.391734	2.69e-13
Nucleotide metabolism	Os12g0502800		Ureide permease 2	52.93	20.97	0.396184	4.21e-35
Nucleotide metabolism	Os05g0455700		Phosphoribosyltransferase domain containing protein	19.98	7.99	0.3999	3.33e-10
Nucleotide metabolism	Os09g0553300		FAD pyrophosphatase	61.63	25.61	0.415544	1.1e-27
Nucleotide metabolism	Os12g0548300	OsNDPK2	Nucleoside diphosphate kinase II	76.37	32.71	0.42831	5.2e-20
Nucleotide metabolism	Os05g0438500		Soluble inorganic pyrophosphatase	21.86	9.58	0.438243	6.04e-08
Nucleotide metabolism	Os03g0669100		Deoxyuridine 5'-triphosphate nucleotidohydrolase	46.59	21.32	0.457609	3.61e-10
Nucleotide metabolism	Os02g0565100		Nucleoside diphosphate kinase, core domain containing protein.	7.43	3.44	0.462988	0.00543026
OPP	Os02g0600400	OsG6PDH1	Glucose-6-phosphate dehydrogenase	19.89	62.27	3.13072	6.85e-67
OPP	Os03g0412800	OsG6PDH4	Glucose-6-phosphate dehydrogenase precursor	2.61	0.65	0.249042	0.000425737
OPP	Os02g0562700		Gamma hydroxybutyrate dehydrogenase	13.87	4.79	0.34535	1.07e-08
OPP	Os03g0781400		Ribose 5-phosphate isomerase family protein	5.13	2.01	0.391813	0.00231417
OPP	Os07g0176900		Ribose-5-phosphate isomerase precursor	35.61	17.39	0.488346	2.62e-09
Photorespiration	Os04g0623500	OsGLO3	Peroxisomal (S)-2-hydroxy-acid oxidase	28.93	100.75	3.48254	8e-87
Photorespiration	Os10g0516100	OsGDCH	H subunit of glycine decarboxylase complex	28.03	7.01	0.250089	3.35e-16
Photorespiration	Os04g0106400		NAD(P)-binding domain containing protein	5.78	1.48	0.256055	1.75e-05
Photorespiration	Os03g0786100	OsGLO1	Glycolate oxidase	4.44	1.14	0.256757	1.13e-05
Photorespiration	Os08g0502700		Pyridoxal phosphate-dependent transferase	12.1	3.45	0.285124	2.22e-09
Photorespiration	Os07g0152900	OsGLO5	Glycolate oxidase	11.18	4.84	0.432916	2.39e-06
Redox	Os10g0415300	OsGR3	Chloroplastic glutathione reductase	2.08	6.39	3.07212	9.72e-06
Redox	Os05g0129000	OsECS	Gamma-glutamylcysteine synthetase	49.99	100.98	2.02	3.52e-30
Redox	Os08g0557600	OsMDHAR4	Monodehydroascorbate reductase	70.84	142.03	2.00494	2.51e-60
Redox	Os12g0263000		Glutathione synthase	5.69	0.01	0.00175747	5.51e-15
Redox	Os01g0151500		Gamma-glutamyltransferase/ glutathione gamma-glutamylcysteinyltransferase	2.22	0.5	0.225225	0.000640439
Redox	Os09g0334600		Cytochrome b5	12.32	3.28	0.266234	6.85e-06
Redox	Os02g0553200	OsAPX8	Thylakoid-bound ascorbate peroxidase	5.65	1.6	0.283186	9.75e-07
Redox	Os04g0602100		Plant ascorbate peroxidase domain containing protein	8.06	2.42	0.300248	1.95e-09
Redox	Os01g0151400		Gamma-glutamyl transferase	1.73	0.57	0.32948	0.0071655
Redox	Os06g0567200		Cupredoxin domain containing protein.	6.32	2.56	0.405063	1.7e-05
Redox	Os12g0482700		L-galactose dehydrogenase	14.8	6.23	0.420946	4.66e-07
Redox	Os09g0567300	OsMDHAR	Monodehydroascorbate reductase	18.26	8.51	0.466046	1.94e-09
Redox	Os12g0223300		Cytochrome b6	22.53	10.91	0.484243	4.09e-06
Redox	Os11g0591100	OsGME2	NAD(P)-binding domain containing protein	133.15	64.87	0.487195	1.33e-53
S-assimilation	Os12g0442800		Sulfite oxidase	2.71	10.22	3.77122	1.85e-10
S-assimilation	Os04g0111225		Sulfate adenylyltransferase	5.71	16.79	2.94046	2.16e-05
S-assimilation	Os05g0503300		Ferredoxin-sulfite reductase precursor	25.41	62.11	2.44431	3.45e-43
S-assimilation	Os03g0202001		Adenylyl-sulfate kinase.	15.07	7.28	0.483079	4.29e-06
Secondary metabolism	Os08g0112300		Transferase domain containing protein	0.01	5.07	507	7.89e-16
Secondary metabolism	Os03g0184550		Dihydroflavonol-4-reductase	0.01	3.98	398	2.76e-09
Secondary metabolism	Os04g0612700	OsCAD7	Cinnamyl alcohol dehydrogenase	2.03	69.73	34.3498	1.18e-153
Secondary metabolism	Os02g0811800		Cinnamoyl-CoA reductase	48.24	680.38	14.1041	0
Secondary metabolism	Os02g0484200	OsMaT-1	Transferase family protein	2.08	15.94	7.66346	1.45e-31
Secondary metabolism	Os06g0651000	OsDHFR	Helminthosporium carbonum susceptibility	1.72	11.92	6.93023	1.65e-17
Secondary metabolism	Os02g0168100	OsHPPD	4-hydroxyphenylpyruvate dioxygenase	18.55	109.39	5.89704	5.05e-100
Secondary metabolism	Os02g0483800		Transferase domain containing protein	0.6	2.92	4.86667	0.000243576
Secondary metabolism	Os02g0486500		Transferase family protein	2.31	9.18	3.97403	1.56e-06
Secondary metabolism	Os01g0854000		Hydroxycinnamoyl transferase	0.64	2.54	3.96875	0.000223104
Secondary metabolism	Os02g0485000	OsMaT-3	Transferase domain containing protein	2.07	6.49	3.13527	0.000474513
Secondary metabolism	Os06g0103200		Transferase family protein	2.04	5.91	2.89706	1.87e-05
Secondary metabolism	Os01g0110400		Acetyl-CoA C-acetyltransferase	22.74	64.06	2.81706	3.19e-46
Secondary metabolism	Os11g0644800		Tyrosine/nicotianamine aminotransferases family protein	3.39	8.6	2.53687	2.01e-05
Secondary metabolism	Os11g0552000	OsNAAT5	Tyrosine/nicotianamine aminotransferases family protein	1.15	2.88	2.50435	0.00103557
Secondary metabolism	Os06g0653000	OsGL1-3	Cuticular wax biosynthesis	43.09	97.24	2.25667	1.62e-69
Secondary metabolism	Os02g0621300		Fatty acid hydroxylase domain containing protein	42.87	93.84	2.18894	3.48e-70
Secondary metabolism	Os01g0736400		Pyridoxal phosphate-dependent transferase	4.13	8.82	2.13559	1.96e-07
Secondary metabolism	Os06g0145600		Transferase family protein	2.4	4.83	2.0125	0.00835611
Secondary metabolism	Os05g0151300		Rubber elongation factor family protein	115.73	231.5	2.00035	7.36e-66
Secondary metabolism	Os04g0609300		Transferase family protein	2.01	0.01	0.00497512	2.02e-06
Secondary metabolism	Os11g0108700		Laccase-23	1.33	0.01	0.0075188	0.00217282
Secondary metabolism	Os01g0248701		Terpenoid synthase domain containing protein	15.58	0.12	0.00770218	3.47e-36
Secondary metabolism	Os01g0374600		Laccase-21	0.9	0.01	0.0111111	0.00401774
Secondary metabolism	Os01g0850800		Laccase-8	0.8	0.01	0.0125	0.00738693
Secondary metabolism	Os05g0458600	OsLAC	Laccase	5.93	0.1	0.0168634	6.7e-20
Secondary metabolism	Os12g0115700	OsCHI	Chalcone isomerase domain containing protein	5.88	0.14	0.0238095	5.01e-13
Secondary metabolism	Os11g0286800	OsOSC10	Squalene cyclase domain containing protein	4.64	0.2	0.0431034	3.23e-15
Secondary metabolism	Os05g0458300		L-ascorbate oxidase	1.58	0.07	0.0443038	2.17e-05
Secondary metabolism	Os03g0297900		Laccase 90c	1.77	0.08	0.0451977	6.47e-06
Secondary metabolism	Os11g0530600	OsCHS1	Chalcone synthase C2	5.66	0.26	0.0459364	1.5e-15
Secondary metabolism	Os03g0273200	OsLAC	Laccase	1.4	0.08	0.0571429	7.18e-05
Secondary metabolism	Os02g0627100	OsPAL	Phenylalanine ammonia-lyase	35.32	2.05	0.0580408	2.93e-125
Secondary metabolism	Os09g0544000		Putrescine hydroxycinnamoyltransferase	1.2	0.08	0.0666667	0.00133393
Secondary metabolism	Os02g0626600	OsPAL3	Phenylalanine ammonia-lyase	76.12	5.55	0.0729112	8.28e-226
Secondary metabolism	Os05g0278500	OsAT5	Transferase family protein	3.93	0.3	0.0763359	1.14e-08
Secondary metabolism	Os09g0353400		Leucoanthocyanidin dioxygenase	1.94	0.15	0.0773196	0.00714788
Secondary metabolism	Os03g0289800		Leucoanthocyanidin dioxygenase-like protein	1.42	0.11	0.0774648	0.00410672
Secondary metabolism	Os01g0827300	OsChI1	Laccase precursor	20.71	1.73	0.0835345	2.24e-55
Secondary metabolism	Os05g0427400	OsPAL7	Phenylalanine ammonia-lyase	59.13	5.7	0.0963978	7.25e-160
Secondary metabolism	Os10g0380100		Tryptamine hydroxycinnamoyltransferase	6.65	0.68	0.102256	1.08e-07
Secondary metabolism	Os01g0291500	OsAT4	Acyl transferase	73.18	8.06	0.110139	4.5e-138
Secondary metabolism	Os11g0507200		Feruroyl-coenzyme A transferase	12.42	1.5	0.120773	5.54e-23
Secondary metabolism	Os01g0179000	OsAT6	Acyl transferase	37.2	4.51	0.121237	9.17e-73
Secondary metabolism	Os09g0248900		2-oxoglutarate-dependent dioxygenase	2.3	0.29	0.126087	4.22e-08
Secondary metabolism	Os01g0842500		Laccase	9.22	1.3	0.140998	7.82e-22
Secondary metabolism	Os04g0229100	OsCAD6	Sinapyl alcohol dehydrogenase	5.64	0.89	0.157801	4.03e-08
Secondary metabolism	Os08g0448000	Os4CL5	4-coumarate--CoA ligase 2	69.19	12.68	0.183263	1e-122
Secondary metabolism	Os07g0626800		Amine oxidase domain containing protein.	3.64	0.7	0.192308	9.99e-05
Secondary metabolism	Os06g0567900		Ascorbate oxidase homolog	3.79	0.77	0.203166	1.62e-07
Secondary metabolism	Os04g0518100	OsPAL2	Phenylalanine ammonia-lyase	37.16	7.89	0.212325	9.39e-76
Secondary metabolism	Os07g0580900	OsGGPPS1	Geranylgeranyl pyrophosphate synthase	31.25	6.94	0.22208	1.48e-37
Secondary metabolism	Os01g0106300		Isoflavone reductase homolog IRL	17.91	4.17	0.232831	5.1e-17
Secondary metabolism	Os08g0498400	OsCCoAOMT1	Caffeoyl-CoA 3-O-methyltransferase	147.61	35.93	0.243412	2.14e-136
Secondary metabolism	Os05g0305200		TRAF-type zinc finger family protein	4.01	0.99	0.246883	0.000109718
Secondary metabolism	Os12g0520200	OsPAL9	Phenylalanine ammonia-lyase	21.39	5.41	0.252922	5.21e-35
Secondary metabolism	Os04g0518400	OsPAL6	Phenylalanine ammonia-lyase	3.95	1	0.253165	7.52e-08
Secondary metabolism	Os02g0701600	OsVTE4	Tocopherol O-methyltransferase	9.07	2.48	0.273429	4.34e-08
Secondary metabolism	Os07g0280200	OsACS7	AMP-dependent synthetase and ligase domain containing protein	2.22	0.61	0.274775	0.00382798
Secondary metabolism	Os02g0767300	OsFLS	Flavonol synthase/flavanone 3-hydroxylase	4.54	1.26	0.277533	0.00039459
Secondary metabolism	Os02g0187800	OsCAD2	Cinnamyl-alcohol dehydrogenase	31.16	8.69	0.278883	2.25e-27
Secondary metabolism	Os07g0101000		Cupredoxin domain containing protein	3.62	1.04	0.287293	0.000151187
Secondary metabolism	Os02g0177600	Os4CL3	4-coumarate--CoA ligase	74.59	21.63	0.289985	1.75e-91
Secondary metabolism	Os09g0353700		Leucoanthocyanidin dioxygenase	9.07	2.64	0.291069	3.66e-07
Secondary metabolism	Os01g0842400	Oslacc	Laccase	6.09	1.84	0.302135	7.94e-08
Secondary metabolism	Os09g0400300	OsCAD8C	Cinnamyl alcohol dehydrogenase	16.11	4.89	0.303538	5.48e-18
Secondary metabolism	Os06g0203600		Chalcone isomerase domain containing protein	24.53	7.6	0.309825	5.61e-28
Secondary metabolism	Os06g0155500		3-N-debenzoyl-2-deoxytaxol N-benzoyltransferase	7.8	2.52	0.323077	2.39e-06
Secondary metabolism	Os05g0458500		Laccase	11.97	3.9	0.325815	2.41e-11
Secondary metabolism	Os08g0245200	Os4CL1	4-coumarate--CoA ligase 1	3.37	1.1	0.326409	0.00026466
Secondary metabolism	Os05g0408900	OsDXS1	1-deoxy-D-xylulose-5-phosphate synthase	31.28	10.28	0.328645	1.76e-29
Secondary metabolism	Os06g0184900	OsHCT3	Hydroxycinnamoyltransferase	5.96	2.04	0.342282	4.93e-05
Secondary metabolism	Os09g0555500	OsPSY3	Chloroplast phytoene synthase 3	16.65	5.77	0.346547	2.2e-12
Secondary metabolism	Os09g0400000	OsCAD8B	Cinnamyl alcohol dehydrogenase	31.88	11.95	0.374843	3.63e-18
Secondary metabolism	Os02g0744900	OsGGRI	Geranylgeranyl reductase	43.38	16.49	0.380129	1.28e-33
Secondary metabolism	Os02g0680600	OsMCS	2-C-methyl-D-erythritol 2,4-cyclodiphosphate synthase	8.85	3.51	0.39661	0.000485678
Secondary metabolism	Os11g0116300	OsCHI	Chalcone isomerase domain containing protein	8.63	3.46	0.400927	0.00102324
Secondary metabolism	Os05g0449200		Transferase family protein	31.94	12.84	0.402004	1.8e-23
Secondary metabolism	Os01g0615200	OsAT2	Acyl transferase	18.47	7.64	0.413644	1.93e-11
Secondary metabolism	Os01g0717700		EGF-like, alliinase domain containing protein	26.65	11.81	0.443152	5.72e-16
Secondary metabolism	Os10g0484700		Pyridoxal phosphate-dependent transferase	4.48	2	0.446429	0.00628345
Secondary metabolism	Os12g0271700		Prenyl transferase	4.15	1.86	0.448193	0.0095424
Secondary metabolism	Os06g0146400	OsISC7	Chloroplast-localized ISCA-like protein	15.45	7.3	0.472492	0.000228478
Secondary metabolism	Os09g0365900	OsORAP1	Apoplastic protein	86.63	41.46	0.478587	1.67e-50
Secondary metabolism	Os06g0729000	OsPSY1	Phytoene synthase 1	9.99	4.81	0.481481	7.91e-06
Secondary metabolism	Os02g0603800	OsHDS	Isoprenoid biosynthesis-like protein	21.52	10.62	0.493494	2.55e-14
Secondary metabolism	Os02g0302700		Nicotianamine aminotransferase A	2.2	0.38	0.172727	0.000586147
TCA cycle	Os05g0186300	OscytME2	NADP-malic enzyme	15.98	63.68	3.98498	1.84e-99
TCA cycle	Os02g0665000		NADP-malic enzyme	1.66	3.52	2.12048	0.00092868
TCA cycle	Os07g0630800		Nodule-enhanced malate dehydrogenase	3.37	0.81	0.240356	0.0010169
TCA cycle	Os11g0693800		ATP-citrate synthase	3.52	1.15	0.326705	0.00113457
TCA cycle	Os12g0616900		Pyruvate dehydrogenase E1 beta subunit	34.03	12.77	0.375257	5.96e-21
TCA cycle	Os08g0562100		Sorghum chloroplast CM3 malate dehydrogenase	17.13	6.66	0.388792	5.93e-12
TCA cycle	Os04g0412500		Alpha carbonic anhydrase	5.87	2.44	0.415673	0.00280654
TCA cycle	Os01g0723400	OscytME1	Malic oxidoreductase family protein	184.32	85	0.461155	3.91e-96
Tetrapyrrole synthesis	Os01g0631200		Siroheme uroporphyrinogen methyltransferase	7.42	27.81	3.74798	1.71e-25
Tetrapyrrole synthesis	Os04g0678700	OsPorA	Protochlorophyllide reductase	262.69	27.89	0.106171	0
Tetrapyrrole synthesis	Os06g0132400	OsChlM	Magnesium-protoporphyrin O-methyltransferase	24.5	5.17	0.21102	2.75e-09
Tetrapyrrole synthesis	Os10g0496900	OsPorB	Protochlorophyllide reductase B	38.49	8.54	0.221876	1.05e-53
Tetrapyrrole synthesis	Os03g0351200	OsDVR	NAD(P)-binding domain containing protein	8	1.94	0.2425	3.04e-08
Tetrapyrrole synthesis	Os10g0502400	OsHEMA1	Glutamyl-tRNA reductase 2	83.3	21.59	0.259184	1.56e-75
Tetrapyrrole synthesis	Os03g0563300	OsChlI	Mg-chelatase subunit	31.68	8.47	0.267361	7.07e-31
Tetrapyrrole synthesis	Os01g0510600		Tetratricopeptide-like helical domain containing protein	21.24	6.18	0.29096	4.99e-17
Tetrapyrrole synthesis	Os01g0286600	OsPPX	Plastidal protoporphyrinogen oxidase	16.06	5.13	0.319427	6.94e-17
Tetrapyrrole synthesis	Os07g0461900		Acetylornithine aminotransferase	12.51	4.1	0.327738	3.38e-07
Tetrapyrrole synthesis	Os03g0323200	OsChlH	Mgnesium chelatase	38.14	12.5	0.32774	8.71e-34
Tetrapyrrole synthesis	Os11g0267000	OsGUN4	GUN4-like domain containing protein	28.79	9.73	0.337965	6.05e-18
Tetrapyrrole synthesis	Os01g0279100	OsMTC	Mg-protoporphyrin IX monomethylester cyclase	100.28	33.93	0.338353	9.28e-84
Tetrapyrrole synthesis	Os08g0532200	OsGSA	Glutamate-1-semialdehyde 2,1-aminomutase	59.41	27.2	0.457835	2.52e-29
Tetrapyrrole synthesis	Os05g0129100		Acetylornithine aminotransferase	14.81	6.9	0.465901	5.88e-05
