# Supplementary material for: Comprehensive Transcriptomic Analysis of Auxin Responses in Submerged Rice Coleoptile Growth
Source: Int J Mol Sci. 2020 Feb 14;21(4):1292. doi: 10.3390/ijms21041292 (PMC7072898; doi:10.3390/ijms21041292)
Supplement: Supplementary file 1 [file ijms-21-01292-s001.zip › SUP/TableS5.xlsx]

## Sheet: Supplement table 3
Supplement table 3 The list of differentially expression genes in GO function.
	Gene	Name	Description	FPKM		FC	FDR
				SUB	TIBA
Amino acid metabolism	Os09g0471000		Plant cysteine oxidase	0.58	13.62	23.4828	1.53e-24
Amino acid metabolism	Os02g0783700		Alpha-aminoadipic semialdehyde synthase	3.44	53.7	15.6105	5.94e-136
Amino acid metabolism	Os05g0244700		Aminotransferase, class IV family protein	3.74	37.94	10.1444	3.55e-56
Amino acid metabolism	Os01g0248701		Geranylgeranyl pyrophosphate synthase	15.58	0.12	0.00770218	3.47e-36
Amino acid metabolism	Os01g0238500		D-amino-acid transaminase	1.23	0.01	0.00813008	0.00116896
Amino acid metabolism	Os06g0564700		Cysteine synthase	0.88	0.01	0.0113636	0.00738771
Amino acid metabolism	Os07g0634400		HAD-superfamily hydrolase	4.11	0.14	0.0340633	8.61e-08
Amino acid metabolism	Os08g0465800		Glutamate decarboxylase	30.15	2.46	0.081592	2.09e-72
Amino acid metabolism	Os05g0591600		Decarboxylases	9.59	0.82	0.0855057	2.81e-14
Biotic or abiotic stress	Os06g0195800	OsDJC53	DnaJ domain protein	0.01	8.85	885	4.89e-14
Biotic or abiotic stress	Os11g0592200	OsPR4	Pathogenesis-related protein	0.01	6.27	627	8.05e-08
Biotic or abiotic stress	Os01g0721400	OsRGA2	Disease resistance gene analogs	0.01	1.85	185	1.19e-06
Biotic or abiotic stress	Os04g0112100		Disease resistance protein	0.01	1.28	128	1.71e-05
Biotic or abiotic stress	Os09g0444900		Viral-response family protein	0.15	18.63	124.2	3.67e-44
Biotic or abiotic stress	Os07g0535100		Cyclin-like F-box domain containing protein.	0.01	0.99	99	0.00316822
Biotic or abiotic stress	Os11g0462500		Disease resistance protein	0.01	0.71	71	0.000240079
Biotic or abiotic stress	Os11g0701100		Chitinase	4.38	214.74	49.0274	0
Biotic or abiotic stress	Os03g0267000	OsHsp18.0	18.0 kDa class I heat shock protein	0.66	26.14	39.6061	1.33e-30
Biotic or abiotic stress	Os02g0262800		Disease resistance protein	0.19	6.77	35.6316	5.05e-52
Biotic or abiotic stress	Os11g0701500		Xylanase inhibitor protein 2-like	5.02	137.81	27.4522	4.9e-225
Biotic or abiotic stress	Os11g0702200		Xylanase inhibitor protein 1-like	3.4	81.84	24.0706	2.64e-152
Biotic or abiotic stress	Os11g0701200		Chitinase	2.36	46.99	19.911	2.94e-78
Biotic or abiotic stress	Os04g0322100		Cysteine-rich repeat secretory protein	4.14	81.3	19.6377	8.55e-134
Biotic or abiotic stress	Os08g0538600		Stress up-regulated Nod 19 family protein	8.38	162.78	19.4248	0
Biotic or abiotic stress	Os12g0448900		Pathogen-inducible oxygenase	0.26	4.38	16.8462	9.94e-15
Biotic or abiotic stress	Os04g0316200		Cysteine-rich repeat secretory protein	6.3	100.11	15.8905	1.02e-162
Biotic or abiotic stress	Os11g0701800		Chitinase	9.44	144.1	15.2648	1.55e-238
Biotic or abiotic stress	Os11g0700900		Chitinase	102.7	1528.99	14.8879	0
Biotic or abiotic stress	Os08g0155900	OsDR10	Pathogen-induced defense-responsive protein	8.99	128.7	14.3159	6.25e-107
Biotic or abiotic stress	Os03g0266900	OsHSP17.3	17.4 kDa class I heat shock protein	4.85	61.86	12.7546	6.38e-62
Biotic or abiotic stress	Os03g0776900	OsDJC35	DnaJ domain protein	1.78	21.25	11.9382	5.34e-19
Biotic or abiotic stress	Os11g0701400		Chitinase	27.94	325.24	11.6407	0
Biotic or abiotic stress	Os02g0684400		Oxidative stress 3	1.6	17.83	11.1438	2.07e-17
Biotic or abiotic stress	Os07g0429600		Thionin like peptide	2.71	0.01	0.00369004	0.00738383
Biotic or abiotic stress	Os07g0431160		Thionin like peptide	2.68	0.01	0.00373134	0.00217413
Biotic or abiotic stress	Os09g0564200		Stem bromelain	1.59	0.01	0.00628931	0.000178711
Biotic or abiotic stress	Os09g0361200		Hypersensitive-induced response protein	1.13	0.01	0.00884956	0.0073846
Biotic or abiotic stress	Os11g0170900		BURP domain-containing protein	12.26	0.22	0.0179445	2.7e-45
Biotic or abiotic stress	Os02g0575700		Loricrin	0.5	0.01	0.02	0.00737529
Biotic or abiotic stress	Os11g0167800		Abiotic stress responsive protein	647.08	13.01	0.0201057	0
Biotic or abiotic stress	Os01g0705200		Late embryogenesis abundant protein	20.67	0.62	0.0299952	4.26e-34
Biotic or abiotic stress	Os05g0531200		Non-classical arabinogalactan protein	17.58	0.83	0.0472127	5.64e-25
Biotic or abiotic stress	Os01g0287600		Chitinase	3.14	0.15	0.0477707	2.17e-05
Biotic or abiotic stress	Os04g0111100		Disease resistance protein	0.93	0.05	0.0537634	3.96e-05
Biotic or abiotic stress	Os08g0460000		Germin-like protein	56.54	3.14	0.0555359	5.04e-77
Biotic or abiotic stress	Os05g0217800		BURP domain-containing protein	160.31	9.42	0.0587612	1.48e-261
Biotic or abiotic stress	Os05g0245300		Brassinolide enhanced gene	7.29	0.43	0.0589849	6.21e-08
Biotic or abiotic stress	Os08g0189300		Germin-like protein	2.71	0.17	0.0627306	0.000749955
Biotic or abiotic stress	Os01g0607000		Mulatexin	3.46	0.22	0.0635838	0.000750457
Biotic or abiotic stress	Os10g0155100		Curculin-like (mannose-binding) lectin domain containing protein	4.46	0.32	0.0717489	3.51e-09
Biotic or abiotic stress	Os09g0431900		Zinc finger, C2H2-type domain containing protein	5.19	0.38	0.0732177	3.97e-06
Biotic or abiotic stress	Os04g0382900		Rapid alkalization factor	8.12	0.6	0.0738916	6.35e-09
Biotic or abiotic stress	Os06g0302000		BURP domain-containing protein	1.2	0.09	0.075	0.00234737
Biotic or abiotic stress	Os05g0278500		Acyltransferase	3.93	0.3	0.0763359	1.14e-08
Biotic or abiotic stress	Os01g0636400		Alpha/beta hydrolase family protein	13.34	1.05	0.0787106	1.64e-23
Biotic or abiotic stress	Os10g0503300		Benzyl alcohol O-benzoyltransferase	7.84	0.62	0.0790816	0.00410857
Biotic or abiotic stress	Os01g0269800		Disease resistance RPP13-like protein	1.08	0.09	0.0833333	0.00410718
Biotic or abiotic stress	Os05g0217700		BURP domain-containing protein	1.67	0.14	0.0838323	0.00714485
Biotic or abiotic stress	Os07g0107100		Plant disease resistance response protein	2.22	0.19	0.0855856	0.00714561
Biotic or abiotic stress	Os07g0129300		Pathogen response gene	101.97	9.3	0.0912033	1.32e-108
Biotic or abiotic stress	Os11g0451700		Water stress-inducible protein	5.12	0.48	0.09375	1.98e-08
Biotic or abiotic stress	Os04g0227500		DSBA oxidoreductase family protein	27.07	2.55	0.0942002	7.77e-37
Biotic or abiotic stress	Os11g0645400		Plant disease resistance response protein	30.42	2.98	0.0979619	3.71e-29
Biotic or abiotic stress	Os07g0129200	OsPR1a	Pathogenesis-related gene	30.67	3.03	0.0987936	9.23e-24
Carbohydrate metabolism	Os09g0298100	OsPFPA4	Pyrophosphate-fructose-6-phosphatephosphotransferase alpha subunit	0.01	0.69	69	0.00595321
Carbohydrate metabolism	Os08g0473900		Alpha-amylase3D	0.26	14.24	54.7692	2.04e-44
Carbohydrate metabolism	Os05g0469800		Pyruvate decarboxylase	6.73	178.46	26.5171	0
Carbohydrate metabolism	Os04g0447700		Polyketide reductase	1	24.18	24.18	3.14e-51
Carbohydrate metabolism	Os06g0136600		Glyceraldehyde 3-phosphate dehydrogenase	0.8	17.63	22.0375	8.03e-44
Carbohydrate metabolism	Os02g0808800	OsCCR1	Cinnamoyl-CoA reductase	1.34	21.61	16.1269	3.95e-45
Carbohydrate metabolism	Os02g0730000	OsALDH2a	Aldehyde dehydrogenase	69.39	1075.99	15.5064	0
Carbohydrate metabolism	Os01g0160100		Pyruvate decarboxylase	1.91	29.35	15.3665	4.13e-88
Carbohydrate metabolism	Os02g0811400		Cinnamoyl-CoA reductase	0.94	12.13	12.9043	7.68e-17
Carbohydrate metabolism	Os10g0113900		NAD(P)H-dependent oxidoreductase	5.09	0.01	0.00196464	1.11e-12
Carbohydrate metabolism	Os08g0277200		Cinnamoyl-CoA reductase	1.68	0.01	0.00595238	9.46e-05
Carbohydrate metabolism	Os03g0735000		Glucose-1-phosphate adenylyltransferase large subunit	1.49	0.07	0.0469799	7.18e-05
Carbohydrate metabolism	Os03g0316200		Galactinol synthase	17.13	0.98	0.0572096	3.48e-35
Carbohydrate metabolism	Os11g0210600		Alcohol dehydrogenase	7.95	0.47	0.0591195	3.78e-15
Carbohydrate metabolism	Os01g0170000		Raffinose synthase	24.95	1.77	0.0709419	6.84e-42
Carbohydrate metabolism	Os10g0129200		Lectin-like protein	4.16	0.33	0.0793269	1.27e-05
Cell wall metabolism	Os02g0586900		Glycine-rich cell wall structural protein	0.47	112.36	239.064	2.3e-146
Cell wall metabolism	Os03g0656800		Glucan endo-1,3-beta-glucosidase	0.25	5.62	22.48	6.13e-16
Cell wall metabolism	Os10g0451700		Glycine-rich cell wall structural protein	4.21	90.22	21.4299	6.44e-128
Cell wall metabolism	Os12g0242100		Glycine-rich cell wall structural protein	0.63	12.22	19.3968	9.1e-18
Cell wall metabolism	Os05g0104700	OsPGIP4	Polygalacturonase-inhibiting protein	5.07	74.79	14.7515	1.27e-172
Cell wall metabolism	Os07g0496250		Expansin-like protein B	0.32	4.31	13.4687	7.14e-06
Cell wall metabolism	Os10g0545500		Xyloglucan endotransglucosylase/hydrolase protein	5.04	0.01	0.00198413	2.89e-07
Cell wall metabolism	Os01g0946500		Glucan endo-1,3-beta-glucosidase	2.48	0.01	0.00403226	7.33e-06
Cell wall metabolism	Os08g0253800		Xyloglucan glycosyltransferase	2.07	0.01	0.00483092	2.89e-07
Cell wall metabolism	Os11g0242600		Glucuronoxylan 4-O-methyltransferase 2	0.99	0.01	0.010101	0.00738849
Cell wall metabolism	Os07g0142600		Vegetative cell wall protein gp1	12.47	0.21	0.0168404	4.05e-16
Cell wall metabolism	Os05g0192100		Stem 28 kDa glycoprotein	5.47	0.14	0.0255941	1.6e-10
Cell wall metabolism	Os01g0899700		Extensin	5.32	0.19	0.0357143	4.06e-14
Cell wall metabolism	Os11g0291000		Beta-D-xylosidase	1.71	0.07	0.0409357	1.9e-06
Cell wall metabolism	Os10g0409400		BURP domain-containing protein	41.48	1.89	0.0455641	1.69e-77
Cell wall metabolism	Os10g0452500		Glycine-rich cell wall structural protein	4.11	0.19	0.0462287	2.17e-05
Cell wall metabolism	Os02g0308400		Fasciclin-like arabinogalactan protein	3.06	0.16	0.0522876	3.96e-05
Cell wall metabolism	Os04g0401000		Leucine-rich repeat extensin-like protein	25.89	1.43	0.0552337	2.2e-41
Cell wall metabolism	Os08g0478000		Vegetative cell wall protein	213.11	12.11	0.0568251	1.13e-228
Cell wall metabolism	Os07g0599900		Proteoglycan	92.12	6.04	0.0655667	1.44e-85
Cell wall metabolism	Os03g0108300		Xyloglucan endotransglucosylase/hydrolase protein	27.56	1.97	0.0714804	5.37e-45
Cell wall metabolism	Os07g0539900		Glucan endo-1,3-beta-glucosidase	8.25	0.66	0.08	5.43e-23
Cell wall metabolism	Os07g0599700		Proteoglycan	40.36	3.64	0.0901883	3.82e-39
Cell wall metabolism	Os05g0226900		Proline-rich glycoprotein	2.09	0.2	0.0956938	0.000218304
Development	Os02g0801200		Cyclin-B1-2	0.01	4	400	1.22e-23
Development	Os06g0273200		Trichome birefringence-like	0.01	1.54	154	0.000459679
Development	Os01g0306400	OsDOG1L-1	Delay of germination protein	0.01	1.37	137	0.000459808
Development	Os02g0616600		Meiosis arrested at leptotene like portein	0.85	87.01	102.365	0
Development	Os01g0762500		Glutelin subfamily A-1	0.12	2.25	18.75	3.72e-06
Development	Os01g0606000	OsSWEET6a	Bidirectional sugar transporter	2.49	0.01	0.00401606	2.64e-05
Development	Os03g0578500		Myosin	1.95	0.01	0.00512821	0.00116851
Development	Os09g0307300		Microtubule-associated protein	1.83	0.01	0.00546448	0.000178739
Development	Os08g0477500		Patatin-like protein	1.54	0.01	0.00649351	7.33e-06
Development	Os06g0234600		Altered xyloglucan 4-like protein	1.53	0.01	0.00653595	9.46e-05
Development	Os01g0803300		WAT1-related protein	1.26	0.01	0.00793651	0.00217466
Development	Os09g0375300		Altered xyloglucan protein	1.12	0.01	0.00892857	0.0040191
Development	Os03g0291200		Trichome birefringence-like protein	1.04	0.01	0.00961538	0.00217492
Development	Os01g0281200		G2/mitotic-specific cyclin-B1-3	0.77	0.01	0.012987	0.00738072
Development	Os08g0443800		Tetraspanin	4.96	0.15	0.0302419	7.12e-09
Development	Os01g0563000		70 kDa peptidyl-prolyl isomerase	77.11	2.59	0.0335884	2.97e-177
Development	Os07g0671000		Flowering-promoting factor 1-like protein	24.62	0.83	0.0337124	6.07e-15
Development	Os01g0968400		Root cap family protein	5.33	0.26	0.0487805	8.8e-10
Development	Os05g0557400		Membrane attack complex component/perforin/complement (MACPF)C9 family protein	2.08	0.13	0.0625	2.05e-07
Development	Os07g0691700		Scar-like domain-containing protein	0.76	0.05	0.0657895	0.000749855
Development	Os11g0508600	OsSWEET14	Bidirectional sugar transporter	7.58	0.51	0.0672823	4.02e-16
Development	Os12g0476200	OsSWEET13	Bidirectional sugar transporter	9.44	0.65	0.0688559	4.86e-22
Development	Os05g0563000		NAC domain-containing protein	1.45	0.1	0.0689655	0.0013341
Development	Os01g0172800		Embryo-specific 3 family protein	35.49	2.47	0.0695971	7.58e-40
Development	Os04g0422300		WAT1-related protein	1.39	0.1	0.0719424	0.00234624
Development	Os01g0700100	OsSWEET2b	Bidirectional sugar transporter	1.55	0.13	0.083871	0.00714636
Development	Os06g0210000		WAT1-related protein	2.73	0.24	0.0879121	7.05e-05
Development	Os03g0229600		Maf-like protein	1.47	0.13	0.0884354	4e-05
Development	Os07g0601600		3-oxo-Delta(4,5)-steroid 5-beta-reductase	2.71	0.24	0.0885609	7.05e-05
Development	Os06g0236600		G1/S-specific cyclin-D1-1	3.16	0.28	0.0886076	7.05e-05
DNA synthesis and repair	Os09g0420300		Methyladenine glycosylase domain containing protein	1.17	0.09	0.0769231	0.00410811
DNA.synthesis/chromatin structure	Os06g0697200		RNA helicase	0.01	1.99	199	8.04e-08
DNA.synthesis/chromatin structure	Os08g0315200		Retrotransposon gag protein family protein	0.6	16.92	28.2	2.93e-68
DNA.synthesis/chromatin structure	Os12g0165900		Nuclear pore complex protein, Nucleoporin Autopeptidase	3.77	58.3	15.4642	1.62e-292
DNA.synthesis/chromatin structure	Os06g0255200		Chromatin structure-remodeling complex protein	2.12	27.1	12.783	3.2e-89
Glyoxylate cycle	Os07g0529000	OsL85	Isocitrate lyase	0.01	4.21	421	2.52e-17
Glyoxylate cycle	Os05g0405000	OsPPDK	Pyruvate, phosphate dikinase	5.65	156.54	27.7062	0
Glyoxylate cycle	Os10g0204400		Phosphoenolpyruvate carboxykinase	4.53	111.99	24.7219	0
Hormone metabolism	Os11g0453900	OsRAB16D	Responsive to ABA 16D protein	0.01	3.15	315	3.32e-05
Hormone metabolism	Os04g0339400	OsAKR	Aldo-keto reductase	1.58	387.55	245.285	0
Hormone metabolism	Os01g0836900	OsMAKR4	Membrane-associated kinase regulator	0.01	0.99	99	0.00596288
Hormone metabolism	Os09g0545300	OsSAUR39	SAUR family protein, Negative regulator of auxin synthesis and transport	0.22	6.14	27.9091	5.53e-07
Hormone metabolism	Os01g0959200	OsASR	Abscisic acid stress ripening	1.87	31	16.5775	8.46e-29
Hormone metabolism	Os12g0478200	OsGDP	Gram domain protein	13.54	211.33	15.6078	1.4e-147
Hormone metabolism	Os07g0282401		Aldehyde oxidase	0.16	2.26	14.125	0.0017164
Hormone metabolism	Os06g0216000	OsOPR3	12-oxo-phytodienoic acid reductase	7.5	88.84	11.8453	2.95e-83
Hormone metabolism	Os10g0568900		Haloacid dehalogenase-like hydrolase domain-containing protein	2.43	24.96	10.2716	1.54e-51
Hormone metabolism	Os09g0437100		Small auxin-up RNA	2.86	0.01	0.0034965	0.000178793
Hormone metabolism	Os06g0660200	OsPIN2	Auxin efflux carrier component	0.71	0.01	0.0140845	0.00217256
Hormone metabolism	Os12g0559200		Lipoxygenase	0.64	0.01	0.015625	0.00116941
Hormone metabolism	Os08g0474000		Ethylene-responsive transcription factor	64.47	1.12	0.0173724	6.42e-93
Hormone metabolism	Os09g0457900		Ethylene-responsive transcription factor	4.64	0.14	0.0301724	2.49e-08
Hormone metabolism	Os08g0335600		Auxin-induced protein	15.69	0.5	0.0318674	1.6e-23
Hormone metabolism	Os08g0508800		Lipoxygenase	4.72	0.19	0.0402542	6.44e-25
Hormone metabolism	Os02g0764700		Ethylene-responsive transcription factor	140.16	5.8	0.0413813	3.83e-197
Hormone metabolism	Os01g0209700		Gibberellin 2-beta-dioxygenase	18	1.03	0.0572222	3.48e-35
Hormone metabolism	Os04g0522500		Gibberellin 2-beta-dioxygenase	2.22	0.22	0.0990991	0.000218239
Hormone metabolism	Os12g0617400	OsNCED5	9-cis-epoxycarotenoid dioxygenase	2.83	0.21	0.0742049	3.97e-06
Lipid metabolism	Os09g0324000		Oleosin	0.01	7.99	799	3.58e-10
Lipid metabolism	Os01g0342900		Adenosine monophosphate binding protein	1.68	40.21	23.9345	8.53e-129
Lipid metabolism	Os01g0837200		Caffeoylshikimate esterase	0.35	5.74	16.4	0.000525608
Lipid metabolism	Os02g0120200		Phospholipase D delta	0.05	0.57	11.4	0.0097179
Lipid metabolism	Os06g0160200		Lanatoside 15'-O-acetylesterase	0.11	1.19	10.8182	0.00971989
Lipid metabolism	Os01g0882100		Esterase	8.07	0.01	0.00123916	0.00738538
Lipid metabolism	Os07g0174400		Lipid transfer protein	7.27	0.01	0.00137552	2.64e-05
Lipid metabolism	Os04g0554500		Lipid transfer protein	2.98	0.01	0.0033557	0.000336852
Lipid metabolism	Os11g0299300		Phospholipase	2.87	0.01	0.00348432	3.03e-09
Lipid metabolism	Os06g0262800		3-ketoacyl-CoA synthase	0.92	0.01	0.0108696	0.00402457
Lipid metabolism	Os06g0539500		Non-specific lipid transfer protein	17.04	0.44	0.0258216	3.01e-10
Lipid metabolism	Os07g0175500		GPI-anchored non-specific lipid transfer protein	16.04	0.5	0.0311721	2.54e-16
Lipid metabolism	Os03g0793800		Lipid transfer protein	27.07	0.95	0.0350942	1.87e-35
Lipid metabolism	Os08g0143600		Phospholipase A1-Ibeta2	1.85	0.09	0.0486486	3.96e-05
Lipid metabolism	Os11g0593000		Phospholipase	1.63	0.08	0.0490798	3.96e-05
Lipid metabolism	Os06g0604300		Phospholipase D alpha 1	61.8	3.96	0.0640777	8.9e-248
Lipid metabolism	Os12g0115300		Lipid transfer protein	4.1	0.27	0.0658537	1.18e-05
Lipid metabolism	Os01g0691100		Lipid transfer protein	3.18	0.22	0.0691824	0.00133443
Lipid metabolism	Os02g0590400		Lecithin-cholesterol acyltransferase	8.19	0.57	0.0695971	2.03e-18
Lipid metabolism	Os11g0138900		Carboxylesterase	8.96	0.67	0.0747768	4.09e-17
Lipid metabolism	Os05g0153300		Lipase	16.73	1.3	0.0777047	9.96e-40
Lipid metabolism	Os01g0357200		Sterol-binding domain containing protein	3.31	0.28	0.0845921	0.00715015
Mitochondrial electron transport	Os07g0495400		Pentatricopeptide repeat-containing protein	0.01	18.43	1843	1.81e-10
Mitochondrial electron transport	Os04g0600200	OsAOX1a	Alternative oxidase	0.91	29.53	32.4505	5.02e-72
Phytosynthese	Os05g0438600		Fructose-1,6-bisphosphatase	0.98	34.48	35.1837	3.31e-141
Phytosynthese	Os04g0545600		Stellacyanin-like protein	8.27	0.01	0.00120919	5.73e-13
Phytosynthese	Os01g0869800		Photosystem II 22 kDa protein	4.26	0.01	0.00234742	1.12e-08
Phytosynthese	Os04g0545400		Blue copper protein	2.72	0.01	0.00367647	0.00402092
Phytosynthese	Os02g0758800		Blue copper protein	2	0.01	0.005	0.000336803
Phytosynthese	Os07g0599600		Early nodulin 75 precursor-like protein	16.71	0.43	0.0257331	5.75e-30
Phytosynthese	Os07g0142500		Early nodulin 75 precursor-like protein	21.56	1.1	0.0510204	2.4e-26
Phytosynthese	Os02g0653200		Blue copper protein	53.66	2.95	0.0549758	1.57e-53
Phytosynthese	Os01g0860601		Ferredoxin	2.66	0.17	0.0639098	0.000750356
Phytosynthese	Os01g0720500		Chlorophyll a-b binding protein	111.62	9.72	0.0870812	3.82e-151
Protein degradation	Os08g0126000		Zinc finger (C3HC4-type RING finger) protein family-like	0.01	3.51	351	1.57e-15
Protein degradation	Os09g0243200		E3 ubiquitin-protein ligase	0.01	2.7	270	0.000876453
Protein degradation	Os01g0155000		Carboxylesterase	0.01	1.21	121	0.00316711
Protein degradation	Os02g0563000		F-box/kelch-repeat protein	0.01	1.05	105	0.00595772
Protein degradation	Os07g0625400		Kinetochore protein	0.9	19.04	21.1556	2.26e-24
Protein degradation	Os02g0593700		Ubiquitin-associated (UBA) protein	67.62	938.64	13.8811	0
Protein degradation	Os03g0584400		ATPase	0.21	2.5	11.9048	4.27e-05
Protein degradation	Os05g0268500		Serine carboxypeptidase	0.57	6.75	11.8421	3.58e-14
Protein degradation	Os06g0278000		Glucoamylase	8.43	0.01	0.00118624	3.87e-16
Protein degradation	Os06g0257600		Esterase	4.7	0.01	0.00212766	5.73e-13
Protein degradation	Os01g0727840		Subtilisin-like protease	2.2	0.01	0.00454545	0.00738927
Protein degradation	Os09g0535500		RING-H2 finger protein	1.53	0.01	0.00653595	0.00737995
Protein degradation	Os05g0552400		Zinc finger protein	1.46	0.01	0.00684932	0.00217518
Protein degradation	Os01g0866000		E3 ubiquitin ligase	1.45	0.01	0.00689655	0.0073815
Protein degradation	Os06g0121500		Nucleoid DNA-binding protein	1.29	0.01	0.00775194	0.00116926
Protein degradation	Os09g0455500		2-hydroxyisoflavanone dehydratase	1.17	0.01	0.00854701	0.00402366
Protein degradation	Os01g0641800		AAA-ATPase	1.1	0.01	0.00909091	0.00116866
Protein degradation	Os10g0438600		Esterase	1.09	0.01	0.00917431	0.00217571
Protein degradation	Os05g0189300		Acid phosphatase	14.49	0.51	0.0351967	6.44e-25
Protein degradation	Os05g0545300		Serine/threonine protein kinase domain containing protein.	3.01	0.11	0.0365449	5.57e-07
Protein degradation	Os04g0585000		RING-H2 finger protein	16.81	0.68	0.0404521	5.36e-18
Protein degradation	Os02g0732800		Esterase	18.5	0.77	0.0416216	6.53e-35
Protein degradation	Os01g0173600		Glyoxalase	3.25	0.15	0.0461538	2.17e-05
Protein degradation	Os05g0190500		Acid phosphatase	15.26	1.05	0.0688073	1.3e-24
Protein degradation	Os08g0475100		Tuliposide A-converting enzyme	5.12	0.38	0.0742187	6.36e-09
Protein degradation	Os07g0162900		Cell death associated protein	1.24	0.1	0.0806452	0.0041095
Protein degradation	Os06g0725200		Esterase	105.06	8.8	0.0837617	7.87e-196
Protein degradation	Os05g0190300		Acid phosphatase	5.54	0.48	0.0866426	1.14e-08
Protein degradation	Os04g0448300		Aspartic proteinase nepenthesin	7.11	0.66	0.092827	4.77e-15
Protein degradation	Os07g0668300		Esterase	4.64	0.46	0.0991379	5.78e-10
Protein synthesis and modification	Os05g0366600		Beta-glucosidase	0.01	3.59	359	6.21e-15
Protein synthesis and modification	Os04g0674800		Endoglucanase	0.01	0.75	75	0.00166535
Protein synthesis and modification	Os03g0269300		Proline-rich receptor-like protein kinase	0.24	8.07	33.625	4.44e-25
Protein synthesis and modification	Os09g0511600		Beta-glucosidase	16.34	284.94	17.4382	0
Protein synthesis and modification	Os01g0546000		LysM domain receptor-like kinase	0.36	5.29	14.6944	1.5e-12
Protein synthesis and modification	Os07g0194100		SnRK1b protein kinase	0.56	7.09	12.6607	3.52e-18
Protein synthesis and modification	Os09g0535400		Proline-rich receptor-like protein kinase	2.18	0.01	0.00458716	7.33e-06
Protein synthesis and modification	Os03g0708500		Peptidyl-prolyl cis-trans isomerase	5.9	0.28	0.0474576	4.76e-10
Protein synthesis and modification	Os08g0374701		Serine/threonine-protein kinase-like protein	42.81	2.07	0.0483532	1.35e-38
Protein synthesis and modification	Os11g0116400		Elongation factor P	13.07	0.64	0.0489671	2.28e-19
Protein synthesis and modification	Os05g0568300		50S ribosomal protein	12.29	0.65	0.0528885	3.97e-13
Protein synthesis and modification	Os12g0424700		Cyclin-dependent kinase	7.06	0.43	0.0609065	2.86e-11
Protein synthesis and modification	Os11g0691300		Wall-associated receptor kinase	1.47	0.1	0.0680272	0.00133427
Protein synthesis and modification	Os02g0123700		Endoglucanase	2.46	0.18	0.0731707	5.58e-07
Protein synthesis and modification	Os01g0894700		Ribosome-binding protein	6.11	0.54	0.0883797	3.77e-07
Redox	Os07g0638300		Thioredoxin peroxidase	0.01	7.91	791	3.13e-15
Redox	Os01g0628000		Cytochrome P450	0.01	3.85	385	8.81e-06
Redox	Os03g0785900		Glutathione S-transferase	4.97	1269.51	255.435	0
Redox	Os09g0367700		Glutathione S-transferase	0.63	148.56	235.81	4.47e-268
Redox	Os10g0527400		Glutathione S-transferase	0.27	54.7	202.593	2.21e-119
Redox	Os01g0949900		Glutathione S-transferase	0.01	1.75	175	0.00595643
Redox	Os02g0504000		Cytochrome P450	0.01	1.67	167	2.31e-06
Redox	Os12g0134900		Cytochrome P450	0.01	1.37	137	6.42e-05
Redox	Os01g0602400		Cytochrome P450	0.25	30.68	122.72	1.41e-104
Redox	Os10g0167250		Cytochrome P450	0.56	32.87	58.6964	1.36e-62
Redox	Os03g0760200		Cytochrome P450	7.94	347.34	43.7456	0
Redox	Os07g0639400		Peroxidase	0.11	3.89	35.3636	1.15e-08
Redox	Os01g0627900		Cytochrome P450	2.26	76.37	33.792	4e-271
Redox	Os07g0638400		Thioredoxin peroxidase	31.04	1039.74	33.4968	0
Redox	Os03g0168500		Thioredoxin-like 1-1,endosperm-specific gene	2.33	73.71	31.6352	3.61e-62
Redox	Os04g0359700		Quinone-oxidoreductase homolog	0.12	3.08	25.6667	1.97e-06
Redox	Os01g0627500		Cytochrome P450	14.34	258.5	18.0265	0
Redox	Os01g0627400		Cytochrome P450	3.74	57.15	15.2807	7.35e-155
Redox	Os03g0121300		Peroxidase	3.9	58.57	15.0179	7.2e-94
Redox	Os01g0557100		Methylesterase	1.67	20.33	12.1737	5.82e-29
Redox	Os03g0154000		FAD-dependent urate hydroxylase	2.06	24.99	12.1311	2.82e-50
Redox	Os10g0530200		Glutathione S-transferase	0.13	1.46	11.2308	0.00971492
Redox	Os09g0544400		Glutathione transferase	0.49	5.23	10.6735	1.53e-52
Redox	Os06g0129900		Cytochrome P450	15	152.39	10.1593	0
Redox	Os07g0418500		Cytochrome P450	7.26	72.98	10.0523	3.59e-167
Redox	Os12g0263000		Glutathione synthase	5.69	0.01	0.00175747	5.51e-15
Redox	Os03g0339300		Peroxidase	2.36	0.01	0.00423729	7.33e-06
Redox	Os07g0677300		Peroxidase	2.17	0.01	0.00460829	2.64e-05
Redox	Os06g0203200		Flavin-containing monooxygenase	2.08	0.01	0.00480769	4.12e-08
Redox	Os01g0327100		Peroxidase	1.99	0.01	0.00502513	9.46e-05
Redox	Os12g0226400		2-alkenal reductase	1.67	0.01	0.00598802	0.000627356
Redox	Os06g0102100		Cytochrome P450	1.38	0.01	0.00724638	2.64e-05
Redox	Os01g0854800		Cytochrome P450	4.5	0.07	0.0155556	2.12e-16
Redox	Os11g0289700		Cytochrome P450	11.87	0.26	0.021904	2.48e-35
Redox	Os12g0443000		Cytochrome P450	3.92	0.1	0.0255102	8.42e-11
Redox	Os07g0677600		Cationic peroxidase	5	0.13	0.026	1.6e-10
Redox	Os12g0582700		Cytochrome P450	11.2	0.36	0.0321429	2.67e-31
Redox	Os06g0325900		Indole-2-monooxygenase	2.45	0.09	0.0367347	3e-07
Redox	Os03g0234900		Peroxidase	15.65	0.78	0.0498403	2.46e-28
Redox	Os11g0483000		Cytochrome P450	15.94	0.83	0.0520703	8.07e-18
Redox	Os01g0962700		Cationic peroxidase	33.51	2.3	0.0686362	5.71e-65
Redox	Os06g0349700		Cytochrome P450	1.4	0.1	0.0714286	0.0013346
Redox	Os06g0274800		Peroxidase	27.89	2.05	0.073503	1.86e-45
Redox	Os01g0371200		Glutathione-S-transferase	2.02	0.16	0.0792079	0.00410765
Redox	Os02g0115700		Catalase	4.95	0.41	0.0828283	5.59e-12
Redox	Os02g0607700		Carbonyl reductase	5.88	0.55	0.0935374	1.12e-08
Redox	Os03g0182000		Flavin-containing monooxygenase	1.87	0.18	0.0962567	0.000218206
Redox	Os11g0661600		Peroxidase	2.75	0.27	0.0981818	4e-05
RNA transcription	Os06g0719900		Endo/excinuclease amino terminal domain-containing protein	0.01	6.36	636	1.23e-14
RNA transcription	Os05g0223200		Glycine-rich RNA-binding protein	0.01	4.58	458	6.09e-07
RNA transcription	Os05g0404700		Methyl-CpG-binding domain-containing protein	0.01	2.07	207	0.00166618
RNA transcription	Os11g0303800		O-methyltransferase	0.41	62.57	152.61	0
RNA transcription	Os01g0854500		Quiescent-specific homeobox protein	0.01	1.17	117	0.00596482
RNA transcription	Os04g0432100		Transcription factor GRAS domain containing protein	0.01	0.9	90	0.00596159
RNA transcription	Os02g0214900		Histone deacetylase	0.39	5.95	15.2564	2.06e-17
RNA transcription	Os06g0519400		Zinc finger CCCH domain-containing protein	0.07	0.92	13.1429	2.36e-05
RNA transcription	Os02g0518500	OsIDD7	Indeterminate domain	0.1	1.14	11.4	0.00971194
RNA transcription	Os06g0358800		Ribonuclease 3-like protein	0.11	1.19	10.8182	0.00971393
RNA transcription	Os06g0704800		Histone acetyltransferase	0.17	1.74	10.2353	6.14e-10
RNA transcription	Os02g0736200	OsRDR1	RNA-dependent RNA polymerase	0.65	6.5	10	2.16e-29
RNA transcription	Os01g0968800		Dehydration-responsive element-binding protein	6.54	0.01	0.00152905	2.19e-10
RNA transcription	Os05g0442400		MYB transcription factor	3.74	0.01	0.0026738	1.06e-06
RNA transcription	Os01g0821300		WRKY transcription factor	3.23	0.01	0.00309598	4.99e-05
RNA transcription	Os12g0106200		Lateral organ boundaries domain (LBD) family transcription factor	2.9	0.01	0.00344828	0.000627698
RNA transcription	Os09g0414500		Mini zinc finger protein	2.59	0.01	0.003861	0.00217439
RNA transcription	Os02g0781300		Ethylene-responsive transcription factor	2.53	0.01	0.00395257	0.0006271
RNA transcription	Os04g0590800		Basic helix-loop-helix protein	2.4	0.01	0.00416667	0.00217334
RNA transcription	Os09g0522200		Dehydration-responsive element-binding protein	2.3	0.01	0.00434783	0.000337096
RNA transcription	Os09g0538000		Ribonuclease	2.04	0.01	0.00490196	9.46e-05
RNA transcription	Os01g0607800		Pentatricopeptide repeat-containing protein	1.23	0.01	0.00813008	0.00738305
RNA transcription	Os06g0209100		Aspartic proteinase nepenthesin	1.09	0.01	0.00917431	0.00401956
RNA transcription	Os03g0180800		Jasmonate ZIM domain-containing protein	14.4	0.15	0.0104167	5.81e-27
RNA transcription	Os07g0558100		MYB transcription factor	5.05	0.12	0.0237624	1.23e-11
RNA transcription	Os07g0153000		Jasmonate ZIM domain-containing protein	9.62	0.35	0.0363825	5.57e-07
RNA transcription	Os01g0773800		Basic helix-loop-helix transcription factor	4.1	0.17	0.0414634	3.52e-06
RNA transcription	Os04g0301500		Basic helix-loop-helix protein	51	2.16	0.0423529	1.19e-101
RNA transcription	Os02g0657000		Ethylene-responsive transcription factor	13.88	0.74	0.0533141	3.53e-21
RNA transcription	Os03g0741100		Basic helix-loop-helix protein	85.53	4.69	0.0548346	2.96e-148
RNA transcription	Os06g0127100		Dehydration-responsive element-binding protein	91.01	5.74	0.06307	7e-97
RNA transcription	Os12g0168100		Dehydration-responsive element-binding protein	1.4	0.09	0.0642857	0.000336755
RNA transcription	Os01g0734000		WRKY transcription factor	2.14	0.14	0.0654206	0.000749654
RNA transcription	Os02g0676800		Ethylene-responsive transcription factor	38.37	2.61	0.0680219	6.83e-91
RNA transcription	Os11g0558200		MYB transcription factor	1.42	0.1	0.0704225	0.00234652
RNA transcription	Os02g0624300		MYB transcription factor	68.88	5.21	0.0756388	1.31e-96
RNA transcription	Os05g0137500		WRKY transcription factor	2.62	0.21	0.0801527	2.25e-05
RNA transcription	Os01g0108600		Basic helix-loop-helix transcription factor	47.77	3.96	0.0828972	6.77e-73
RNA transcription	Os10g0391400		Jasmonate ZIM-domain protein	24.62	2.07	0.084078	2.53e-26
RNA transcription	Os07g0680400		WRKY transcription factor	3.01	0.26	0.0863787	2.11e-07
RNA transcription	Os03g0181100		Jasmonate ZIM domain-containing protein	211.55	18.35	0.0867407	3.58e-226
RNA transcription	Os01g0190300		Auxin-responsive protein	3.89	0.34	0.0874036	1.97e-09
RNA transcription	Os02g0448000		AT-hook motif nuclear-localized protein	1.35	0.12	0.0888889	0.00714712
RNA transcription	Os09g0518900		Rhamnosyl O-methyltransferase	6.43	0.59	0.0917574	5.77e-11
RNA transcription	Os08g0130100		LSD one like Protein	7.56	0.72	0.0952381	1.98e-08
Secondary metabolism	Os08g0112300		Acetyltransferase	0.01	5.07	507	7.89e-16
Secondary metabolism	Os03g0184550		Dihydroflavonol-4-reductase	0.01	3.98	398	2.76e-09
Secondary metabolism	Os05g0527000		UDP-glycosyltransferase	0.01	1.44	144	0.000124528
Secondary metabolism	Os08g0174100		Phenolic glucoside malonyltransferase	0.01	1.24	124	0.000877032
Secondary metabolism	Os04g0319700		7-deoxyloganetin glucosyltransferase	0.01	1.18	118	0.000876569
Secondary metabolism	Os05g0526900		UDP-glycosyltransferase	0.01	1.05	105	0.000876916
Secondary metabolism	Os05g0215300		Hydroquinone glucosyltransferase	0.18	8.07	44.8333	1.71e-22
Secondary metabolism	Os01g0638000		Anthocyanin 3'-O-beta-glucosyltransferase	3.13	122.89	39.262	0
Secondary metabolism	Os04g0612700		Cinnamyl alcohol dehydrogenase	2.03	69.73	34.3498	1.18e-153
Secondary metabolism	Os04g0142400		Polyamine-modulated factor 1-binding protein	0.6	14.47	24.1167	7.79e-23
Secondary metabolism	Os03g0841600		Anthocyanidin 5,3-O-glucosyltransferase	0.19	3.2	16.8421	3.38e-07
Secondary metabolism	Os07g0241500		UDP-glucosyltransferase	0.92	15.37	16.7065	2.13e-36
Secondary metabolism	Os01g0734800		Anthocyanidin 5,3-O-glucosyltransferase	2.77	41.61	15.0217	3.89e-106
Secondary metabolism	Os02g0811800		Cinnamoyl-CoA reductase	48.24	680.38	14.1041	0
Secondary metabolism	Os09g0518200		Crocetin glucosyltransferase	3.09	40.5	13.1068	3.64e-95
Secondary metabolism	Os01g0176100		UDP-glycosyltransferase	0.2	2.03	10.15	0.000435432
Secondary metabolism	Os04g0609300		Shikimate O-hydroxycinnamoyltransferase	2.01	0.01	0.00497512	2.02e-06
Secondary metabolism	Os11g0108700		Amine oxidase, laccase	1.33	0.01	0.0075188	0.00217282
Secondary metabolism	Os01g0225400		3-methyl-2-oxobutanoate hydroxymethyltransferase	0.93	0.01	0.0107527	0.00737762
Secondary metabolism	Os01g0374600		Amine oxidase, laccase	0.9	0.01	0.0111111	0.00401774
Secondary metabolism	Os01g0850800		Amine oxidase, laccase	0.8	0.01	0.0125	0.00738693
Secondary metabolism	Os05g0458600		Amine oxidase, laccase	5.93	0.1	0.0168634	6.7e-20
Secondary metabolism	Os09g0368200		Polyamine oxidase	5.88	0.14	0.0238095	5.01e-13
Secondary metabolism	Os01g0126900		Multicopper oxidase, laccase	4.23	0.16	0.0378251	5.06e-13
Secondary metabolism	Os11g0286800		Achilleol B synthase-like	4.64	0.2	0.0431034	3.23e-15
Secondary metabolism	Os05g0458300		Amine oxidase, laccase	1.58	0.07	0.0443038	2.17e-05
Secondary metabolism	Os03g0297900		Amine oxidase, laccase	1.77	0.08	0.0451977	6.47e-06
Secondary metabolism	Os11g0530600	OsCHS1	Chalcone synthase	5.66	0.26	0.0459364	1.5e-15
Secondary metabolism	Os03g0273200		Amine oxidase, laccase	1.4	0.08	0.0571429	7.18e-05
Secondary metabolism	Os02g0627100		Phenylalanine ammonia-lyase	35.32	2.05	0.0580408	2.93e-125
Secondary metabolism	Os09g0517900		UDP-glycosyltransferase	1.21	0.08	0.0661157	0.00133494
Secondary metabolism	Os09g0544000		Agmatine coumaroyltransferase	1.2	0.08	0.0666667	0.00133393
Secondary metabolism	Os02g0626600	OsPAL05	Phenylalanine ammonia-lyase	76.12	5.55	0.0729112	8.28e-226
Secondary metabolism	Os09g0353400		Leucoanthocyanidin dioxygenase	1.94	0.15	0.0773196	0.00714788
Secondary metabolism	Os03g0289800		Flavonol synthase/flavanone 3-hydroxylase	1.42	0.11	0.0774648	0.00410672
Secondary metabolism	Os01g0827300		Amine oxidase, laccase	20.71	1.73	0.0835345	2.24e-55
Secondary metabolism	Os05g0348100		NAD(P)H-quinone oxidoreductase subunit L	5.72	0.48	0.0839161	1.18e-07
Secondary metabolism	Os05g0427400		Phenylalanine ammonia-lyase	59.13	5.7	0.0963978	7.25e-160
Secondary metabolism	Os12g0115700		Chalcone-flavonone isomerase	106.4	22.9	0.215226	1.77e-59
Signalling transduction	Os06g0225000		GTP-binding protein	0.01	5.18	518	6.09e-07
Signalling transduction	Os04g0655400		G-type lectin S-receptor-like serine/threonine-protein kinase	0.01	2.65	265	1.71e-05
Signalling transduction	Os11g0569800		Protein kinase	0.01	1.4	140	1.81e-10
Signalling transduction	Os04g0584100		Receptor-like cytoplasmic kinase	0.01	1.18	118	0.00596546
Signalling transduction	Os01g0780600		BTB/POZ domain-containing protein	0.01	0.72	72	0.00166556
Signalling transduction	Os08g0136700		Cysteine-rich repeat secretory protein	8.59	568.65	66.1991	0
Signalling transduction	Os07g0550500		Receptor-like serine/threonine-protein kinase	0.05	3.08	61.6	7.17e-16
Signalling transduction	Os08g0136800		Cysteine-rich repeat secretory protein	7.06	406.48	57.5751	0
Signalling transduction	Os06g0600301	OsRAN3	GTP-binding nuclear protein	0.68	34.01	50.0147	2.14e-39
Signalling transduction	Os08g0136500		Cysteine-rich repeat secretory protein	4.96	92.05	18.5585	3.71e-164
Signalling transduction	Os03g0643250		Hydrolase-like protein	0.64	11.83	18.4844	2.22e-16
Signalling transduction	Os02g0154000		Tyrosine-sulfated glycopeptide receptor	0.05	0.67	13.4	0.00171619
Signalling transduction	Os03g0812400		Calmodulin-like protein	0.18	2.21	12.2778	0.00550239
Signalling transduction	Os08g0558100		Calcium-binding protein	4.63	55.1	11.9006	3.4e-79
Signalling transduction	Os08g0136300		Cysteine-rich repeat secretory protein	205.93	2157.71	10.4779	0
Signalling transduction	Os11g0490200		LRR receptor-like serine/threonine-protein kinase	0.09	0.93	10.3333	0.000246233
Signalling transduction	Os06g0339500		LRR receptor-like serine/threonine-protein kinase	2.55	0.01	0.00392157	0.00739004
Signalling transduction	Os11g0105000		Calcium-binding protein	2.24	0.01	0.00446429	0.00737839
Signalling transduction	Os12g0104900		Calcium-binding protein	2.24	0.01	0.00446429	0.00737917
Signalling transduction	Os08g0203400		LRR receptor-like serine/threonine-protein kinase	0.83	0.01	0.0120482	2.64e-05
Signalling transduction	Os09g0431100		Glutamate receptor	0.83	0.01	0.0120482	2.64e-05
Signalling transduction	Os07g0129800		L-type lectin-domain containing receptor kinase	0.57	0.01	0.0175439	0.00402047
Signalling transduction	Os12g0454800		CHASE domain receptor-like serine/threonine kinase	0.68	0.04	0.0588235	0.000750256
Signalling transduction	Os10g0100300		NAD(P)-binding domain containing protein, TIC protein	5.33	0.36	0.0675422	4.89e-13
Signalling transduction	Os05g0161800		GTP diphosphokinase	17.22	1.41	0.0818815	1.11e-47
Signalling transduction	Os11g0669100		Calmodulin-binding protein	9.69	0.8	0.0825593	2.09e-29
Signalling transduction	Os03g0636700		Calmodulin-binding region domain containing protein	1.33	0.11	0.0827068	0.00714863
Signalling transduction	Os01g0138400		Receptor-like protein kinase	1.55	0.13	0.083871	4e-05
Signalling transduction	Os04g0370900		Wall-associated receptor kinase	0.92	0.08	0.0869565	0.00133376
Signalling transduction	Os04g0135400		Receptor-like cytoplasmic kinase	1.71	0.15	0.0877193	0.00715166
Signalling transduction	Os12g0556300		Calmodulin-binding protein	6.86	0.63	0.0918367	3.89e-19
Transport	Os05g0338933		Proton-dependent oligopeptide transport	4.07	0.01	0.002457	0.00401819
Transport	Os02g0658100		Aquaporin	3.6	0.01	0.00277778	7.33e-06
Transport	Os06g0331900		Aluminum-activated malate transporter	1.11	0.01	0.00900901	4.99e-05
Transport	Os12g0136100		Sugar phosphate/phosphate translocator	1.03	0.01	0.00970874	0.00737684
Transport	Os02g0245800		Potassium channel	0.9	0.01	0.0111111	0.00402274
Transport	Os09g0472100		ABC transporter	7.32	0.18	0.0245902	8.2e-31
Transport	Os05g0131500		Ferroporti-1 domain containing protein	1.36	0.08	0.0588235	0.000235746
Transport	Os01g0597600		Vacuolar amino acid transporter	13.85	1.01	0.0729242	5.8e-29
Transport	Os04g0464100		Heavy metal transport/detoxification protein domain containing protein	29.35	2.22	0.0756388	4.48e-31
Transport	Os02g0818900		Heavy metal transport/detoxification protein domain containing protein	1.78	0.14	0.0786517	0.00410579
Transport	Os02g0745100		Aquaporin	2.75	0.22	0.08	1.27e-05
Transport	Os03g0195300		Low affinity sulfate transporter	0.73	0.06	0.0821918	0.00714939
Transport	Os05g0169700		Sugar transporter family protein	1.29	0.11	0.0852713	0.00715318
Transport	Os03g0575200		Potassium transporter	2.43	0.21	0.0864198	1.1e-09
Transport	Os03g0758300		Cyclic nucleotide-gated ion channel	2.64	0.26	0.0984848	6.16e-08
Transportor	Os01g0695800		MDR-like ABC transporter	0.01	4.9	490	2.1e-08
Transportor	Os02g0716800		Nitrate transporter	0.01	1.43	143	6.09e-07
Transportor	Os09g0333000		ABC transporter	0.01	1.35	135	1.19e-06
Transportor	Os01g0337500		H+-pyrophosphatase	0.11	4.49	40.8182	3.64e-20
Transportor	Os01g0788200		Nuclear transport factor	3.46	121	34.9711	1.91e-148
Transportor	Os06g0324800		Inorganic phosphate transporter	0.12	2.98	24.8333	7e-06
Transportor	Os06g0495500		Multidrug and toxic compound extrusion protein	0.17	3.36	19.7647	8.05e-09
Transportor	Os03g0326200		Phospholipid-transporting ATPase	0.17	3.08	18.1176	3.22e-16
Transportor	Os03g0188100		Multidrug and toxic compound extrusion protein	0.32	4.87	15.2187	2.32e-13
Transportor	Os07g0593400		Vesicle transport protein	0.51	5.58	10.9412	1.05e-06
Transportor	Os09g0332700		PDR-type ABC transporter	4.11	44.02	10.7105	1.69e-105
Transportor	Os11g0155600		ABC transporter	3.68	37.71	10.2473	3.44e-172
Transportor	Os03g0282100		ABC transporter	0.13	1.32	10.1538	0.000246197
